# Supplementary material for: Essential oil supplementation improves insulin sensitivity and modulates the plasma metabolome of hyperinsulinemic horses
Source: Front Vet Sci. 2024 Dec 2;11:1444581. doi: 10.3389/fvets.2024.1444581 (PMC11648227; doi:10.3389/fvets.2024.1444581)
Supplement: Supplementary file 1 [file Data_Sheet_1.zip]

Archive with 8 entries (8 files):
- Supplementary Figure 1.JPEG
- Supplementary Figure 2.JPEG
- Supplementary Figure 3.JPEG
- Supplementary Figure 4.JPEG
- Supplementary material captions.DOCX
- Supplementary Table 1.XLSX
- Supplementary Table 2.XLSX
- Supplementary Table 3.XLSX
