# Supplementary material for: Essential oil supplementation improves insulin sensitivity and modulates the plasma metabolome of hyperinsulinemic horses
Source: Front Vet Sci. 2024 Dec 2;11:1444581. doi: 10.3389/fvets.2024.1444581 (PMC11648227; doi:10.3389/fvets.2024.1444581)
Supplement: Supplementary file 1 [file Data_Sheet_1.zip › Supplementary Table 1.XLSX]

## Sheet: Table description
	1. Supplementary Table 1 Content Description	Supplemental Table 1. List of Detected Metabolites Note that in "Peak Pair Information" section, column "No." shows individual peak pair number coded from the 4-channel LC-MS experiment. "A", "H", "C", and "K" indicates peak pairs were detected from amine/phenol, hydroxyl, carboxyl, and ketone/aldehyde channels, respectively. Column "RT (s)" shows the retention time of the peak pair detected in s…
	2.Information	Peak Pair Information										Tier 1 - Positive Identification /Tier 2 - High Confidence Putative Identification							Tier 3 - Putative Identification (MyCompoundID Library)				IsoMS_results_A_1_converted.csv	IsoMS_results_A_2_converted.csv	IsoMS_results_A_3_converted.csv	IsoMS_results_A_4_converted.csv	IsoMS_results_A_5_converted.csv	IsoMS_results_A_6_converted.csv	IsoMS_results_QC_02_converted.csv	IsoMS_results_QC_03_converted.csv	IsoMS_results_QC_04_converted.csv
		No.	RT (s)	Normalized RT (s)	m/z_light	m/z_heavy	Neutral Mass (Da)	Intensity	nCharge	nTag	Identification Level	Compound	NovaMT Library No.	HMDB_ID	KEGG_ID	PubChem_ID	Mass Error (ppm)	RT Error (s)	Zero-reaction	One-reaction	Two-reaction	Missing Ratio	A	....	A	B	...	A	QC	...	QC

## Sheet: Supplemental Table 1
Peak Pair Information										Tier 1 - Positive Identification /Tier 2 - High Confidence Putative Identification							Tier 3 - Putative Identification (MyCompoundID Library)				IsoMS_results_901_POST_P1-B-1_1_1694_Spectrum.csv	IsoMS_results_901_PRE_P1-C-2_1_1707_Spectrum.csv	IsoMS_results_A7_POST_P1-D-9_1_1726_Spectrum.csv	IsoMS_results_A7_PRE_P1-D-1_1_1718_Spectrum.csv	IsoMS_results_A10_POST_P1-B-8_1_1704_Spectrum.csv	IsoMS_results_A10_PRE_P1-A-6_1_1690_Spectrum.csv	IsoMS_results_C24_POST_P1-C-4_1_1709_Spectrum.csv	IsoMS_results_C24_PRE_P1-E-3_1_1729_Spectrum.csv	IsoMS_results_D2_POST_P1-A-7_1_1691_Spectrum.csv	IsoMS_results_D2_PRE_P1-A-1_1_1685_Spectrum.csv	IsoMS_results_E7_POST_P1-B-6_1_1699_Spectrum.csv	IsoMS_results_E7_PRE_P1-D-2_1_1719_Spectrum.csv	IsoMS_results_E11_POST_P1-E-2_1_1728_Spectrum.csv	IsoMS_results_E11_PRE_P1-A-9_1_1693_Spectrum.csv	IsoMS_results_F12_POST_P1-E-1_1_1727_Spectrum.csv	IsoMS_results_F12_PRE_P1-C-3_1_1708_Spectrum.csv	IsoMS_results_F16_POST_P1-B-9_1_1705_Spectrum.csv	IsoMS_results_F16_PRE_P1-D-6_1_1723_Spectrum.csv	IsoMS_results_G5_POST_P1-D-4_1_1721_Spectrum.csv	IsoMS_results_G5_PRE_P1-B-3_1_1696_Spectrum.csv	IsoMS_results_I2_POST_P1-B-4_1_1697_Spectrum.csv	IsoMS_results_I2_PRE_P1-A-2_1_1686_Spectrum.csv	IsoMS_results_J6_POST_P1-D-8_1_1725_Spectrum.csv	IsoMS_results_J6_PRE_P1-D-3_1_1720_Spectrum.csv	IsoMS_results_J10_POST_P1-C-9_1_1714_Spectrum.csv	IsoMS_results_J10_PRE_P1-B-7_1_1703_Spectrum.csv	IsoMS_results_L113_POST_P1-B-5_1_1698_Spectrum.csv	IsoMS_results_L113_PRE_P1-C-7_1_1712_Spectrum.csv	IsoMS_results_Q106_POST_P1-A-4_1_1688_Spectrum.csv
No.	RT (s)	Normalized RT (s)	m/z_light	m/z_heavy	Neutral Mass (Da)	Intensity	nCharge	nTag	Identification Level	Compound	NovaMT Library No.	HMDB_ID	KEGG_ID	PubChem_ID	Mass Error (ppm)	RT Error (s)	Zero-reaction	One-reaction	Two-reaction	Missing Ratio	Placebo_Post	Placebo_Pre	Supplement_Post	Supplement_Pre	Supplement_Post	Supplement_Pre	Placebo_Post	Placebo_Pre	Placebo_Post	Placebo_Pre	Supplement_Post	Supplement_Pre	Supplement_Post	Supplement_Pre	Placebo_Post	Placebo_Pre	Supplement_Post	Supplement_Pre	Placebo_Post	Placebo_Pre	Supplement_Post	Supplement_Pre	Placebo_Post	Placebo_Pre	Placebo_Post	Placebo_Pre	Supplement_Post	Supplement_Pre	Placebo_Post
A-1	74.205	70.66	274.061	276.068	40.003	43237.2	1	1	Unidentified											0	0.857	1.092	0.913	0.965	0.89	0.833	1.017	0.935	0.881	0.858	0.787	0.897	0.916	0.926	0.943	0.96	0.818	0.774	0.989	0.81	0.782	0.812	0.753	0.955	0.947	0.889	0.944	1.013	0.867
A-6	74.937	71.392	703.955	705.962	469.897	10957.4	1	1	Tier 3 only two-reaction								0	0	5	0	1.358	1.099	0.932	1.071	0.999	0.979	1.23	0.925	0.982	0.961	0.908	1.024	1.204	1.043	0.978	1.067	1.081	1.005	1.126	1.001	1.024	0.858	0.99	1.299	0.94	0.95	0.971	1.298	1.029
A-9	75.337	71.792	641.924	643.931	407.866	5193.67	1	1	Tier 3 only two-reaction								0	0	4	0	1.047	1	0.748	0.979	0.945	1.084	0.839	0.898	1.087	0.797	0.863	0.969	0.891	0.976	0.897	0.877	1.183	0.762	0.922	0.619	0.742	0.968	0.89	0.734	0.966	0.956	0.844	1.1	0.907
A-12	75.357	71.812	499.995	502.001	265.937	80281	1	1	Tier 3 one-reaction								0	1	3	0	1.059	1.107	0.989	1.171	0.975	0.992	1.175	1.057	0.947	0.996	1.028	1.144	1.144	1.039	1.105	1.043	1.066	1.194	1.169	0.916	0.874	0.957	1.048	1.207	1.105	1.051	1.088	1.224	0.965
A-11	75.357	71.812	567.982	569.988	333.923	58074.8	1	1	Tier 3 only two-reaction								0	0	12	0	1.057	1.122	1.013	1.13	0.964	0.885	1.163	0.961	1.04	0.885	1.032	1.106	1.039	0.919	1.133	1.165	0.961	0.99	1.258	0.95	1.006	0.917	1.135	1.079	1.175	1.036	0.97	1.161	1.116
A-10	75.357	71.812	635.969	637.975	401.911	43190.8	1	1	Tier 3 only two-reaction								0	0	8	0	1.066	1.148	1.102	1.182	0.933	0.935	1.162	1.083	1.067	0.905	1.001	1.079	1.121	0.97	1.192	0.993	1.097	1.072	1.182	0.917	0.907	0.987	1.065	1.263	1.192	1.012	1.025	1.278	1.015
A-15	75.381	71.835	437.964	439.97	203.905	25982.2	1	1	Tier 3 one-reaction								0	1	9	0	1.058	0.93	0.906	0.91	0.818	0.832	0.981	0.941	0.935	0.843	0.939	1.06	0.982	1.035	0.91	0.92	0.961	0.875	0.922	0.855	0.891	0.91	0.999	0.907	1.034	0.898	0.897	0.917	0.909
A-13	75.38	71.835	573.937	575.944	339.879	7256.06	1	1	Tier 3 only two-reaction								0	0	3	0	0.875	0.876	0.838	1.042	0.766	0.775	1.025	0.825	0.926	0.994	1.046	0.944	0.906	0.744	0.897	0.879	0.856	0.917	0.969	0.742	0.863	0.803	1.033	0.907	0.951	0.792	0.959	1.024	1.038
A-18	75.381	71.836	364.02	366.026	129.962	154086	1	1	Tier 3 only two-reaction								0	0	3	0	1.062	1.114	1.047	1.155	0.909	0.962	1.249	1.055	1.058	0.98	1.121	1.274	1.144	1.075	1.19	1.178	1.014	1.041	1.182	0.945	0.965	0.915	1.06	1.198	1.169	1.058	1.129	1.181	1.022
A-16	75.381	71.836	432.007	434.014	197.949	235697	1	1	Tier 3 only two-reaction								0	0	11	0	1.114	1.108	1.073	1.171	0.975	1.014	1.258	1.084	1.058	0.94	1.08	1.208	1.167	1.003	1.226	1.121	1.033	1.026	1.199	0.948	0.985	0.971	1.057	1.181	1.155	1.029	1.055	1.217	1.092
A-17	75.381	71.836	505.951	507.957	271.892	9347.94	1	1	Tier 3 only two-reaction								0	0	1	0	0.877	1.058	0.867	0.977	0.872	0.809	1.05	0.87	0.92	0.868	0.791	1.128	0.868	0.865	1.044	0.981	0.79	0.846	0.917	0.777	0.798	0.801	0.93	1.056	0.931	0.89	1.07	0.927	0.939
A-19	75.415	71.87	369.976	371.983	135.918	17084.7	1	1	Tier 3 only two-reaction								0	0	1	0	0.867	0.876	0.764	0.881	0.703	0.758	0.811	0.809	0.797	0.836	0.855	0.879	0.976	0.873	0.923	0.95	0.849	0.821	0.845	0.787	0.72	0.778	0.842	0.854	0.864	0.843	0.799	0.994	0.889
A-22	76.312	72.767	516.065	518.072	282.007	5811.67	1	1	Tier 3 only two-reaction								0	0	60	0	1.129	1.163	0.954	1.183	1.087	1.066	0.961	1.055	1.029	0.887	1.319	1.157	1.07	1.226	1.391	1.001	1.035	1.207	1.107	0.851	1.019	0.789	1.04	1.164	1.251	1.048	1.035	1.089	1.021
A-23	76.399	72.854	421.979	423.984	187.921	8376.38	1	1	Tier 3 one-reaction								0	1	9	0	1.099	1.058	0.858	1.112	0.892	0.892	1.189	0.923	1.09	0.985	0.986	1.099	1.152	0.976	1.131	1.191	0.894	1.05	1.201	0.951	0.976	0.85	1.171	1.329	1.171	0.988	0.946	1.21	1.082
A-24	76.401	72.856	301.989	303.995	67.9305	45590.4	1	1	Unidentified											0	0.956	0.951	0.811	0.851	0.823	0.776	0.938	0.831	0.924	0.806	0.901	0.884	0.917	0.805	1.032	0.841	0.818	0.771	0.927	0.828	0.806	0.863	0.909	0.914	0.88	0.778	0.825	0.937	0.881
A-25	77.008	73.463	353.991	355.996	119.933	7032	1	1	Tier 3 only two-reaction								0	0	3	0	1.16	1.227	0.998	1.132	1.014	1.026	1.341	1.045	1.085	0.9	1.118	1.181	1.14	1.103	1.15	1.183	0.926	1.054	1.23	0.969	1.134	0.983	1.102	1.163	1.253	0.988	1.156	1.229	1.205
A-26	77.062	73.517	545.078	549.093	77.9691	28566.9	1	2	Unidentified											0	0.869	0.945	0.951	0.824	0.82	0.658	0.778	0.94	0.934	0.775	0.825	0.844	1.051	0.668	1.04	0.667	0.825	0.916	0.815	0.821	0.767	0.609	1.009	0.709	0.643	0.651	0.673	0.849	0.99
A-27	77.146	73.6	448.078	450.084	214.019	7529.13	1	1	Tier 3 only two-reaction								0	0	14	0	1.053	1.027	1.01	1.212	0.853	0.901	1.166	1.241	1.109	0.888	0.943	1.23	1.093	1.01	1.183	1.073	0.98	1.03	1.192	1.035	1.007	1.034	1.104	1.25	1.198	0.899	1.147	1.289	1.219
A-29	78.563	75.017	433.092	435.098	199.033	22610.5	1	1	Tier 3 one-reaction								0	1	33	0	0.727	0.718	0.615	0.617	0.839	0.699	0.684	0.676	0.755	0.789	0.749	0.65	0.708	0.892	0.629	0.789	0.835	0.782	0.707	0.652	0.691	0.699	0.683	0.622	0.655	0.714	0.766	0.831	0.618
A-30	79.311	75.766	501.115	505.128	34.0054	61059.1	1	2	Tier 3 zero-reaction								1	8	427	0	1.02	1.104	1	0.843	0.954	0.787	0.878	1.057	1.11	0.903	0.944	0.935	1.095	0.839	1.083	0.739	1.028	0.972	0.918	0.909	0.931	0.78	1.041	0.781	0.684	0.813	0.81	0.912	1.005
A-31	79.382	75.837	458.149	460.156	224.091	16472.2	1	1	Tier 3 zero-reaction								1	34	507	0	0.947	0.854	0.873	1.002	0.862	1.077	1.264	0.999	0.969	0.976	0.878	1.01	0.785	0.825	1.021	1.181	1.138	1.199	1.022	1.298	0.999	1.153	1.114	0.914	1.521	1.339	0.935	1.062	1.284
A-32	79.454	75.909	352.202	354.209	118.143	5698.2	1	1	Unidentified											0	1.214	1.305	1.765	0.748	1.164	1.4	0.952	0.795	1.294	0.427	0.876	0.378	0.787	0.661	1	0.828	0.786	0.988	1.097	0.624	1.707	1.417	1.319	1.222	1.177	0.501	1.126	0.874	1.263
A-33	79.751	76.206	305.096	307.102	71.0374	11416.7	1	1	Tier 3 zero-reaction								1	9	290	0	0.902	0.918	0.877	1.026	0.813	1.167	1.151	1.119	0.972	1.388	1.004	1.112	0.844	1.004	0.858	1.232	1.064	1.052	1.074	1.443	1.007	1.281	1.138	0.986	1.506	1.396	0.901	1.072	1.651
A-34	80.326	76.781	449.114	451.12	215.056	7568.21	1	1	Tier 2	sn-Glycero-3-phosphoethanolamine	AN01496000	HMDB0000114	C01233	444183	0.55	41.3				0	0.663	0.859	1.136	1.318	0.789	0.838	0.767	0.977	0.858	0.736	0.675	0.836	0.721	0.871	0.882	0.774	0.693	0.728	0.981	1.017	1.509	1.592	0.941	0.92	0.889	0.908	0.838	1.108	2.268
A-T98	80.5	77.29	449.114	451.121	215.056	7843	1	1	Tier 1	D-(+)-Galactosamine	AN01009004	HMDB0245095	C02262	24154	1.46	9				0	0.639	0.86	1.225	1.4	0.782	0.749	0.634	0.993	0.913	0.77	0.6	0.783	0.752	0.798	0.751	0.814	0.714	0.74	0.95	0.983	1.634	1.648	0.926	0.877	0.88	0.875	0.784	1.12	2.583
A-35	83.56	80.014	278.165	280.172	44.1067	33557.6	1	1	Unidentified											0	0.504	0.63	0.425	0.407	0.487	0.423	0.351	0.592	0.503	0.414	0.393	0.396	0.693	0.402	0.602	0.262	0.453	0.417	0.339	0.339	0.401	0.398	0.469	0.345	0.302	0.294	0.398	0.412	0.447
A-36	84.084	80.539	537.212	539.219	303.154	4151.29	1	1	Tier 2	Arginyl-Glutamic acid	AN02758000	HMDB0028708		6995003	0.68	3.6				0	0.983	0.999	0.836	0.938	0.71	1.036	1.186	1.057	0.93	1.181	0.487	0.337	0.715	0.989	0.878	1.461	0.982	1.285	0.665	1.227	0.91	1.014	1.005	1.009	0.982	0.911	0.909	1.082	1.34
A-37	84.744	81.198	366.148	368.154	132.09	11628.1	1	1	Tier 2	Isomer 1 of Ornithine	AN00423000	HMDB0000214	C00077	6262	0.77	71.5				0	1.008	0.823	0.708	1.039	0.755	1.197	0.662	0.908	0.59	0.808	0.845	1.993	0.574	0.944	0.648	0.695	0.84	0.56	0.575	0.759	0.658	0.691	0.82	0.906	0.815	0.904	0.749	0.753	0.733
A-38	84.804	81.258	382.107	384.113	148.048	15613.8	1	1	Tier 2	Isomer 1 of Hydroxylated lecithin	EF00595000	HMDB0032332	C03124	44237312	0.38	27.6				0	1.373	1.288	1.262	1.927	1.252	1.045	1.633	1.382	1.133	1.15	0.949	1.175	1.125	1.188	1.072	1.903	1.267	1.368	1.452	1.253	1.324	1.718	1.008	1.052	1.627	1.008	1.636	1.581	1.638
A-39	85.879	82.334	501.115	505.128	34.0051	39538	1	2	Tier 3 zero-reaction								1	8	427	0	1.02	1.108	0.983	0.869	0.94	0.768	0.886	1.068	1.103	0.925	0.951	0.933	1.095	0.849	1.083	0.759	1.003	0.968	0.931	0.916	0.905	0.789	1.036	0.79	0.7	0.817	0.837	0.943	1.012
A-40	85.94	82.395	387.068	389.074	153.009	158662	1	1	Tier 2	3-Sulfino-L-alanine	AN00655000	HMDB0000996	C00606	1549098	0.32	5				0	1.21	1.07	1.138	0.826	0.976	0.992	1.107	1.035	0.982	0.707	0.986	0.878	0.983	0.871	1.245	1.083	1.179	0.633	1.058	0.642	1.295	0.924	0.942	1.203	1.056	0.908	1.255	1.107	1.336
A-41	86.335	82.789	286.03	288.036	51.9714	32795.5	1	1	Tier 3 one-reaction								0	1	5	0	0.762	0.762	0.696	0.728	0.64	0.625	0.735	0.639	0.692	0.646	0.705	0.639	0.696	0.683	0.72	0.688	0.696	0.671	0.731	0.68	0.685	0.644	0.669	0.725	0.652	0.682	0.772	0.756	0.707
A-42	86.366	82.821	414.122	416.128	180.063	26694.4	1	1	Tier 3 zero-reaction								17	87	713	0	0.927	1.166	1.003	1.017	1.009	1.113	0.924	0.944	0.924	0.891	0.712	0.939	0.906	0.923	1.348	1.082	0.783	0.86	1.213	1.401	0.964	1.046	1.009	1.083	1.165	1.07	0.985	0.907	0.961
A-43	86.377	82.831	475.091	477.097	241.033	8236.57	1	1	Tier 3 one-reaction								0	9	168	0	1.162	1.068	0.991	1.169	0.96	0.972	1.175	1.037	1.071	0.972	1.06	1.127	1.143	1.058	1.093	1.17	1.04	1.053	1.107	0.973	1.014	1.049	1.101	1.092	1.143	1.099	1.073	1.268	1.055
A-45	87.526	83.981	403.063	405.069	169.004	33460.4	1	1	Tier 2	L-Cysteic acid	AN00868000	HMDB0002757	C00506	72886	0.21	11.3				0	1.168	0.993	0.904	0.647	0.933	0.963	1.093	0.903	0.934	0.715	0.832	0.845	0.82	0.932	1.043	1.029	1.018	0.585	0.892	0.702	1.152	0.813	0.794	1.071	0.973	0.813	1.042	1.141	1.344
A-44	87.526	83.981	497.073	499.079	263.014	9486.65	1	1	Tier 3 only two-reaction								0	0	17	0	1.16	1.161	1.044	1.234	0.919	1.023	1.175	1.002	1.019	1.002	1.092	1.213	1.212	1.026	1.145	1.134	0.958	1.146	1.146	1.011	1.081	0.873	1.102	1.212	1.093	1.062	1.036	1.155	1.125
A-46	88.23	84.685	313.067	315.074	79.0088	14157.7	1	1	Tier 3 only two-reaction								0	0	90	0	1.132	0.962	1.46	1.498	1.02	1.186	1.341	1.05	1.168	1.637	1.117	1.311	1.121	1.368	1.267	1.34	0.969	1.232	1.561	1.589	1.342	1.649	1.22	1.356	1.318	1.201	1.173	1.044	1.271
A-47	88.422	84.876	466.175	468.182	232.117	19293.1	1	1	Tier 2	Isomer 1 of N-Acetyl-N(omega)-Hydroxyarginine	PR01733000				0.18	28.6				0	1.15	0.886	1.33	1.455	0.845	1.208	1.566	1.092	0.943	1.476	0.832	0.146	0.814	1.296	0.916	1.617	0.787	1.105	0.975	0.892	1.107	1.496	1.238	1.497	1.842	0.762	1.086	1.571	1.29
A-48	89.888	86.42	535.172	537.178	301.113	3184.5	1	1	Tier 3 one-reaction								0	10	234	0	1.235	0.998	1.152	1.466	0.842	1.16	1.025	1.325	0.9	0.897	0.926	1.1	0.631	0.782	1.026	1.265	0.775	1.302	1.066	1.057	0.99	1.323	1.171	1.06	0.994	1.445	1.238	1.538	1.218
A-49	90.443	87.02	274.105	276.111	40.0464	42266.7	1	1	Unidentified											0	0.939	0.934	0.857	0.908	0.788	0.852	0.984	0.823	0.881	0.866	0.904	0.918	0.91	0.906	0.962	0.915	0.828	0.819	0.939	0.826	0.833	0.868	0.913	0.861	0.888	0.852	0.918	0.992	0.901
A-50	90.913	87.528	447.107	449.114	213.049	7764.77	1	1	Tier 3 only two-reaction								0	0	57	0	0.756	0.673	1.22	0.959	0.723	0.86	1.032	1.476	0.709	0.628	0.769	0.737	0.72	0.708	1.195	1.061	0.894	1.142	1.204	1.125	1.17	1.194	0.879	0.711	0.642	0.657	1.062	1.028	0.933
A-51	91.03	87.655	403.143	405.15	169.085	977826	1	1	Tier 1	1-Methylhistidine	AN00877001	HMDB0000001	C01152	92105	0.32	2.3				0	0.644	0.65	1.14	0.997	0.737	0.903	0.866	1.495	0.752	0.611	0.88	0.697	0.79	0.777	1.165	1.185	0.898	1.054	1.167	0.951	1.117	1.179	0.779	0.682	0.71	0.7	1.045	1.01	0.955
A-52	91.814	88.503	415.099	417.105	181.041	11609.2	1	1	Tier 3 one-reaction								0	9	289	0	1.234	1.186	0.575	0.919	0.592	0.926	0.735	1.395	0.93	1.498	0.361	0.481	0.453	0.803	0.863	1.23	0.701	0.766	1.292	1.095	0.495	0.917	0.68	0.723	0.95	0.771	0.804	1.315	1.557
A-T105	91.2	89.24	465.191	467.197	231.133	4419	1	1	Tier 1	Glycyl-Arginine	AN01721001	HMDB0028835		333414	0.78	0				0.093	0.851	1.079	1.098	1.081	0.853	1.175	0.908	1.32	0.7496	0.554	0.7496	0.7962	0.7534	0.839	1.113	1.195	0.944	1.126	0.963	1.008	0.952	0.999	1.057	1.122	0.848	0.859	1.086	1.456	0.956
A-53	93.779	90.628	335.106	337.112	101.047	11416	1	1	Tier 3 one-reaction								0	29	442	0	0.677	0.639	0.699	1.326	0.418	1.204	1.082	1.398	1.937	3.662	1.135	0.647	0.417	1.472	1.091	1.624	1.154	1.142	0.558	1.764	0.822	0.921	1.046	1.271	1.115	0.679	0.445	1.036	0.32
A-54	93.931	90.793	296.033	298.039	61.9744	40079.6	1	1	Unidentified											0	1.135	1.105	1.07	1.155	0.984	0.943	1.175	1.068	1.075	0.934	1.033	1.226	1.127	1.015	1.201	1.146	1.04	1.08	1.233	1.007	1.017	0.966	1.088	1.251	1.171	0.992	1.066	1.23	1.089
A-56	94.7	91.625	460.165	462.171	226.107	104648	1	1	Tier 3 zero-reaction								1	13	272	0	0.601	0.745	0.565	0.68	0.576	0.716	0.715	0.791	0.677	0.803	0.717	0.671	0.575	0.691	0.691	0.79	0.823	0.83	0.733	0.801	0.757	0.719	0.726	0.668	0.964	1.043	0.629	0.733	1.035
A-57	94.748	91.677	323.106	325.112	89.0471	27033.2	1	1	Tier 3 zero-reaction								4	38	514	0	0.731	0.911	0.663	0.818	0.751	0.698	0.947	1.044	0.792	0.977	0.756	0.683	0.732	0.881	0.931	0.942	0.859	0.932	0.761	0.99	1.04	0.813	0.857	0.73	1.168	1.263	0.868	0.812	1.34
A-58	94.796	91.728	363.137	365.144	129.079	7806.71	1	1	Tier 3 zero-reaction								4	30	418	0	0.886	0.99	0.676	0.662	0.886	1.211	0.55	0.989	0.526	0.778	1.072	1.122	0.661	0.887	0.605	0.858	0.803	0.789	0.691	0.927	0.64	0.844	0.58	0.752	0.912	0.912	0.55	0.749	0.625
A-61	95.788	92.802	414.121	416.128	180.063	26494.2	1	1	Tier 3 zero-reaction								17	87	713	0	0.924	1.079	0.994	0.975	1.054	1.046	0.864	0.932	0.879	0.831	0.709	0.889	0.874	0.888	1.232	0.925	0.797	0.76	1.182	1.38	1.054	0.958	1.053	1.001	1.07	1.087	0.978	0.82	0.864
A-62	95.987	93.017	394.18	396.186	160.121	6482.56	1	1	Tier 3 zero-reaction								2	12	167	0	0.92	1.305	1.02	1.338	0.862	1.063	1.016	0.825	1.005	0.983	0.813	1.041	0.828	0.81	1.037	1.279	0.869	0.863	1.107	0.953	0.936	1.067	0.717	0.795	1.003	0.935	1.087	1.013	1.1
A-63	96.758	93.851	349.122	351.128	115.063	9882	1	1	Tier 3 zero-reaction								2	33	454	0	1.088	0.88	0.93	1.051	0.911	0.962	1.198	1.042	0.785	1.061	0.824	0.752	0.962	1.156	0.984	1.101	0.97	1.023	0.957	1.046	1.118	1.146	0.94	1.074	1.191	0.919	0.944	1.228	1.21
A-64	97.736	94.909	452.134	454.14	218.076	11488.1	1	1	Tier 2	Cysteinyl-Proline	AN01543000	HMDB0028783		12774420	7.2	71.9				0	1.128	0.839	0.945	0.929	0.963	1.06	1.203	0.875	0.733	1.021	0.733	0.109	0.888	1.112	0.756	1.095	0.958	0.963	0.793	1.026	1.07	1.021	1.055	1.053	0.911	0.734	0.93	0.92	1.243
A-T488	95	95.72	495.089	497.095	261.031	6369	1	1	Tier 2	L-Tyrosine O-sulfate	AN02113000	HMDB0155722		514186	0.42	63.6				0	0.86	0.942	0.869	1.061	0.842	0.938	0.853	1.206	0.604	0.782	0.78	1.012	0.618	0.7	0.861	0.879	0.757	0.92	0.769	0.836	0.9	0.985	0.79	0.721	0.843	0.961	1.094	1.076	1.038
A-66	98.626	95.872	525.249	527.255	291.191	3806.33	1	1	Tier 3 only two-reaction								0	0	23	0.0233	0.972	0.785	0.998	1.025	1.148	0.862	1.193	0.958	0.885	1.029	0.713	0.4655	0.783	1.052	0.971	1.033	0.83	0.852	1.02	1.155	0.772	0.997	0.883	1.098	1.031	0.947	0.712	1.016	1.199
A-68	99.126	96.412	618.166	620.172	384.108	7103.14	1	1	Tier 3 one-reaction								0	6	260	0	1.119	0.951	0.842	0.967	0.862	0.92	1.063	0.959	0.784	1.02	0.754	0.126	0.871	1.136	0.832	1.101	1.105	0.938	0.97	0.92	1.003	1.086	0.883	0.969	1.099	0.813	0.89	1.026	1.057
A-70	99.728	97.063	435.12	437.126	201.062	10480.1	1	1	Tier 3 only two-reaction								0	0	17	0	0.976	0.9	0.937	0.815	0.923	1.175	0.8	0.805	0.875	0.777	0.935	0.936	0.838	0.894	0.844	0.836	0.746	0.687	0.982	0.794	0.848	0.964	0.815	0.83	0.923	0.989	0.907	1.028	0.955
A-71	99.937	97.29	276.08	278.087	42.0217	3.11401e+06	1	1	Tier 3 one-reaction								0	3	196	0	0.968	0.914	0.837	0.836	0.817	0.916	1.144	0.979	0.932	0.841	0.913	0.838	0.695	0.801	1.267	1.062	0.982	0.994	1.054	0.979	0.869	0.819	1.223	1.187	0.912	1.057	1.174	0.932	1.259
A-72	100.037	97.398	385.034	387.041	150.976	13231.4	1	1	Tier 3 one-reaction								0	2	18	0	1.089	0.874	1.028	0.786	0.724	0.754	0.9	0.761	0.614	0.405	0.758	0.532	0.602	0.541	0.945	0.559	1.023	0.503	0.782	0.384	1.081	0.793	0.743	0.979	0.735	0.638	0.794	0.519	0.832
A-73	100.205	97.579	320.044	322.05	85.9855	11809.9	1	1	Tier 3 only two-reaction								0	0	12	0	0.938	1.129	0.921	0.891	0.898	1.038	1.093	1.035	0.949	0.898	0.882	0.991	0.805	0.845	1.339	0.951	1.07	1.007	0.976	1.018	0.922	0.92	1.142	1.212	0.814	0.988	1.113	0.956	1.132
A-75	100.286	97.667	448.165	450.171	214.107	18484	1	1	Tier 3 one-reaction								0	1	160	0	1.234	0.846	1.464	1.372	0.937	1.158	1.146	1.128	0.949	1.268	0.929	0.236	0.879	1.339	0.905	1.115	0.872	1.024	0.985	0.834	1.012	1.496	1.15	1.29	1.383	0.983	1.073	1.326	1.225
A-76	100.414	97.806	486.076	488.083	252.018	8950.67	1	1	Tier 3 one-reaction								0	1	64	0	0.953	1.06	0.926	0.936	0.929	0.868	1.268	1.015	0.926	0.93	1.069	1.058	0.733	0.985	1.265	0.914	0.95	0.919	1.05	0.847	0.881	0.99	1.303	1.3	0.985	1.025	1.25	1.07	1.056
A-77	102.039	99.563	467.159	469.165	233.101	8915.63	1	1	Tier 1	Glutaminyl-Serine/Seryl-Glutamine	AN01742001	HMDB0028806		54357903	0.07	1.3				0	0.942	1.161	0.967	1.021	0.861	1.341	1.103	1.033	0.69	0.621	0.97	0.919	0.775	0.963	0.757	0.958	0.845	1.575	0.663	0.761	0.896	1.03	0.906	1.292	0.936	0.912	1.136	0.951	1.071
A-78	102.327	99.875	403.144	405.15	169.085	49672.9	1	1	Tier 3 zero-reaction								2	11	261	0	0.655	0.646	1.128	0.978	0.719	0.905	0.871	1.446	0.745	0.616	0.859	0.691	0.785	0.763	1.149	1.167	0.886	1.061	1.151	0.979	1.069	1.202	0.785	0.697	0.711	0.693	1.042	0.985	0.97
A-80	102.747	100.329	388.107	390.114	154.049	180410	1	1	Tier 3 one-reaction								0	12	336	0	0.897	1.123	1.018	1.317	1.721	1.737	0.495	1.641	0.877	0.686	0.697	0.799	1.023	1.193	0.14	0.163	1.653	1.735	1.002	2.211	0.177	0.274	1.164	1.458	1.886	1.801	1.039	1.278	1.461
A-81	102.934	100.532	596.11	598.116	362.051	4146.4	1	1	Tier 3 one-reaction								0	8	167	0	0.784	0.911	0.69	0.833	0.965	1.341	0.826	1.048	0.876	0.779	0.743	1.122	1.034	0.946	0.741	0.729	0.915	0.84	0.87	1.045	1.061	0.941	1.175	0.855	1.166	1.021	1.046	0.957	1.16
A-82	102.973	100.573	574.128	576.135	340.07	6939.59	1	1	Tier 3 one-reaction								0	5	273	0	0.832	0.998	0.692	0.734	1.143	0.897	0.741	1.133	0.835	0.815	0.724	1.054	0.865	0.985	0.642	0.707	0.889	0.929	0.912	0.972	0.771	0.96	1.032	0.911	1.14	1.042	1.094	0.905	1.171
A-83	103.086	100.696	551.18	553.187	317.122	5755.29	1	1	Tier 3 one-reaction								0	13	378	0	0.494	0.796	0.472	0.792	0.469	0.676	0.901	1.11	0.551	0.982	0.807	1.365	0.348	1.235	0.733	1.122	0.868	1.354	0.923	1.01	0.944	0.865	0.791	0.462	0.677	1.017	0.501	2.163	1.286
A-T137	98.8	100.72	408.17	410.176	174.112	4950267	1	1	Tier 1	L-Arginine	AN00945000	HMDB0000517	C00062	6322	1.3	1.5				0	1.071	0.844	0.93	1.023	0.852	0.965	1.136	1.07	0.711	1.045	0.72	0.101	0.775	1.123	0.84	1.103	0.892	0.987	0.828	0.971	1.03	1.102	0.919	1.075	1.023	0.811	0.874	1.007	1.162
A-84	103.318	100.946	359.073	361.079	125.014	4.27267e+06	1	1	Tier 1	Taurine	AN00329000	HMDB0000251	C00245	1123	0.43	0.5				0	0.823	0.899	0.702	0.79	1.2	1.159	0.816	0.994	0.828	0.756	0.767	1.086	0.873	1.008	0.663	0.682	0.946	0.891	0.948	1.146	0.884	0.898	1.123	1.045	1.134	1.036	0.959	1.015	1.285
A-85	103.363	100.996	403.037	405.043	168.979	31315.8	1	1	Tier 3 one-reaction								0	1	58	0	0.82	0.945	0.67	0.818	1.162	1.117	0.798	0.972	0.847	0.747	0.769	1.06	0.896	1.012	0.697	0.684	1.003	0.903	0.928	1.096	0.86	0.834	1.075	1.008	1.137	0.985	1.002	1.06	1.26
A-86	103.744	101.408	474.18	476.187	240.122	10650.1	1	1	Tier 3 zero-reaction								3	9	231	0	0.621	0.71	0.825	0.887	0.812	0.782	0.813	1.026	0.868	0.859	0.789	0.928	0.663	0.799	0.979	1.124	0.97	0.985	1.017	1.048	1.034	1.066	0.829	0.718	0.877	0.927	0.86	1.004	1.025
A-87	103.887	101.563	412.993	414.998	178.934	8079.75	1	1	Tier 3 only two-reaction								0	0	6	0	0.858	0.852	0.634	0.739	1.031	1.09	0.668	0.97	0.758	0.749	0.914	0.988	0.852	0.892	0.584	0.722	0.839	0.798	0.834	1.035	0.875	0.934	0.965	1.04	1.046	0.901	0.86	0.95	1.053
A-T574	99.8	101.7	413.138	415.144	179.081	111770	1	1	Tier 2	7-Aminomethyl-7-Carbaguanine	AN01011000	HMDB0011690	C16675	171	3.68	73.8				0	1.067	0.928	0.913	0.86	1.041	1.18	0.879	0.921	0.728	0.774	0.955	1.068	0.64	0.902	0.825	0.775	0.808	0.705	0.87	0.843	0.886	1.023	0.82	0.915	0.943	1.116	0.977	0.946	1.073
A-90	104.409	102.127	591.05	593.057	356.992	6230.26	1	1	Tier 3 one-reaction								0	1	47	0	0.783	0.903	0.657	0.814	1.166	1.226	0.866	1.034	0.837	0.764	0.838	1.068	0.854	0.943	0.658	0.716	0.94	0.796	0.949	1.032	0.878	1.013	0.939	1.111	1.075	1.082	0.988	1.046	1.316
A-91	104.62	102.356	408.194	410.2	174.136	98512.3	1	1	Tier 3 one-reaction								0	9	126	0	0.819	0.794	0.932	0.891	0.75	0.816	1.322	1	0.785	1	0.927	0.89	0.768	0.874	0.904	1.091	0.835	0.9	0.81	0.844	0.923	0.911	0.834	0.764	0.794	0.755	0.881	1.06	0.806
A-T158	101.8	103.67	467.159	469.166	233.101	9013	1	1	Tier 1	Asparaginyl-Threonine	AN01742000	HMDB0028741		18218186	2.73	0.8				0	0.945	1.204	1.025	0.978	0.842	1.414	1.077	1.105	0.612	0.654	0.966	0.9	0.671	0.988	0.762	0.944	0.86	1.563	0.663	0.808	0.909	1.039	1	1.175	0.967	0.92	1.102	0.996	1.024
A-T51493	102.9	104.75	718.141	720.147	484.085	9208	1	1	Tier 2	1-O,6-O-Digalloyl-beta-D-Glucose	BP04553000			440221	5.46	67.4				0.0698	0.456	0.493	0.3383	0.485	0.663	0.637	0.51	0.535	0.432	0.53	0.444	0.616	0.501	0.55	0.3736	0.365	0.601	0.458	0.528	0.584	0.489	0.515	0.528	0.631	0.604	0.583	0.645	0.549	0.719
A-95	107.046	104.979	266.095	268.102	32.0371	9824.32	1	1	Tier 2	Isomer 1 of Hydrazine	AN00010000	HMDB0012973	C05361	9321	1.57	29.4				0	1.178	1.16	1.061	1.213	1.002	0.997	1.202	1.047	1.036	1.036	1.103	1.115	1.06	0.999	1.192	1.113	1.045	0.936	1.074	1.011	1.013	1.029	1.116	1.103	1.062	1.036	1.075	1.134	1.095
A-97	107.751	105.742	410.089	412.097	176.031	5376.4	1	1	Tier 3 zero-reaction								2	41	358	0	0.932	1.031	1.112	1.302	1.715	1.73	0.738	1.054	0.802	0.875	0.702	0.838	0.811	0.992	0.718	0.662	1.067	1.068	0.908	1.514	0.821	0.899	1.186	1.281	1.315	1.204	0.8	1.164	1.047
A-98	107.96	105.968	385.089	387.095	151.03	42904	1	1	Tier 1	S-Methyl-L-cysteine sulfoxide	BP00635000	HMDB0029432		25202909	0.48	3.7				0	0.97	1.015	1.277	1.19	0.902	0.944	0.952	1.011	1.381	1.274	0.84	0.839	0.784	0.868	0.919	0.795	0.676	0.633	0.908	0.856	0.983	1.2	1.106	1.3	0.877	0.794	1.026	1.026	1.057
A-T157	104.2	106.03	495.154	497.161	261.096	11009	1	1	Tier 1	Glutaminyl-Aspartic Acid	AN02118003	HMDB0028793		87275314	1.96	1.7				0	0.935	1.016	0.859	0.822	0.725	1.003	1.066	0.953	0.96	1.525	0.592	0.663	0.936	1	0.829	1.27	1.207	1.54	1	0.987	0.814	0.889	0.969	1.076	1.133	0.884	0.899	0.94	1.036
A-99	108.153	106.177	484.047	486.053	249.989	4962.54	1	1	Tier 3 one-reaction								0	1	54	0	1.049	1.076	0.95	1.11	0.946	0.991	1.224	1.018	1.148	0.924	1.011	1.073	1.174	1.002	1.137	1.096	1.031	1.056	1.152	1.016	1.066	0.963	1.029	0.96	1.135	0.963	1.075	1.173	1.02
A-100	108.396	106.439	363.1	365.107	129.041	15706.2	1	1	Tier 3 zero-reaction								5	28	357	0.0233	1.227	1.355	0.756	0.859	0.744	0.999	1.132	0.858	0.975	1.191	0.7945	0.607	0.729	0.896	0.917	1.307	1.287	1.13	1.119	0.892	0.793	1.092	1.041	0.979	1.154	1.192	1.035	1.233	0.928
A-101	108.8	106.877	415.099	417.106	181.041	33087.2	1	1	Tier 3 one-reaction								0	9	276	0	1.199	1.202	0.58	0.978	0.543	0.913	0.825	1.368	0.917	1.379	0.342	0.539	0.479	0.711	0.895	1.218	0.575	0.729	1.231	1.233	0.478	0.85	0.829	0.75	0.905	0.911	0.892	1.38	1.454
A-102	108.807	106.884	321.09	323.097	87.0317	51240.1	1	1	Tier 3 zero-reaction								1	18	380	0	0.88	0.81	0.994	1.007	0.681	0.779	0.885	1.061	1.116	1.088	0.625	0.633	0.658	0.699	0.837	0.828	0.588	0.631	1.018	0.886	0.727	0.893	0.874	1	0.805	0.792	0.933	1.242	1.201
A-103	109.119	107.221	382.107	384.113	148.048	20342.3	1	1	Tier 2	Hydroxylated lecithin	EF00595000	HMDB0032332	C03124	44237312	0.06	1.7				0	0.861	0.883	1.074	1.111	0.757	0.936	1.107	1.25	0.762	0.883	0.91	0.956	0.761	0.86	0.998	1.211	0.852	0.888	1.042	1.074	1.074	1.177	1.079	0.965	0.903	1.167	1.047	1.25	1.106
A-T202	105.5	107.31	509.17	511.176	275.112	94190	1	1	Tier 1	Glutaminyl-Glutamate	AN02336002	HMDB0028796		7020029	0.94	4.5				0	1.086	1.332	0.696	0.868	0.634	0.844	1.063	0.88	0.832	1.145	0.314	0.589	0.654	0.76	0.77	1.203	1.35	1.307	1.095	0.926	0.66	1.07	1.032	0.862	1.037	0.988	1.012	1.402	0.858
A-104	109.49	107.623	679.087	681.093	445.028	14802.3	1	1	Tier 3 one-reaction								0	3	80	0	1.047	1.106	0.848	0.812	0.831	0.693	0.878	0.875	0.912	1.003	0.78	1.013	0.998	0.658	1.031	0.891	0.848	0.942	0.869	0.99	0.789	0.66	0.978	0.643	0.529	0.587	0.703	0.899	0.857
A-105	109.897	108.064	422.186	424.192	188.127	220457	1	1	Tier 1	Homoarginine	AN01135000	HMDB0000670	C01924	9085	0.05	9.7				0	1.02	0.939	0.872	0.884	0.814	0.836	0.955	0.711	0.936	0.984	0.939	0.87	1.108	1.218	0.989	1.152	0.973	0.922	1.022	0.984	0.866	0.887	0.82	0.926	0.813	0.758	0.771	0.878	0.909
A-106	109.994	108.168	463.128	465.135	229.07	186483	1	1	Tier 3 one-reaction								0	6	329	0	1.037	0.969	1.042	1.275	0.9	1.335	1.278	1.294	1.276	1.287	1.112	1.176	0.99	1.074	1.207	1.154	1.246	1.576	1.256	1.392	1.091	1.316	1.387	1.257	1.709	1.884	1.168	1.257	1.707
A-107	110.24	108.434	414.122	416.128	180.063	93948.4	1	1	Tier 3 zero-reaction								17	87	713	0	0.889	1.023	0.917	0.995	1.066	1.139	0.808	0.935	0.841	0.782	0.745	0.851	0.861	0.949	1.076	0.848	0.789	0.757	1.077	1.254	1.115	0.94	1.047	1.034	0.99	1.087	0.967	0.838	0.938
A-108	110.563	108.784	396.122	398.129	162.064	38616.4	1	1	Tier 2	L-4-Hydroxyglutamine	EF00770002	HMDB0029424		22621570	0.12	9.6				0	1.015	0.938	0.826	0.751	1.146	1.047	0.695	0.976	0.962	0.804	0.993	0.775	1.087	1.086	0.845	0.601	1.145	0.852	0.811	1.06	0.913	0.75	0.781	0.822	0.752	1.052	1.107	0.722	0.799
A-109	110.846	109.089	364.144	366.151	130.086	5713.67	1	1	Tier 3 one-reaction								0	3	54	0	0.852	0.762	0.556	0.659	0.673	0.774	1.02	0.551	0.766	1.047	0.83	0.741	0.515	0.902	0.531	1.015	0.543	0.711	0.834	0.809	0.735	0.996	0.898	0.831	0.825	0.733	0.553	1.184	1.062
A-111	112.622	111.011	383.127	385.134	149.069	753146	1	1	Tier 3 zero-reaction								4	36	657	0	0.886	0.812	1.102	1.198	0.6	0.736	0.913	0.832	1.245	1.378	0.993	1.093	0.805	0.947	0.884	1.046	0.95	0.993	0.944	0.93	0.867	1.009	0.832	0.84	1.01	0.968	1.118	1.361	1.23
A-113	113.178	111.613	502.139	504.145	268.08	117687	1	1	Tier 3 zero-reaction								4	23	459	0	0.968	1.348	0.942	1.382	1.349	1.341	0.312	1.254	0.545	0.518	0.524	0.52	0.79	1.205	0.106	0.1	1.2	0.685	0.842	1.881	0.21	0.719	1.122	0.791	1.309	1.738	0.595	0.8	0.716
A-114	113.832	112.319	296.033	298.039	61.9744	12012	1	1	Unidentified											0	1.154	1.166	0.999	1.153	0.988	1.015	1.241	1.093	1.117	0.976	1.056	1.184	1.172	0.987	1.09	1.137	1.046	1.016	1.176	1.002	1.057	1.024	1.075	1.213	1.189	1.003	1.056	1.261	1.159
A-T186	111.3	113.02	426.132	428.139	192.075	14055	1	1	Tier 1	Seryl-Serine	AN01199000	HMDB0029048		7019104	4.59	3.4				0	1.014	1.126	0.974	1.041	0.724	1.53	1.212	1.339	0.731	0.818	0.937	1.057	0.628	0.972	1.53	1.966	1.227	1.586	0.989	0.938	1.487	1.604	1.141	1.514	1.13	0.95	1.293	1.095	1.355
A-T215	113	114.69	481.175	483.181	247.117	3976	1	1	Tier 1	Threoninyl-Glutamine	AN01924001	HMDB0029059		7016084	0.65	1.2				0.093	0.8654	1.119	0.85	1.012	0.7594	1.395	1.233	1.31	0.8296	1.047	0.963	0.951	0.8338	1.044	1.45	1.697	0.954	1.9	0.955	1.002	1.164	1.67	1.438	1.235	1.012	0.84	1.224	1.165	1.237
A-T213	113	114.69	468.143	470.15	234.085	47048	1	1	Tier 2	Tabtoxin Biosynthesis Intermediate 3	BM01757000		C20913	92042779	1.69	1.2				0	1.003	1.076	1.001	1.072	0.794	1.139	0.993	0.96	1.014	1.331	0.485	0.658	0.75	0.86	0.85	1.203	1.122	1.085	0.871	0.94	0.697	1.115	1.144	1.091	1.29	1.017	1.087	1.133	0.697
A-T398	113	114.69	524.121	526.127	290.067	8787	1	1	Tier 2	N-Acetyl-Pyridoxamine Phosphate	PR02550000				8.69	31.9				0.1395	0.4095	1.308	0.882	1.429	1.524	1.304	0.338	1.244	0.569	0.3695	0.3926	0.552	0.87	1.171	0.4155	0.4059	1.303	0.622	0.894	2.015	0.3795	0.766	1.032	0.843	1.197	1.631	0.737	0.787	0.81
A-T293	113.1	114.79	424.118	426.125	190.059	14399	1	1	Tier 2	L-Beta-Aspartyl-L-Glycine	AN01163000	HMDB0011165		302430	0.53	13.1				0	0.822	0.97	0.996	1.103	0.678	0.951	0.912	1.104	0.696	0.79	0.895	1.01	0.719	0.812	0.959	1.033	0.76	0.83	0.873	0.927	0.811	0.983	0.98	0.825	0.991	1.065	1.116	1.082	1.049
A-116	116.791	115.52	369.113	371.118	135.055	12075.9	1	1	Tier 2	(+)-threo-2-Amino-3,4-dihydroxybutanoic acid	EF00451001	HMDB0029389		9815262	4.03	8				0	1.496	1.574	1.057	1.45	1.14	1.434	1.654	1.238	2.427	1.384	1.235	1.831	1.257	1.618	1.183	1.535	1.475	1.907	1.842	2.473	1.827	1.694	1.351	1.177	1.489	1.209	1.458	1.785	1.327
A-117	116.865	115.601	425.101	427.108	191.043	9977.5	1	1	Tier 2	gamma-Carboxyglutamic acid	AN01178000	HMDB0041900		40772	0.3	35				0	1.02	0.983	1.185	1.38	0.826	1.032	0.919	1.201	0.817	0.639	0.958	0.983	0.669	0.771	1.043	0.976	0.828	0.773	0.964	0.952	1.098	1.23	0.984	0.893	1.131	1.216	1.069	1.269	1.115
A-T230	114.1	115.78	343.078	345.085	109.02	142409	1	1	Tier 1	Hypotaurine	AN00218000	HMDB0000965	C00519	107812	1.81	0.2				0	0.73	1.13	0.51	0.59	0.767	0.73	0.522	0.752	0.49	0.423	0.561	0.714	0.441	0.597	0.501	0.379	0.82	0.637	0.748	0.975	0.807	0.665	0.738	0.622	0.559	0.816	0.851	0.8	1.044
A-T225	114.1	115.78	436.201	438.208	202.143	344397	1	1	Tier 1	Symmetric Dimethylarginine	AN01326001	HMDB0003334		169148	1.07	0.7				0	0.879	0.916	0.98	1.052	0.808	0.864	0.906	0.985	0.771	0.809	0.913	0.867	0.717	0.753	0.945	1.041	0.805	0.869	0.859	0.86	0.915	0.978	0.91	0.842	0.878	0.913	0.966	1.013	0.976
A-120	117.791	116.602	436.117	438.124	202.059	23425.3	1	1	Tier 2	N3-Fumaroyl-L-2,3-diaminopropanoic acid	ED01316000		C20961	46926286	0.21	19.3				0	1.267	1.023	1.064	1.161	0.781	1.298	1.12	1.27	1.278	1.434	1.105	1.082	1	1.029	1.116	0.938	1.127	1.485	1.37	1.185	1.058	1.432	1.342	1.112	1.445	1.851	1.201	1.259	1.799
A-T235	115.1	116.76	437.148	439.155	203.091	18653	1	1	Tier 1	Glutaminylglycine	AN01334002	HMDB0028797		6992690	4.02	0.9				0	1.318	0.9	1.32	1.215	0.848	0.743	1.19	0.961	0.834	0.819	1.15	0.994	0.904	0.882	1.031	0.971	0.782	0.762	1.218	1	1.282	1.288	1.147	1.383	0.929	0.94	0.92	1.113	1.27
A-122	117.964	116.789	468.143	470.15	234.085	24363.2	1	1	Tier 1	Glutamyl-Serine/Seryl-Glutamate	AN01757005	HMDB0028828		6995653	0.47	4.5				0	0.927	1.162	0.99	1.087	0.766	1.091	1.061	0.987	0.89	1.11	0.574	0.87	0.698	0.829	0.833	1.138	1.031	1.402	0.928	1.064	0.748	1.464	1.221	1.043	1.159	1.003	0.993	1.095	0.797
A-123	117.982	116.809	349.132	351.139	115.074	11202.9	1	1	Tier 3 one-reaction								0	3	145	0.0465	0.909	0.868	0.703	0.892	0.799	0.619	0.865	1.096	0.649	1.045	0.672	0.542	0.59	0.858	0.767	0.788	0.694	9.7807	0.88	0.72	0.77	0.798	0.949	0.763	0.828	0.534	0.787	0.839	1.032
A-124	118.813	117.707	492.144	494.151	258.085	7286.17	1	1	Tier 2	Isomer 1 of L-gamma-Glutamyl-(3R)-L-beta-ethynylserine	ED02071001		C22140	137553782	0.07	40.1				0	0.864	0.859	0.938	0.978	0.837	0.928	1.164	0.965	0.901	0.991	0.899	0.997	0.85	0.819	1.107	0.929	0.957	0.735	0.867	0.788	0.839	0.751	0.92	0.927	0.856	0.899	1.078	1.241	0.825
A-T248	117.1	118.73	293.106	295.113	59.0483	15151	1	1	Tier 1	Guanidine	AN00029000	HMDB0001842	C17349	3520	3.25	1.2				0	1.005	0.932	0.79	0.85	0.821	0.938	1.067	0.864	0.871	0.916	1.054	0.971	0.85	1.001	0.825	1.081	1.089	0.908	0.745	0.81	0.824	0.86	0.945	0.996	0.745	0.75	1.035	1.268	1.045
A-128	120.124	119.126	513.19	515.196	279.132	4516.3	1	1	Tier 3 one-reaction								0	15	432	0	0.859	1.019	1.186	1.376	0.979	1.091	1.078	1.542	1.089	1.1	0.913	1.069	0.885	0.873	1.099	1.15	1.122	1.188	1.21	1.156	1.224	1.556	1.206	1.267	1.124	1.283	1.454	1.604	1.272
A-129	120.274	119.288	261.069	263.076	27.0103	9787.05	1	1	Unidentified											0	1.257	1.063	1.14	0.871	0.905	0.817	1.251	0.997	1.117	1.43	0.899	0.863	0.988	0.89	0.939	1.322	1.221	1.216	1.347	1.017	0.841	1.147	0.661	1.016	1.378	0.786	1.092	1.027	0.867
A-130	120.321	119.339	471.067	473.074	237.009	5109.14	1	1	Tier 3 one-reaction								0	1	35	0	1.084	1.159	0.933	0.66	0.818	0.764	0.957	0.906	0.99	1.093	1.018	0.885	1.028	0.875	0.988	0.801	1.091	0.812	1.085	0.833	0.907	1.054	0.859	0.761	0.841	0.818	0.88	0.695	1.056
A-131	120.364	119.385	328.111	330.118	94.0528	140085	1	1	Tier 3 one-reaction								0	4	159	0	0.738	0.907	0.748	0.7	0.713	0.685	0.57	0.801	0.66	0.489	0.784	0.69	0.764	0.718	0.819	0.443	0.847	0.676	0.739	0.701	0.662	0.567	0.72	0.728	0.607	0.761	0.819	0.656	0.667
A-T51750	118.1	119.71	436.117	438.124	202.059	29274	1	1	Tier 2	Penmacric acid	EF01316001	HMDB0029436		5231917	2.41	27.6				0	1.223	0.999	1.084	1.209	0.821	1.32	1.118	1.267	1.25	1.475	1.09	1.051	1.01	1.071	1.158	0.949	1.137	1.503	1.24	1.224	1.032	1.429	1.33	1.148	1.434	1.837	1.217	1.21	1.921
A-T253	118.6	120.21	468.143	470.15	234.085	23086	1	1	Tier 1	Serylglutamic Acid	AN01757006	HMDB0029038		7023503	1.49	0.3				0	0.838	1.194	0.959	1.143	0.727	1.069	1.126	1.03	0.743	0.826	0.613	1.012	0.624	0.84	0.795	1.055	0.999	1.68	0.901	1.211	0.772	1.764	1.27	0.98	1.002	0.999	0.913	0.996	0.81
A-T354	119.8	121.39	389.096	391.103	155.035	13172	1	1	Tier 2	N-Methylethanolamine Phosphate	AN00681000	HMDB0060173	C01210	439436	7.4	17.6				0.0233	1.572	1.259	1.355	1.013	1.228	0.918	1.365	1.267	1.305	1.78	1.123	1.227	1.4	1.262	1.351	1.782	1.668	1.41	1.601	1.471	0.975	1.21	0.79	1.187	1.277	1.04	1.1	1.315	1.105
A-T259	120.2	121.78	366.111	368.118	132.054	5656933	1	1	Tier 1	Asparagine	AN00419000	HMDB0000168	C00152	6267	1.66	0.5				0	1.268	0.975	1.11	0.843	0.882	0.754	1.269	1.047	0.996	1.523	0.91	0.884	1.205	0.983	0.878	1.406	1.227	1.23	1.301	1.011	0.936	0.98	0.587	0.933	1.295	0.775	1.005	1.041	0.935
A-137	123.015	122.253	471.143	473.15	237.085	76263.9	1	1	Tier 2	Deoxyeritadenine	EF01790005	HMDB0029928		5318134	2.58	73.8				0	1.088	1.038	0.952	1.348	0.912	1.465	0.695	1.005	0.454	0.611	0.879	1.114	0.445	0.803	0.673	0.758	0.673	0.537	0.629	0.848	0.824	1.156	0.955	0.892	1.032	1.425	0.899	0.883	0.696
A-138	123.287	122.547	431.138	433.145	197.08	6042.56	1	1	Tier 3 one-reaction								0	28	392	0	1.021	0.872	1.1	1.072	1.156	1.435	1.168	1.048	1.163	1.24	1.077	0.875	0.942	1.249	0.948	1.363	1.058	0.882	1.088	1.335	1.146	1.202	0.863	1.223	1.274	0.978	1.166	1.246	1.045
A-T258	121.2	122.77	365.127	367.134	131.07	1596991	1	1	Tier 1	Creatine	AN00407000	HMDB0000064	C00300	586	2.14	1.6				0	1.218	1.078	1.189	1.17	0.886	0.938	1.08	1.212	0.958	0.873	1.015	0.977	0.859	0.919	1.196	1.063	0.886	0.858	0.88	0.93	1.114	1.139	0.973	0.848	0.897	0.971	1.04	1.216	1.416
A-T236	121.2	122.77	424.154	426.16	190.095	52644	1	1	Tier 2	Tabtoxin Biosynthesis Intermediate 4	BM01168004		C20914	92042780	0.2	4.4				0	1.021	0.816	1.304	0.485	0.924	0.784	1.297	1.112	0.99	0.778	0.86	0.272	1.058	0.671	0.66	0.96	1.254	1.024	1.157	0.972	1.277	1.179	1.123	1.289	1.295	0.624	0.722	0.77	0.795
A-T269	122.2	123.75	397.107	399.113	163.048	12434	1	1	Tier 2	L-erythro-4-Hydroxyglutamic acid	AN00782000		C05947	440854	0.21	1.2				0	0.844	0.945	0.833	1.357	0.796	1.335	0.906	1.143	0.803	1.296	0.674	1.83	0.727	1.38	0.69	1.288	0.65	0.964	0.919	1.038	0.783	1.042	1.078	0.889	0.863	1.1	0.957	2.1	1.136
A-T289	122.2	123.75	493.175	495.182	259.117	41769	1	1	Tier 2	Glutaminyl-Hydroxyproline	AN02089000	HMDB0028798		69040781	0.19	3.4				0	0.513	0.718	0.598	1.045	0.525	0.77	0.964	1.124	0.57	0.862	0.721	1.42	0.432	1.16	0.77	1.083	0.911	1.25	0.93	1.364	0.81	0.971	0.8	0.677	0.931	1.25	0.505	2.014	1.194
A-T446	122.2	123.75	407.139	409.145	173.08	13193	1	1	Tier 2	5-Guanidino-2-Oxopentanoic Acid	AN00927000	HMDB0004225	C03771	558	1.64	28.4				0.0233	1.24	1.072	0.878	1.153	0.959	1.03	1.405	1.107	0.95	1.175	0.813	0.8083	1.031	1.254	0.99	1.107	0.97	1.187	1.081	1.13	1.003	1.156	1.021	1.178	1.109	0.867	1.003	1.166	1.284
A-143	124.416	123.768	420.17	422.177	186.111	8111.87	1	1	Tier 3 one-reaction								0	3	95	0	1.125	0.789	1.333	1.084	0.975	1.065	0.964	1.252	0.745	1.023	0.817	0.181	0.928	1.333	0.88	0.828	0.982	1.027	0.872	0.949	1.095	1.124	1.043	1.515	1.37	0.845	1.1	1.074	1.085
A-T275	123.2	124.73	423.133	425.14	189.075	10050	1	1	Tier 1	Glycyl-Asparagine	AN01146001	HMDB0028836		306141	0.74	0.8				0	0.72	0.825	0.726	0.971	0.619	0.959	1.146	0.983	0.662	0.751	0.763	0.84	0.481	0.991	0.81	1.003	0.892	1.195	0.701	1	0.742	0.812	0.912	0.872	1.134	0.921	0.82	1.316	0.776
A-T279	123.6	125.13	437.148	439.155	203.091	15898	1	1	Tier 1	Glycyl-Glutamine	AN01334003	HMDB0028839		597739	4.23	0.4				0	1.045	0.904	0.854	0.957	0.694	1.042	1.182	1.133	0.663	0.94	0.934	0.912	0.547	0.984	0.871	1.1	0.855	1.681	0.791	1.17	1.024	1.061	0.876	1.188	1.199	1.07	1.043	1.313	1.296
A-T327	123.6	125.13	456.127	458.133	222.067	6716	1	1	Tier 1	Threoninyl-Cysteine	AN01608002	HMDB0029058		88082028	1.02	9.6				0	0.907	0.898	0.96	0.89	1.202	1.27	1.012	1.416	1.095	1.224	0.818	1.06	0.9	0.972	0.61	1.135	1.066	1.189	1.142	1.3	0.98	1.139	1.314	1.427	1.584	1.057	1.032	1.295	1.555
A-T271	123.7	125.23	510.154	512.161	276.096	6655	1	1	Tier 1	Gamma-Glutamylglutamate	AN02350000	HMDB0011737, HMDB0029148, HMDB11737, HMDB29148	C05282	92865	0.43	2.3				0.0698	0.5467	1.087	0.745	1.145	0.594	1.173	0.58	0.745	0.791	0.877	0.5241	1.734	0.5268	0.76	0.66	0.966	1.117	1.527	0.804	1.276	0.61	1.04	1.147	0.824	0.853	1.246	0.813	1.089	1.095
A-T287	124	125.52	440.148	442.155	206.09	6715	1	1	Tier 1	Seryl-Threonine	AN01378000	HMDB0029049		54027404	1.05	1.5				0.4419	0.7294	0.7453	0.6701	1.217	0.6401	0.6618	1.515	1.459	0.6992	1.325	0.6992	0.7426	0.7027	1.105	2.09	2.14	1.06	2.241	0.734	0.662	0.6758	0.6697	0.6983	1.832	1.497	0.6721	0.7291	1.526	1.682
A-145	126.486	126.007	434.047	436.053	199.989	8352.8	1	1	Tier 3 one-reaction								0	2	53	0	0.975	0.87	0.724	0.693	0.715	0.702	0.894	0.866	0.801	0.849	0.644	0.672	0.805	0.778	0.83	0.981	0.821	0.958	1.054	0.827	0.777	0.836	0.753	0.924	0.93	0.727	0.844	1.215	0.941
A-146	126.497	126.019	374.154	376.16	140.095	8886.8	1	1	Tier 3 one-reaction								0	1	159	0	1.433	1.171	1.661	1.046	0.685	0.757	0.436	0.429	0.355	0.356	0.71	0.528	0.964	0.647	1.082	1.007	0.721	0.834	0.577	0.38	1.502	1.404	1.079	1.223	1.395	0.914	1.487	1.998	1.917
A-147	127.561	127.171	438.133	440.14	204.075	182325	1	1	Tier 1	Glutamyl-Glycine	AN01346004	HMDB0028819		6427052	0.94	8.2				0	1.005	1.243	1.013	1.325	0.708	1.22	0.828	0.966	0.6	0.806	0.427	0.641	0.522	0.733	0.781	0.932	0.936	0.868	0.761	0.878	0.789	1.074	1.213	0.889	1.154	1.299	1.064	1.126	0.844
A-148	127.679	127.298	321.091	323.097	87.0326	54209.3	1	1	Tier 3 zero-reaction								1	18	381	0	0.976	0.875	1.107	1.084	0.912	0.994	1.006	1.041	1.173	1.371	0.966	0.875	0.685	0.864	0.872	0.777	0.665	0.647	0.754	0.783	0.852	1.08	1.053	1.397	0.925	0.802	0.951	1.148	1.073
A-149	127.727	127.35	482.16	484.166	248.101	30712.4	1	1	Tier 1	Threoninyl-Glutamate	AN01936001	HMDB0029060		7020163	1.04	6				0	0.927	1.099	0.663	0.87	0.764	1.174	0.928	0.995	0.841	1.21	0.63	1.171	0.878	1.109	0.867	1.172	0.896	1.011	1.071	1.493	0.822	1.158	1.087	0.971	1.055	1.225	0.762	0.918	0.899
A-150	127.979	127.623	720.302	722.308	486.244	8817.9	1	1	Tier 3 one-reaction								0	2	233	0	1.236	1.011	1.086	1.087	1.075	0.864	1.007	1.042	1.082	1.037	0.8	1.094	0.769	0.919	0.825	1.138	0.801	0.724	1.167	1.05	1.371	1.302	1.163	1.367	1.055	1.063	1.184	1.174	1.552
A-T292	126.3	127.79	380.127	382.134	146.069	20377596	1	1	Tier 1	L-Glutamine	AN00574000	HMDB0000641	C00064	5961	0.52	0.4				0	1.11	1.071	0.912	0.939	0.892	0.891	1.093	1.001	0.951	1.002	0.833	0.92	0.986	0.996	1.015	1.129	1.003	1.031	1.078	0.975	0.954	0.992	0.972	1.046	1.068	0.965	1.07	1.204	1.096
A-T351	126.3	127.79	381.109	383.117	147.053	69986	1	1	Tier 2	4-Hydroxyglutamate Semialdehyde	AN00583004	HMDB0006556	C05938	440851	5.32	11				0.0465	0.8725	1.034	0.885	1.057	0.91	0.914	1.136	0.89	0.898	0.955	0.86	1.034	0.868	0.93	0.96	0.996	0.952	0.834	1.038	0.915	0.786	0.859	0.986	1.06	0.983	0.815	1.011	1.02	0.8831
A-151	128.246	127.911	473.186	475.192	239.127	8188.93	1	1	Tier 3 one-reaction								0	9	206	0	1.218	1.266	1.187	1.28	0.987	1.099	1.157	1.051	1.326	1.283	1.08	1.075	0.829	1.009	1.043	1.061	0.928	0.842	1.124	1.038	1.383	1.542	1.293	1.172	1.118	1.058	1.345	1.499	2.135
A-152	128.669	128.369	317.132	319.138	83.0734	8774.19	1	1	Tier 3 one-reaction								0	2	188	0	1.223	1.16	0.997	1.012	0.931	1.014	1.213	0.949	1.074	1.053	0.978	0.946	0.931	0.889	0.989	1	0.884	0.821	1.051	0.912	1.099	1.248	1.029	1.033	0.986	0.942	1.128	1.112	1.364
A-T290	127.3	128.77	396.122	398.128	162.064	17702	1	1	Tier 1	Seryl-Glycine	AN00770001	HMDB0029039		7009643	2.95	1.6				0	1.08	1.056	0.964	1.01	0.89	1.514	0.91	1.358	0.735	0.828	0.982	1.128	0.665	1.062	1.166	1.446	1.191	1.423	0.939	1.27	1.215	1.233	1.142	1.31	1.128	1.09	1.625	1.275	1.229
A-153	129.288	129.039	409.154	411.161	175.096	1.36818e+07	1	1	Tier 1	Citrulline	AN00958001	HMDB0000904	C00327	9750	0.74	0.3				0	0.9	0.802	0.892	1.019	0.927	1.298	1.17	0.794	0.87	1.114	0.682	0.671	0.69	1.078	0.941	1.082	0.842	0.675	1.053	1.233	0.978	0.962	0.853	1.014	0.871	0.767	0.815	0.893	1.019
A-154	129.313	129.066	455.149	457.155	221.09	217421	1	1	Tier 3 zero-reaction								7	53	725	0	1.191	1.154	1.013	1.109	1.159	1.192	1.129	1.036	1.055	0.917	1.017	1.233	1.171	1.073	1.116	1.119	0.979	0.951	0.963	0.957	0.935	0.984	1.012	1.079	1.131	1.021	1.112	1.06	1.104
A-T288	127.6	129.07	438.133	440.14	204.075	181717	1	1	Tier 2	gamma-Glutamyl-Glycine	AN01346001	HMDB0029149, HMDB11667, HMDB29149		100099	0.67	2				0	1.023	1.283	1.01	1.337	0.681	1.247	0.795	0.952	0.592	0.796	0.392	0.63	0.524	0.729	0.766	0.923	0.926	0.863	0.75	0.857	0.771	1.076	1.208	0.865	1.152	1.32	1.097	1.119	0.842
A-155	129.516	129.285	463.074	465.08	229.016	5676.82	1	1	Tier 3 one-reaction								0	5	91	0	0.923	0.894	0.887	0.936	1.072	1.155	1.106	0.761	0.786	0.955	0.767	0.844	0.879	0.798	0.866	1.122	0.827	0.726	1.072	1.121	0.953	1.041	0.831	0.969	0.821	0.663	0.727	0.952	0.994
A-156	129.649	129.429	510.191	512.197	276.132	31808.5	1	1	Tier 2	N6-(L-1,3-Dicarboxypropyl)-L-lysine	AN02354000	HMDB0000279	C00449	160556	0.52	1.7				0	1.126	0.912	0.93	0.956	0.913	1.261	0.951	0.883	0.7	1.078	1.013	1.94	0.608	1.173	0.633	1.005	0.835	0.726	0.901	0.791	0.671	0.933	0.842	1.034	1.107	0.974	0.768	0.962	0.829
A-157	129.883	129.682	547.175	549.181	313.116	13638.4	1	1	Tier 3 zero-reaction								1	19	381	0	1.021	0.544	1.075	0.807	0.717	0.594	1.176	0.878	0.844	0.733	0.882	0.651	0.62	0.875	1.284	1.101	1.009	0.572	0.49	0.741	0.887	0.738	0.686	1.121	0.711	0.785	1.053	1.931	1.264
A-159	130.378	130.218	349.122	351.128	115.064	186516	1	1	Tier 3 zero-reaction								2	33	454	0	0.943	0.835	0.899	1.005	0.932	1.256	1.213	0.855	0.996	1.102	0.75	0.712	0.713	1.111	0.937	1.127	0.92	0.707	1.116	1.227	1	0.941	0.865	1.064	0.94	0.831	0.913	0.929	1.038
A-T705	129.3	130.74	392.127	394.135	158.069	1484758	1	1	Tier 2	5-Hydroxyectoine	AN00716000		C16432	12011795	0.1	62.8				0	0.873	0.799	0.895	1.01	0.924	1.306	1.12	0.825	0.896	1.131	0.688	0.692	0.71	1.09	0.935	1.101	0.859	0.679	1.044	1.203	0.955	0.96	0.869	1.041	0.888	0.77	0.824	0.896	0.978
A-160	131.16	131.063	397.143	399.15	163.085	835816	1	1	Tier 2	2-Deoxy-scyllo-inosamine	AN00788000				0.85	3.4				0	0.963	0.942	1.279	1.21	0.63	0.762	0.945	0.916	1.546	1.453	1.052	1.043	0.982	1.106	1.192	1.195	1.023	1.102	1.327	1.264	0.973	1.004	0.924	0.76	0.869	0.873	1.539	1.386	1.241
A-161	132.969	133.02	544.142	546.148	310.084	7944	1	1	Tier 3 one-reaction								0	13	384	0	1.004	1.048	0.93	1.026	0.676	0.819	0.977	0.569	1.126	1.177	0.465	0.649	0.959	1.024	0.948	1.097	1.028	1.017	0.867	0.891	0.774	1.144	0.907	0.788	0.851	0.864	1.139	0.926	1.169
A-T300	134.4	135.76	505.223	507.23	271.164	15104	1	1	Tier 1	Arginyl-Proline	AN02275000	HMDB0028717		151003	0.06	6.9				0.0233	0.999	0.9	1.117	1.134	0.918	1.176	1.44	1.314	1.042	1.699	0.78	0.6634	0.839	1.13	0.901	1.91	1.111	1.313	1.106	1.349	1	1.586	1.1	1.487	1.556	0.864	0.884	1.491	1.514
A-T342	134.4	135.76	479.232	481.239	245.174	30600	1	1	Tier 1	Lysyl-Valine	AN01892000	HMDB0028964		6992341	0.43	2.1				0	0.811	0.979	0.784	0.932	0.751	0.928	0.832	1.075	0.743	0.83	0.84	0.88	0.694	0.762	0.76	0.896	0.803	0.786	0.711	0.835	0.86	0.87	0.933	0.852	0.959	1.14	0.987	1.12	0.92
A-166	135.861	136.149	588.285	590.293	354.227	10536.6	1	1	Tier 3 only two-reaction								0	0	27	0	0.84	0.849	0.724	0.785	0.686	0.708	0.753	0.731	0.624	0.582	0.563	0.713	0.676	0.732	0.869	0.807	0.652	0.825	0.658	0.742	0.698	0.815	0.62	0.546	0.885	0.736	0.761	0.86	0.723
A-T336	134.8	136.15	396.123	398.129	162.064	54830	1	1	Tier 1	Glycyl-Serine	AN00770000	HMDB0028850		102466	0.13	0.1				0	0.927	0.856	0.887	0.912	0.777	1.19	0.95	1.238	0.69	0.768	0.896	1.112	0.6	0.803	1.131	1.533	0.988	1.081	0.819	0.956	1.108	1.243	1.1	1.12	1.097	1.067	1.298	1.153	1.084
A-167	136.071	136.376	591.128	593.134	357.069	6633.33	1	1	Tier 3 one-reaction								0	7	199	0	1.395	1.136	1.478	1.295	0.84	0.647	2.261	1.227	1.097	1.115	0.642	0.664	0.753	0.849	1.484	1.359	1.271	1.482	1.092	0.592	1.239	1.093	0.804	1.221	1.659	0.778	1.509	1.811	1.033
A-168	136.488	136.827	463.128	465.135	229.07	13695.2	1	1	Tier 3 one-reaction								0	6	329	0	1.161	0.992	1.072	1.358	0.84	1.24	1.374	1.235	1.294	1.426	1.104	1.161	0.951	1.043	1.189	1.241	1.252	1.548	1.313	1.293	1.115	1.361	1.384	1.31	1.7	1.759	1.149	1.404	1.832
A-T355	135.9	137.24	482.159	484.166	248.101	8401	1	1	Tier 1	Glutamylthreonine	AN01936000	HMDB0028829		6998031	0.38	1.6				0	0.813	0.974	0.669	1.133	0.682	1.176	0.858	0.896	0.78	0.984	0.74	1.232	0.731	0.989	0.691	0.959	0.957	1.11	0.972	1.517	0.793	1.234	1.344	1.03	1.092	1.234	0.908	1.199	0.889
A-T332	136.5	137.83	468.143	470.15	234.085	17058	1	1	Tier 1	Beta-Aspartyl-Threonine	AN01757004	HMDB0028763		64896714	0.17	2.6				0	0.999	1.042	1.095	1.118	0.758	0.856	1.268	0.87	0.927	0.795	1.095	1.073	0.828	0.986	1.224	0.938	0.85	1.01	0.932	1.046	0.908	0.838	1.05	1.162	0.947	0.987	1.157	1.115	0.98
A-170	137.811	138.257	451.165	453.171	217.106	19224.7	1	1	Tier 1	Alanyl-Glutamine	AN01530001	HMDB0028685		123935	0.03	6.3				0	0.994	0.908	1.183	1.234	0.759	1.081	1.264	1.192	0.963	1.087	0.884	1.005	0.769	0.939	1.02	1.251	0.83	1.187	1.038	1.009	1.17	1.341	1.071	1.174	1.309	1.106	1.016	1.216	1.413
A-171	138.018	138.482	402.159	404.166	168.101	23367.9	1	1	Tier 3 one-reaction								0	6	216	0	1.349	1.207	1.627	1.535	1.196	1.267	1.133	1.567	0.99	1.04	1.18	0.302	1.201	1.559	1.275	0.729	1.137	1.119	1.204	1.158	1.485	1.356	1.19	1.399	1.413	1.366	1.403	1.072	1.31
A-172	138.111	138.582	485.159	487.165	251.101	8006.76	1	1	Tier 3 zero-reaction								3	38	700	0	0.838	0.99	0.983	0.967	1.014	1.322	0.99	1.273	0.921	0.881	0.92	1.272	0.817	0.973	0.69	0.86	0.978	1.032	0.916	1.066	0.833	1.044	1.042	0.877	1	1.053	1.074	1.035	1.213
A-174	138.581	139.091	380.127	382.134	146.069	765761	1	1	Tier 1	L-Isoglutamine	BM00574006		C16673	445883	0.08	6.2				0	1.105	1.003	0.807	0.772	0.799	0.778	0.992	0.988	0.831	0.995	0.625	0.728	0.903	0.923	0.902	1.165	0.982	1.092	1.034	0.936	0.869	0.952	0.88	0.96	1.039	0.865	1.009	1.223	1.052
A-175	139.292	139.86	459.134	461.14	225.076	5938.89	1	1	Tier 3 one-reaction								0	21	414	0	0.743	0.825	0.741	0.955	0.793	1.063	1.186	1.212	0.921	1.125	1.047	1.108	0.853	1.144	0.805	1.323	1.046	1.163	0.948	0.996	0.83	1.101	0.895	0.772	0.969	1.26	0.973	1.725	1.224
A-176	139.42	139.998	434.174	436.181	200.116	5184	1	1	Tier 3 one-reaction								0	11	174	0	1.471	0.767	1.31	1.264	0.774	0.906	1.073	0.996	1.527	1.292	0.801	0.793	0.756	0.941	1.108	1.044	0.726	0.587	0.772	1.05	1.391	1.066	0.802	1.116	1.086	1.181	0.975	1.078	0.95
A-177	139.768	140.374	266.096	268.102	32.0371	16662	1	1	Tier 2	Isomer 2 of Hydrazine	AN00010000	HMDB0012973	C05361	9321	1.24	6				0	1.155	1.167	1.034	1.152	0.978	0.992	1.197	1.102	1.05	1.025	1.041	1.131	1.027	1.09	1.119	1.058	1.074	0.911	1.154	1.023	1.062	1.076	1.033	1.127	1.092	0.994	1.028	1.178	1.162
A-178	139.801	140.41	429.115	431.122	195.057	28625.7	1	1	Tier 3 one-reaction								0	10	293	0	0.98	0.883	1.227	0.979	0.792	0.924	1.032	1.243	0.787	0.755	0.791	0.609	0.686	0.666	1.104	1.2	1.125	1.133	0.926	0.978	1.02	0.921	0.905	0.8	1.004	0.841	1.15	1.239	1.216
A-179	140.01	140.637	576.212	578.218	342.154	7562.9	1	1	Tier 3 one-reaction								0	11	286	0	0.389	0.624	0.571	0.753	0.402	0.625	1.104	1.44	0.469	0.655	1.076	1.591	0.463	1.591	0.758	0.963	1.03	1.311	0.838	1.059	0.487	0.544	0.902	0.754	0.469	0.413	0.336	1.421	1.234
A-180	140.109	140.743	515.169	517.176	281.111	18032.7	1	1	Tier 3 zero-reaction								4	39	638	0	1.118	1.114	0.626	0.816	1.106	1.457	1.003	0.918	0.699	1.276	0.567	1.248	0.848	1.44	0.819	1.258	0.807	0.71	1.117	1.394	0.908	1.147	0.956	0.945	1.083	1.352	0.627	0.702	0.679
A-181	140.35	141.004	517.131	519.137	283.072	4134.18	1	1	Tier 3 one-reaction								0	37	506	0	1.453	1.433	0.946	1.217	1.359	1.812	1.278	1.103	1.231	1.44	1.106	1.305	1.071	1.445	1.45	1.649	1.029	0.77	1.183	1.228	1.448	1.151	1.389	1.428	1.375	1.379	1.347	1.685	1.641
A-182	140.536	141.205	316.013	318.019	81.9543	7920.2	1	1	Tier 3 only two-reaction								0	0	6	0	1.948	1.785	1.44	1.776	1.248	1.839	1.649	1.339	1.727	2.259	1.879	1.719	1.471	1.929	1.446	1.749	1.721	1.197	1.439	1.464	1.943	2.445	1.489	1.507	1.532	1.885	1.938	2.181	2.471
A-183	140.63	141.307	392.102	394.109	158.044	256919	1	1	Tier 3 zero-reaction								1	1	54	0	0.85	0.799	1.262	1.42	0.663	0.771	0.973	0.832	0.7	0.728	0.994	0.979	0.86	0.901	1.591	1.575	0.707	0.812	0.628	0.67	1.466	1.449	0.778	0.81	0.779	0.876	0.821	0.927	0.833
A-185	140.982	141.688	584.209	586.216	350.151	8117.8	1	1	Tier 3 one-reaction								0	8	260	0	0.743	0.84	0.747	0.815	0.844	0.907	0.811	1.015	0.766	0.868	0.79	0.93	0.935	0.797	0.82	0.933	1.062	1.054	1.035	1.211	0.912	1.016	0.945	0.735	1.156	1.289	0.661	1.245	0.961
A-T371	140.5	141.76	399.105	401.111	165.046	1419044	1	1	Tier 1	Methionine Sulfoxide	AN00810000	HMDB0002005	C02989	158980	1.12	1				0	0.64	0.803	1.021	0.96	0.833	0.877	0.805	0.768	0.99	1.066	0.762	0.881	0.917	1.002	0.902	1.121	0.78	0.901	0.963	0.996	0.91	1.052	0.925	0.752	0.78	0.87	0.819	0.877	0.839
A-187	141.586	142.341	455.149	457.155	221.09	23658.7	1	1	Tier 3 zero-reaction								7	53	721	0	1.126	1.192	0.988	1.046	1.209	1.184	1.098	1.047	1.059	0.952	1.023	1.256	1.144	1.089	1.102	1.067	0.984	0.893	0.986	0.962	0.989	0.992	1.035	1.085	1.148	1.096	1.108	1.063	1.093
A-188	141.601	142.357	472.052	474.058	237.994	21177.2	1	1	Tier 3 only two-reaction								0	0	38	0	0.946	1.086	1.009	0.894	0.856	0.732	0.9	0.986	0.981	0.901	0.959	0.873	1.025	0.83	1.076	0.736	0.985	0.906	0.905	0.92	0.829	0.878	1.019	0.709	0.575	0.801	0.84	0.995	0.979
A-189	141.759	142.528	424.113	426.121	190.055	24760.5	1	1	Tier 1	Aspartyl-Glycine	AN01163001	HMDB0028753		302429	9.85	4.7				0	0.768	0.8	0.625	1.159	0.569	0.849	0.69	1.01	0.637	0.76	0.786	0.897	0.44	0.731	0.751	0.927	0.602	0.549	0.661	0.89	0.977	1.131	0.657	0.862	0.949	1.08	0.86	1.16	0.85
A-190	141.81	142.583	471.206	473.213	237.148	5972.5	1	1	Tier 3 one-reaction								0	3	90	0.0465	0.823	0.72	2.205	0.463	0.654	1.098	0.672	0.802	0.98	0.681	0.738	0.2296	0.755	0.738	0.962	0.808	0.803	1.217	1.224	0.509	1.257	1.54	1.058	1.03	1.17	0.26	1.027	0.37	1.8
A-T418	141.8	143.04	424.114	426.121	190.059	23906	1	1	Tier 1	Glycyl-Aspartate	AN01163002	HMDB0028837		273261	7.31	5.3				0.2326	0.2419	0.2472	0.2222	1.054	0.2123	0.2195	0.779	1.005	0.677	0.691	0.85	1.056	0.2331	0.763	0.768	0.788	0.641	0.512	0.778	0.958	1.196	1.135	0.2316	0.2405	0.959	1.118	0.825	1.199	0.942
A-191	142.568	143.404	495.053	497.059	260.994	5124	1	1	Tier 3 one-reaction								0	2	52	0.0233	0.876	0.734	1.247	1.084	1.03	0.938	1.413	0.335	0.692	0.772	0.204	0.606	0.538	0.513	0.989	0.743	0.596	0.342	1.029	0.964	2.004	1.65	0.778	1.388	1.037	1.177	1.732	1.639	2.9
A-T380	142.6	143.83	423.17	425.176	189.111	164060	1	1	Tier 1	Homocitrulline	AN01150000	HMDB0000679	C02427	65072	0.18	0.3				0	0.747	0.828	0.912	0.893	0.857	0.938	0.65	1.287	0.716	0.66	0.655	0.676	0.611	0.646	0.857	0.839	0.738	0.786	1.186	1.22	1.019	0.837	1.12	0.91	1.407	1.53	0.847	0.748	1.219
A-196	143.079	143.956	526.11	528.116	292.052	8091.75	1	1	Tier 3 one-reaction								0	3	95	0	1.367	1.665	1.449	1.488	1.141	1.137	1.881	1.61	1.604	1.417	1.177	1.529	1.379	1.143	1.516	1.753	1.276	1.37	1.398	1.225	1.187	1.285	1.443	1.48	1.678	1.489	1.63	1.571	1.753
A-197	143.114	143.994	380.073	382.08	146.015	7529.33	1	1	Tier 3 only two-reaction								0	0	62	0	1.556	1	1.05	0.985	1.037	1.03	1.469	0.927	1.18	0.785	1.144	1.015	1.448	1.236	1.284	1.034	0.744	0.582	1.438	1.021	1.025	0.907	0.661	1.009	1.106	0.75	0.945	0.788	1.139
A-T386	142.9	144.13	353.117	355.123	119.058	65449	1	1	Tier 1	Homoserine	AN00291001	HMDB0000719	C00263	12647	1.3	0.3				0	0.92	0.882	0.972	0.923	0.885	0.956	0.914	1.011	0.86	1.259	0.741	0.977	0.915	0.954	0.889	1.299	0.884	0.901	1	1.09	0.944	1.154	1.144	1.044	1.036	0.955	0.879	1.09	0.935
A-T381	142.9	144.13	307.122	309.129	73.064	210288	1	1	Tier 1	Methylguanidine	AN00066000	HMDB0001522	C02294	10111	0.69	0.5				0	0.993	1.011	0.931	1.009	0.813	0.926	0.899	1.069	0.92	0.872	0.987	0.868	0.762	0.849	1.104	0.884	0.84	0.91	0.966	0.871	0.96	1.009	0.995	0.82	0.9	1.088	0.96	0.96	1.111
A-198	143.936	144.883	375.05	377.056	140.992	15149.4	1	1	Tier 3 one-reaction								0	1	20	0	1.395	1.37	0.946	1.245	1.224	1.529	1.342	1.22	1.229	1.172	1	1.426	0.709	1.273	0.87	1.119	1.276	1.11	1.266	1.786	1.735	1.434	1.222	1.09	1.281	1.396	1.385	1.452	1.835
A-200	144.419	145.405	292.031	294.037	57.9722	19825.3	1	1	Tier 3 one-reaction								0	1	1	0	0.977	1.015	1.11	1.081	0.94	0.883	0.942	1.121	0.931	0.96	1.006	1.071	0.958	0.986	1.005	0.943	0.99	1.031	1.079	0.95	0.965	1.085	0.996	1.138	1.094	1.112	1.137	1.013	1.044
A-201	144.851	145.873	686.166	690.179	219.057	11500.8	1	2	Tier 3 one-reaction								0	18	277	0	1.26	1.196	1.134	1.131	1.002	0.984	1.113	1.144	1.024	1.406	1.087	1.067	1.011	1.171	1.231	1.02	0.964	1.02	1.119	1.092	1.163	1.025	1.342	1.133	1.135	1.084	1.238	1.05	1.068
A-202	144.935	145.964	299.05	301.057	129.983	8900.86	2	2	Tier 3 only two-reaction								0	0	40	0	0.911	0.843	0.836	0.836	0.771	0.832	0.845	0.875	0.839	0.757	0.857	0.881	0.756	0.887	0.905	0.872	0.795	0.859	0.931	0.837	0.826	0.858	0.876	0.821	0.799	0.845	0.855	0.881	0.832
A-203	145.511	146.587	261.545	263.552	54.9737	13884	2	2	Tier 3 only two-reaction								0	0	1	0	1.034	0.974	1.144	1.05	0.944	1.033	1.05	1.129	0.978	1.04	1.089	1.032	1.176	1.112	1.159	0.843	1.007	1.018	1.044	0.997	1.02	1.065	1.075	1.115	1.021	1.082	1.103	1.146	1.065
A-204	145.54	146.618	503.611	505.618	269.553	12067.3	1	1	Unidentified											0	0.545	0.505	0.558	0.521	0.406	0.525	0.533	0.561	0.53	0.507	0.581	0.548	0.559	0.559	0.611	0.546	0.508	0.543	0.541	0.512	0.503	0.478	0.546	0.59	0.548	0.548	0.504	0.488	0.526
A-205	146.994	148.144	438.133	440.14	204.075	9526.76	1	1	Tier 1	Alanyl-Aspartate	AN01346002	HMDB0028683		99719	0.89	0.6				0	0.778	0.907	0.857	1.16	0.657	1.088	0.908	1.082	0.79	0.825	0.774	1.127	0.56	1.087	0.986	1.292	1.059	1.241	0.996	1.165	0.986	1.046	1.177	1.106	1.107	1.167	0.911	1.408	1.14
A-206	147.079	148.225	300.069	302.076	132.021	15829	2	2	Tier 3 one-reaction								0	1	102	0	1.064	0.985	1.066	1.026	0.955	0.971	0.996	1.05	0.898	1.044	1.082	1.01	1.005	1	1.144	0.919	0.911	1.051	1.041	0.991	0.994	1.148	1.001	1.049	1.003	1.068	0.959	1.108	1.05
A-207	147.155	148.297	278.536	280.543	88.9555	10554.7	2	2	Tier 3 only two-reaction								0	0	2	0	1.122	1.142	1.202	1.179	1.027	1.039	1.206	1.234	0.936	1.136	1.09	1.16	1.104	1.145	1.123	0.992	1.033	1.06	1.138	1.094	1.052	0.861	1.091	1.199	1.108	1.101	1.086	1.054	1.104
A-208	147.661	148.778	410.139	412.145	176.08	88299.7	1	1	Tier 1	Seryl-Alanine	AN00972002	HMDB0029032		7009578	1.08	0.3				0	0.63	1.044	0.934	1.307	0.67	1.153	1.541	0.908	0.391	0.624	0.759	1.114	0.501	0.855	1.146	1.224	0.706	2.41	0.685	0.82	0.735	2.583	1.931	0.738	0.722	0.906	0.759	0.885	0.85
A-209	147.687	148.803	362.165	364.171	128.106	1.55571e+06	1	1	Tier 3 one-reaction								0	4	44	0	0.885	0.872	0.919	0.919	0.959	0.891	0.769	1.148	0.639	0.698	0.728	0.088	0.915	1.104	0.911	0.559	1.004	1.012	0.818	0.965	0.966	0.763	0.878	0.989	0.815	0.821	0.949	0.729	0.89
A-T414	147.7	148.82	339.101	341.108	105.043	20377204	1	1	Tier 1	Serine	AN00202000	HMDB0000187	C00065	5951	0.49	1.1				0	1	0.943	1.042	1.04	0.975	1.047	1.043	1.001	0.93	1.055	1.081	1.05	0.974	1.056	0.94	1.107	0.874	0.901	0.963	0.88	0.936	1.025	1	1.192	1.195	0.952	1.06	1.107	0.858
A-T423	148.2	149.29	340.104	342.111	212.091	4949348	2	2	Tier 1	Glycyl-Histidine	AN01460000	HMDB0028843		417360	0.68	0.6				0	1.242	1.134	1.396	1.279	1.297	1.265	1.228	1.255	1.106	1.349	1.338	1.197	1.186	1.226	1.111	1.334	1	1.107	1.054	1.084	1.175	1.295	1.239	1.462	1.503	1.069	1.239	1.417	0.995
A-T436	148.4	149.48	452.149	454.156	218.09	23919	1	1	Tier 2	Hydroxyprolyl-Serine	AN01544003	HMDB0028872		10130637	1.88	1				0	0.877	1.192	0.888	0.958	0.604	0.807	1.036	0.981	0.809	1.025	0.518	0.714	0.561	0.639	0.752	1.306	1.396	1.607	0.861	0.77	0.648	1.071	1.248	0.773	0.916	0.955	1.198	1.402	0.856
A-212	148.756	149.819	436.165	438.172	202.107	36292.2	1	1	Tier 3 one-reaction								0	5	80	0	0.675	1.016	0.488	0.473	1.466	0.879	0.309	0.866	0.715	0.511	0.995	0.121	0.894	1.056	0.801	0.16	1.445	0.709	0.393	1.206	1.006	0.546	0.475	0.56	0.28	0.911	1.031	0.263	0.56
A-213	148.939	149.994	513.102	515.11	558.087	10049.5	2	2	Tier 3 one-reaction								0	1	99	0	2.034	2.031	1.783	1.831	1.787	1.73	1.755	2.103	1.748	2.066	1.91	1.912	2.042	1.887	2.023	1.921	1.826	1.904	2.122	1.949	1.812	1.9	2.017	2.073	1.937	2.108	2.078	2.083	1.914
A-T419	149.7	150.72	337.158	339.165	104.108	1223685	1	1	Tier 1	Choline	AN00191000	HMDB0000097	C00114	305	2.19	2.3				0	1.361	1.407	1.573	1.497	1.735	1.491	1.362	1.4	1.707	1.454	1.556	1.88	1.693	1.45	1.574	1.298	1.431	1.431	1.695	1.704	1.595	1.675	1.814	1.785	2.078	1.56	1.502	1.36	1.759
A-215	149.962	150.966	455.149	457.155	221.091	83359.3	1	1	Tier 3 zero-reaction								7	53	726	0	1.163	1.153	0.962	1.067	1.148	1.175	1.109	1.002	1.075	0.991	1.02	1.25	1.144	1.083	1.088	1.066	0.933	0.88	1.002	0.988	0.981	1.019	0.964	1.128	1.129	1.06	1.083	1.063	1.116
A-216	150.036	151.037	291.064	293.07	114.011	22944.2	2	2	Tier 3 only two-reaction								0	0	27	0	1.095	0.998	1.027	1.033	0.976	1.053	1.023	1.101	1.015	1.001	1.053	1.095	1.024	1.028	1.085	0.988	0.982	1.095	1.204	0.943	0.993	1.05	1.108	1.181	1.072	1.132	1.151	1.001	1.053
A-217	150.147	151.142	285.526	287.533	102.936	16888.7	2	2	Unidentified											0	1.034	1.11	1.166	1.11	0.984	1.12	1.067	1.182	0.957	1.149	1.078	1.07	1.121	1.202	1.163	0.918	0.985	1.152	1.179	1.064	1.14	1.114	1.146	1.112	1.091	1.246	1.158	1.127	1.109
A-218	150.17	151.165	290.045	292.051	111.973	33025.6	2	2	Tier 3 only two-reaction								0	0	12	0	1.068	1.048	1.066	1.091	0.96	0.949	1.017	1.096	0.953	0.998	1.073	1.081	1.101	1.013	1.076	0.917	0.932	1.106	1.07	0.991	1.058	1.106	1.073	1.086	1.021	1.036	1.021	1.08	1.083
A-219	150.597	151.57	388.169	390.176	154.111	36896	1	1	Tier 3 one-reaction								0	4	114	0	0.712	0.688	1.497	1.023	1.135	1.076	1.274	1.078	1.045	0.648	0.69	0.704	0.895	0.71	0.833	0.912	0.91	1.126	0.977	0.693	1.01	0.979	1.148	0.941	0.966	0.686	0.984	1.577	0.965
A-220	150.815	151.778	582.103	586.117	114.994	7973.48	1	2	Tier 3 only two-reaction								0	0	32	0	1.125	1.039	1.176	1.076	1	1.019	1.037	1.197	1.06	1.081	1.081	1.075	1.068	1.066	1.08	0.959	0.982	1.186	1.087	1.063	1.024	1.055	1.189	1.244	1.046	1.05	1.091	1.085	1.1
A-T409	151	151.95	380.128	382.134	146.069	32468	1	1	Tier 2	Isoglutamine	AN00574004		C16673	164697	1.21	4.9				0	1.045	0.922	0.782	0.739	0.753	0.783	0.908	0.891	0.814	0.94	0.68	0.712	0.904	0.916	0.868	1.076	0.838	0.97	1	0.87	0.877	0.91	0.842	0.86	1.032	0.83	0.96	1.036	1.013
A-221	151.987	152.892	541.148	543.155	307.09	4240.75	1	1	Tier 3 zero-reaction								1	18	437	0	0.766	1.042	0.877	1.139	1.068	1.074	0.952	1.052	0.725	0.51	1	1.18	0.673	1.051	0.864	0.809	0.974	0.982	0.925	1.191	0.985	0.907	0.838	1.059	1.051	1.173	0.843	0.763	0.885
A-222	152.123	153.021	426.116	428.123	192.058	14018.2	1	1	Tier 2	Alanyl-Cysteine	AN01197000	HMDB0028684		10058401	1.53	25.6				0	1.076	0.998	0.938	0.891	1.23	0.777	0.908	0.666	0.962	0.661	0.997	0.744	1.22	0.827	1.329	0.825	1.066	0.939	1.258	0.7	0.839	0.772	0.803	0.867	0.791	0.603	1.33	0.858	1.504
A-223	152.243	153.136	493.171	495.181	259.113	5245.5	1	1	Tier 2	Hydroxyprolyl-Glutamine	AN02089001	HMDB0028861		61157217	7.7	14				0	1.239	1.503	1.266	1.541	1.228	1.24	1.626	1.438	1.284	1.303	0.979	1.37	1.335	1.509	1.519	1.506	1.836	1.56	1.384	1.347	1.51	1.438	1.345	1.515	1.326	1.422	1.091	1.94	1.607
A-225	152.705	153.575	387.112	389.117	153.053	12060	1	1	Tier 3 one-reaction								0	14	229	0	0.785	0.784	0.875	0.916	0.782	0.735	0.945	0.936	1.044	1.035	0.851	1.208	0.752	0.948	0.897	0.622	0.624	0.866	1.023	0.848	0.716	0.868	0.641	0.572	0.688	1.007	0.7	0.899	0.954
A-226	152.87	153.732	519.191	521.197	285.133	71221.9	1	1	Tier 3 zero-reaction								1	10	342	0	0.535	0.714	0.571	1.017	0.516	0.731	0.774	1.12	0.541	0.814	0.672	1.436	0.353	0.899	0.72	1.001	0.819	1.075	0.81	1.235	0.745	1.051	0.798	0.606	0.845	1.292	0.704	2.166	1.138
A-227	152.908	153.768	443.131	445.137	209.073	19977.2	1	1	Tier 3 one-reaction								0	6	248	0	0.982	0.844	1.291	1.147	0.769	0.898	1.169	0.952	0.683	0.739	1.053	0.723	0.894	0.89	1.241	1.175	1.033	0.939	1.057	0.914	1.11	0.886	0.939	0.854	1.109	0.879	1.042	1.104	0.904
A-228	153.091	153.942	586.185	588.192	352.127	6981.56	1	1	Tier 3 zero-reaction								1	7	409	0	1.014	0.987	0.873	0.818	0.952	0.957	1.311	1.084	0.633	0.596	0.765	0.568	0.454	0.452	1.315	1.393	0.875	0.796	0.908	1.283	0.817	0.721	1.113	1.178	0.978	1.081	1.079	0.985	0.543
A-229	153.241	154.085	309.09	311.097	75.0318	11336	1	1	Tier 2	Isomer 1 of Glycine	AN00076000	HMDB0000123	C00037	750	0.94	24.4				0	1.152	1.024	1.173	1.559	0.944	0.995	1.166	1.143	0.758	0.839	1.004	1.368	0.707	0.952	1.06	1.029	0.906	0.918	0.755	0.888	1.106	1.139	1.278	1.331	1.131	1.285	1.141	1.139	1.337
A-230	153.43	154.264	270.035	272.041	35.9767	46859.4	1	1	Tier 3 zero-reaction								1	0	0	0	0.864	0.778	0.704	0.792	0.663	0.798	0.88	0.657	0.669	0.744	0.733	0.871	0.719	0.761	0.743	0.754	0.642	0.645	0.806	0.755	0.712	0.752	0.726	0.852	0.834	0.74	0.758	0.798	0.766
A-T793	153.8	154.62	422.138	424.145	188.08	151382	1	1	Tier 2	Tabtoxinine-Delta-Lactam	BM01130003		C20920	92042783	1.14	50.6				0	0.817	0.787	1.216	1.148	0.881	1.112	1.269	1.518	0.955	0.773	1.021	0.919	0.889	0.894	1.283	1.436	1.055	1.318	1.491	1.219	1.277	1.423	0.898	0.877	0.96	0.807	1.214	1.274	1.225
A-233	154.786	155.567	381.451	383.459	147.393	30525.7	1	1	Unidentified											0	0.658	2.433	0.66	0.765	1.981	3.167	0.41	0.972	0.195	0.388	0.787	4.82	0.384	0.572	0.147	0.521	1.139	0.817	0.358	3.408	0.503	1.194	0.53	0.231	1.005	3.945	0.442	1.187	0.925
A-T459	154.8	155.58	381.111	383.118	147.053	19908812	1	1	Tier 1	L-Glutamic Acid	AN00583000	HMDB0000148	C00302	611	0.02	1.4				0	0.947	1.184	0.89	1.05	1.062	1.178	0.78	0.935	0.677	0.692	0.941	1.52	0.8	0.852	0.661	0.789	0.908	0.963	0.907	1.247	0.807	0.985	0.95	0.727	0.981	1.233	0.83	1.053	1.029
A-T513	155.3	156.06	466.166	468.171	232.106	4824	1	1	Tier 2	N2-Succinyl-L-ornithine	AN01730007	HMDB0001199	C03415	127370	2.05	8.6				0.0233	0.782	0.808	1.251	1.222	0.6632	0.928	0.914	0.977	0.97	0.911	1.14	1.4	0.983	0.826	1.159	1.269	0.84	1.227	0.818	0.7	1.052	1.361	1.079	1.014	1.199	1.264	1.071	1.404	1.203
A-235	155.779	156.529	462.181	464.188	228.123	100212	1	1	Tier 3 one-reaction								0	2	125	0	0.729	0.774	0.891	0.821	0.693	0.824	0.727	1.128	0.809	0.927	0.832	0.708	0.661	0.763	0.896	1.122	0.75	0.976	1	0.891	0.734	0.979	0.858	0.884	0.883	0.803	0.793	0.944	1.018
A-T456	155.8	156.55	367.096	369.103	133.037	4607482	1	1	Tier 1	Aspartic Acid	AN00428000	HMDB0000191	C00049	5960	1.74	2.7				0	0.736	0.943	1.011	0.966	1.161	1.251	0.622	0.815	0.608	0.97	0.71	1.214	1.116	1.427	0.596	1.105	0.818	1.345	0.941	1.483	0.747	1.009	1.252	1.14	0.809	0.999	0.823	1.24	1.063
A-237	155.88	156.627	455.149	457.155	221.09	321601	1	1	Tier 3 zero-reaction								7	53	721	0	1.161	1.154	0.94	1.055	1.149	1.165	1.159	1.01	1.06	0.972	1.013	1.237	1.154	1.08	1.089	1.078	0.956	0.884	0.97	0.97	0.97	0.996	0.964	1.098	1.091	1.058	1.107	1.048	1.074
A-239	156.991	157.703	404.129	406.134	170.071	10673.5	1	1	Tier 3 one-reaction								0	17	327	0	1.068	1.099	0.935	0.843	0.866	1.147	0.906	1.264	0.859	0.807	0.961	1.001	0.717	0.688	1.054	0.879	0.997	1.158	0.96	1.108	0.947	1.102	1.062	0.782	0.913	0.931	0.882	0.983	0.938
A-240	157.454	158.152	347.116	349.123	113.058	9132.5	1	1	Tier 3 zero-reaction								1	2	206	0	0.845	0.827	0.702	0.797	0.69	0.683	0.825	0.605	0.716	0.691	0.81	0.746	0.676	0.676	0.844	0.765	0.695	0.673	0.774	0.548	0.736	0.8	0.637	0.76	0.702	0.789	0.731	0.785	0.909
A-241	157.652	158.344	322.122	324.128	88.0635	414036	1	1	Tier 3 one-reaction								0	12	186	0	1.042	0.972	1.005	1.14	0.813	1.183	1.201	1.207	1.067	1.122	1.062	0.987	0.881	1.021	1.127	1.093	1.031	1.317	1.146	1.22	0.972	1.277	1.211	1.173	1.615	1.639	1.065	1.207	1.636
A-242	157.747	158.436	463.128	465.135	229.07	13741.6	1	1	Tier 3 one-reaction								0	6	329	0	1.133	1.123	1.045	1.103	0.987	1.206	1.157	1.16	1.171	1.274	1.101	1.216	1.111	1.018	1.29	1.053	1.331	1.61	1.327	1.332	1.144	1.19	1.327	1.31	1.545	1.763	1.188	1.211	1.672
A-T509	157.8	158.49	394.142	396.149	160.085	19991	1	1	Tier 2	N(Alpha)-Acetyl-2,4-Diaminobutyric Acid	AN00738001		C06442	441021	3.14	5				0	0.811	0.872	0.989	0.977	0.769	0.908	1.182	1.525	0.962	0.914	1.013	0.943	0.846	0.829	1.038	0.988	1.408	1.38	1.177	1.126	1.15	1.09	1.111	0.964	1.332	1.324	0.774	0.775	1.119
A-243	157.93	158.613	308.106	310.113	74.0475	14965.4	1	1	Tier 1	Glycinamide	BP00072000	HMDB0062472		69020	1.58	1.7				0	0.898	1.002	0.977	0.864	0.804	0.958	1.026	1.062	0.716	0.881	0.861	0.835	0.763	0.97	1.03	1.18	0.698	0.743	0.991	0.833	0.957	0.96	1.153	1.239	1.11	0.885	1.069	1.072	0.962
A-5244	157.994	158.675	394.143	396.15	160.084	19889.9	1	1	Tier 2	N(gamma)-Acetyldiaminobutyric acid	AN00738001		C06442	441021	1.05	20.4				0	1.004	1.062	1.194	1.073	0.788	0.829	1.23	1.256	1.062	0.87	1.062	1.012	0.978	0.896	1.238	1.101	1.211	1.21	1.146	1.006	1.272	1.212	1.101	1.064	1.194	1.125	1.074	1.034	1.539
A-245	158.197	158.872	367.132	369.139	133.074	2.07036e+06	1	1	Tier 2	L-2-Amino-5-hydroxypentanoic acid	EF00433001	HMDB0031658		95562	0.13	29				0	0.82	0.57	1.4	1.12	0.768	1.015	0.975	0.977	1.408	1.619	0.878	0.849	0.812	0.976	1.111	1.204	0.909	0.851	0.8	1.023	1.094	1.177	1.32	1.297	1.008	0.607	1.018	1.157	0.769
A-248	158.83	159.486	414.122	416.128	180.063	1.50157e+07	1	1	Tier 2	4-Chloro-L-lysine	BM01026000		C22137	550920	7.72	28.1				0	0.987	1.119	0.894	0.893	1.147	1.06	0.752	1	0.904	0.755	0.952	1.035	1.115	0.978	1.041	0.709	0.944	0.81	0.825	0.914	0.91	0.769	0.879	0.907	0.795	1.008	1.039	0.783	0.85
A-T494	159.9	160.52	452.148	454.156	218.09	7320	1	1	Tier 2	Alanyl-Glutamic Acid	AN01544002	HMDB0028686		128841	0.45	0.2				0.0233	0.578	1.119	0.631	0.84	0.625	1.274	0.74	1.021	0.4937	0.658	0.593	0.755	0.52	1	0.784	1.214	0.753	1.938	0.728	1.088	0.848	0.958	0.908	0.904	0.682	0.813	0.807	1.112	0.773
A-251	160.588	161.189	431.175	433.181	197.117	277114	1	1	Tier 3 one-reaction								0	3	159	0	2.125	1.372	1.981	1.565	1.416	1.096	2.037	1.341	2.083	0.91	1.593	1.762	1.249	1.03	1.079	0.872	1.814	1.323	1.929	1.134	1.913	1.433	2.107	2.791	1.818	1.35	1.651	1.209	2.294
A-252	160.823	161.417	374.08	376.087	140.022	16862.8	1	1	Tier 3 one-reaction								0	8	151	0	1.013	1.11	0.784	0.818	0.908	1.129	1.124	1.221	1.089	1.141	0.981	1.048	1.216	1.048	1.023	1.003	1.117	1.217	1.078	1.101	0.891	0.91	1.048	1.101	1.091	0.96	1.025	0.984	0.979
A-253	160.838	161.431	455.149	457.155	221.09	329719	1	1	Tier 3 zero-reaction								7	53	721	0	1.102	1.139	0.902	1.016	1.154	1.135	1.003	1.008	1.008	0.908	1.014	1.182	1.188	1.063	1.089	0.978	0.988	0.87	0.922	0.961	0.942	0.893	0.929	1.043	1.02	1.069	1.101	0.965	1.013
A-254	160.889	161.48	278.096	280.102	44.0371	39124	1	1	Tier 3 one-reaction								0	1	145	0	1.022	0.84	0.887	0.85	0.759	0.869	0.935	0.785	0.866	0.97	0.819	0.853	0.77	0.86	0.838	0.897	0.808	0.963	0.82	0.852	0.823	0.972	0.836	0.931	0.842	0.838	0.821	0.978	1.066
A-256	161.109	161.693	404.175	406.182	170.117	107908	1	1	Tier 3 one-reaction								0	1	106	0	0.686	0.852	0.947	0.81	0.729	0.796	0.547	1.293	0.718	0.986	0.847	0.599	0.69	0.782	0.98	0.776	0.814	1.032	0.87	0.879	0.746	0.944	0.999	0.741	0.624	0.842	0.837	0.841	0.932
A-T521	161.9	162.46	422.138	424.145	188.08	244059	1	1	Tier 2	Tabtoxinine-Beta-Lactam	BM01130002		C20918	115314	0.2	3.1				0	0.812	0.75	1.217	1.183	0.874	1.131	1.275	1.56	1	0.781	1.012	0.914	0.908	0.909	1.308	1.455	1.063	1.269	1.481	1.173	1.313	1.442	0.91	0.914	0.969	0.792	1.244	1.29	1.217
A-T601	162.2	162.75	408.16	410.166	174.1	446886	1	1	Tier 2	N5-Acetyl-Ornithine	PR00943004			193343	2.66	16.8				0	0.945	0.831	1.244	0.897	0.9	0.869	0.901	1.125	0.872	0.64	0.775	0.583	0.783	0.693	0.895	0.941	0.902	0.836	1.11	0.927	1.039	0.98	0.886	0.786	0.818	0.693	1.02	0.883	1.255
A-258	162.209	162.76	444.12	446.127	210.062	8233.47	1	1	Tier 3 one-reaction								0	27	335	0	0.864	0.951	1.155	1.296	1.084	1.11	1.184	1.552	1.012	1.009	0.942	0.941	0.978	0.866	1.672	1.582	1.011	1.254	1.416	1.153	1.124	1.426	0.94	1.014	0.893	0.983	1.286	1.308	1.174
A-T502	162.6	163.14	365.117	367.124	131.058	6380567	1	1	Tier 1	4-Hydroxyproline	AN00406000	HMDB0000725	C01157	5810	0.46	1.6				0	0.829	0.865	0.917	1.091	0.745	0.92	0.901	1.24	0.69	0.814	0.833	0.96	0.581	0.849	0.816	1.014	0.743	0.962	0.953	1.008	0.898	1.151	1.044	0.889	1.041	1.094	0.865	1.413	1.142
A-261	162.96	163.487	397.142	399.149	163.084	20564.5	1	1	Tier 2	Isomer 1 of 2-Deoxy-scyllo-inosamine	AN00788000				1.11	29				0	1.185	1.214	1.202	1.382	1.068	0.873	1.119	1.27	0.942	0.514	1.092	0.956	1.056	0.844	1.251	1.093	1.116	1.11	1.275	0.868	1.585	1.452	1.124	1.114	1.132	0.938	1.25	1.14	1.108
A-262	162.977	163.504	477.131	479.137	243.072	11411.5	1	1	Tier 3 one-reaction								0	4	227	0	1.187	1.136	0.949	1.074	1.13	1.199	1.033	1.023	0.994	1.013	0.94	1.179	1.181	1.041	1.138	1.117	0.984	0.932	0.948	0.927	1.024	0.984	0.934	1.078	1.158	1.043	1.081	1.02	1.096
A-263	163.317	163.833	463.147	465.153	229.089	11183.5	1	1	Tier 3 zero-reaction								1	1	69	0	1.278	0.832	1.268	0.917	0.777	0.781	1.462	0.931	1.064	0.784	1.09	1.069	0.75	0.568	0.66	0.73	0.913	0.772	1.175	0.774	1.222	1.232	1.153	1.656	1.4	0.989	1.07	0.819	1.443
A-5264	163.378	163.893	408.159	410.166	174.101	359571	1	1	Tier 2	N5-Acetyl-L-Ornithine	PR00943004			193343	0.45	32.1				0	0.844	0.811	1.243	0.936	0.788	0.829	0.854	1.529	0.718	0.844	0.763	0.528	0.645	0.799	0.826	0.983	0.826	0.867	0.993	1.421	1.047	0.972	0.912	0.764	0.726	0.649	0.959	1.002	1.108
A-265	163.768	164.27	468.144	470.15	234.086	8577.45	1	1	Tier 2	2-[(2-Aminoethylcarbamoyl)methyl]-2-hydroxybutanedioic acid	BM01757002		C22073	75300575	0.89	12.8				0	0.96	0.976	1.081	1.197	0.714	0.813	1.336	0.834	0.842	0.877	1.175	1.095	0.86	0.984	1.178	0.98	0.956	0.918	0.89	1.011	0.948	0.7	0.917	1.086	0.963	0.884	1.201	1.392	1.124
A-267	164.601	165.077	586.185	588.192	352.127	11500.9	1	1	Tier 3 zero-reaction								1	6	316	0	0.74	0.742	1.116	0.993	1.577	1.692	0.623	1.064	0.739	0.698	0.665	0.484	0.472	0.443	1.119	1.196	0.735	0.484	0.629	0.656	1.021	0.912	1.254	1.082	1.146	1.061	1.331	1.444	0.988
A-268	164.685	165.159	349.097	351.103	115.038	8887.94	1	1	Tier 3 one-reaction								0	1	130	0	0.943	0.884	1.188	1.524	0.659	0.75	1.076	0.893	0.947	0.873	0.961	1.028	0.843	0.994	1.22	1.82	0.788	0.797	0.718	0.835	1.365	1.284	0.983	0.838	0.83	0.791	0.84	0.975	0.969
A-269	165.022	165.485	337.156	339.164	103.098	9453.89	1	1	Unidentified											0	1.061	1.095	1.115	1.148	1.271	1.176	1.131	1.078	1.368	1.011	1.219	1.495	1.32	1.062	1.294	1.06	1.131	1.102	1.318	1.333	1.261	1.347	1.438	1.312	1.449	1.185	1.145	1.061	1.411
A-270	165.307	165.762	430.118	432.124	196.059	12913.3	1	1	Tier 3 zero-reaction								8	47	532	0	0.755	1.339	0.72	0.648	1.592	1	0.406	1.105	0.847	0.473	1.088	0.788	1.522	1.058	1.128	0.254	1.28	0.768	0.709	1.061	0.953	0.497	0.707	0.641	0.469	1.152	1.255	0.441	0.539
A-271	165.374	165.827	516.094	518.099	282.035	4460.4	1	1	Tier 2	N-Acetyl-L-Cystine	PR02422000				1.94	48.5				0	1.496	0.725	1.22	0.815	0.887	0.801	1.185	0.578	0.934	0.434	1.128	0.515	1.075	0.513	1.194	0.753	1.387	0.898	1.017	0.55	1.374	0.821	0.657	1.141	1.142	0.656	1.056	0.906	1.245
A-272	165.375	165.828	426.122	428.128	192.063	28745.4	1	1	Tier 3 zero-reaction								1	38	662	0	0.944	1.063	1.92	0.698	1.261	0.692	0.786	0.515	1.395	0.752	0.732	0.502	2.267	0.653	0.927	0.853	0.979	1.439	0.912	0.539	0.592	0.723	1.544	1.202	0.684	0.458	0.852	0.657	0.89
A-273	165.477	165.927	457.065	459.071	446.014	3831.75	2	2	Tier 3 one-reaction								0	4	99	0.0465	1.214	1.251	0.984	1.003	1.4093	1.107	1.331	1.177	1.085	1.094	1.212	1.196	1.313	1.306	1.191	1.191	1.108	0.983	1.192	1.12	1.111	1.304	1.191	1.093	1.05	1.12	1.05	1.379	1.239
A-274	165.604	166.049	455.149	457.154	221.09	35011.8	1	1	Tier 3 zero-reaction								7	53	721	0	1.087	1.128	0.897	0.999	1.166	1.113	0.967	1.009	1.006	0.92	0.999	1.153	1.213	1.034	1.098	0.948	1.026	0.894	0.924	0.947	0.951	0.872	0.918	1.049	0.981	1.078	1.098	0.948	0.987
A-276	165.987	166.421	387.099	389.109	153.041	21945.1	1	1	Tier 3 only two-reaction								0	0	12	0	0.769	0.836	0.916	1.033	0.716	0.879	0.861	1.14	0.744	0.449	0.759	0.945	0.596	0.771	0.84	1.001	0.781	0.921	0.84	0.976	0.785	0.996	1.017	0.865	0.921	0.973	0.902	1.397	0.982
A-T960	166	166.43	563.133	565.14	329.075	10708	1	1	Tier 2	3-Hydroxyanthranilate O-glucuronide	PR03093000				1.18	56.8				0.4651	1.164	0.993	0.3959	1.028	0.3781	0.682	0.4539	0.3919	0.4131	1.02	0.4131	0.44	0.783	0.4113	1.383	1.033	1.07	1.145	0.4336	0.602	1.118	0.3956	0.4126	0.961	1.35	0.3971	1.467	1.503	0.4361
A-278	166.336	166.759	540.192	542.198	306.133	27204.6	1	1	Tier 3 one-reaction								0	8	314	0	0.948	0.855	0.938	0.98	0.789	0.739	1.076	0.883	0.718	0.964	0.711	0.138	0.723	0.934	0.767	0.95	0.882	1.039	1.017	1.087	0.818	0.915	1.057	1.056	0.866	0.812	0.749	0.916	0.989
A-279	166.411	166.832	464.196	466.203	230.137	8125.67	1	1	Tier 3 one-reaction								0	4	57	0	0.664	1.228	0.507	0.505	1.551	0.835	0.238	0.921	0.939	0.502	1.459	0.652	0.958	1.012	0.835	0.3	1.429	0.637	0.484	1.27	0.811	0.579	0.435	0.487	0.399	1.237	1.21	0.341	0.521
A-280	166.433	166.853	342.046	344.053	107.988	8320.88	1	1	Tier 3 one-reaction								0	5	3	0	1.417	1.371	1.536	1.143	1.052	1.089	1.616	1.279	1.016	1.054	1.137	1.223	1.057	1.078	1.231	0.996	1.471	1.012	1.443	1.002	1.375	1.358	1.127	1.647	1.526	1.096	1.344	1.285	1.494
A-281	166.524	166.941	450.133	452.14	216.075	10193.2	1	1	Tier 3 one-reaction								0	14	379	0	1.295	1.161	1.042	1.028	0.857	0.955	1.621	1.046	1.261	1.428	0.624	0.744	0.876	0.919	1.058	1.358	1.568	0.994	1.201	1.013	1.052	1.414	1.31	1.48	1.346	0.918	1.102	1.063	1.073
A-282	166.609	167.023	524.196	526.203	290.138	6980.9	1	1	Tier 3 one-reaction								0	9	219	0.0233	0.998	1.09	1.225	1.198	0.958	0.848	1.226	0.838	0.952	1.081	0.951	0.2348	0.975	1.036	0.885	0.985	0.908	1.03	1.203	1.001	0.89	1.085	1.196	1.195	1.122	0.873	0.931	1.223	1.131
A-T449	166.7	167.11	507.191	509.198	273.132	9091	1	1	Tier 2	Tabtoxin Biosynthesis Intermediate 6	BM02300000		C20916	92042782	1.14	15.5				0	0.53	0.842	0.736	0.832	0.525	0.81	0.98	1.174	0.703	0.922	0.715	1.079	0.454	1.062	0.753	0.988	1.003	1.296	0.948	1.404	0.904	0.978	0.7	0.657	0.823	1.147	0.566	1.99	1.179
A-284	167.339	167.731	479.194	481.202	245.136	6018.33	1	1	Tier 1	Valyl-Glutamine	AN01890005	HMDB0029125		7016044	3.21	1.2				0	0.911	0.923	1.044	1.229	0.716	1.291	1.876	1.065	0.895	1.066	0.749	0.588	0.764	1.319	1.214	1.603	0.599	4.082	0.82	0.602	0.83	1.285	1.322	1.462	1.129	0.596	0.894	1.552	1.477
A-285	167.346	167.738	317.132	319.136	83.0734	10499	1	1	Tier 3 one-reaction								0	2	188	0	1.152	1.056	0.999	1.054	0.998	1.194	1.043	0.985	1.019	1.235	1.083	1.083	0.981	0.865	1.013	0.979	0.955	0.901	1.098	1.057	1.067	1.183	1.033	1.069	0.998	1.019	1.149	1.176	1.439
A-T530	168	168.37	380.127	382.133	146.069	34013	1	1	Tier 1	Alanyl-Glycine	AN00574007	HMDB0006899		79094	0.26	1.4				0	1.024	1.023	1.127	1.181	0.799	1.063	1.069	1.189	0.683	0.77	0.854	0.903	0.752	1.008	0.968	1.236	0.934	1.31	0.921	0.875	1.007	1.133	1.041	1.133	1.079	0.868	1.148	1.163	1.125
A-287	168.071	168.44	513.189	515.197	279.131	4516.4	1	1	Tier 3 one-reaction								0	15	432	0	1.212	1.434	1.24	1.529	1.37	1.583	1.443	1.374	1.28	1.436	1.319	1.806	1.11	1.254	1.28	1.537	0.978	1.116	1.689	1.649	1.462	1.517	1.411	1.947	1.433	1.607	1.301	1.59	1.337
A-T550	168.6	168.95	463.165	465.173	229.106	9968	1	1	Tier 1	Prolyl-Asparagine/Asparaginyl-Proline	AN01698001	HMDB0029012		18464218	1.79	1.3				0	0.986	1.026	0.965	0.929	0.777	1.058	0.987	1.083	1.021	1.331	0.744	0.778	0.847	0.885	0.931	1.443	1.075	1.129	1.12	1.098	1.025	1.097	0.887	0.985	1.215	0.94	1.234	1.349	1.227
A-T537	169	169.34	422.175	424.181	188.116	257312	1	1	Tier 1	N6-Acetyl-Lysine	AN01133000	HMDB0000206	C02727	92832	0.62	1.3				0	0.864	0.825	0.989	0.91	0.865	0.926	0.961	0.943	0.912	0.904	0.842	0.835	0.832	0.807	0.997	1.122	0.901	1.016	0.953	0.85	0.92	0.966	0.984	0.883	0.883	0.87	0.91	0.994	1.003
A-T546	169.7	170.02	477.18	479.187	243.122	87375	1	1	Tier 1	Glutaminyl-Proline/Prolyl-Glutamine	AN01860000	HMDB0028805		11736661	0.89	0.8				0	1.104	1.038	0.824	0.852	0.792	0.928	1.18	1.229	0.98	1.676	0.711	0.804	0.812	1	0.788	1.66	0.956	1.304	1.177	1.196	0.803	1.251	1.06	1.193	1.407	0.882	1.011	1.498	1.145
A-288	169.75	170.067	491.196	493.203	257.138	20071.1	1	1	Tier 3 one-reaction								0	6	185	0	1.302	1.116	1.243	1.52	0.851	1.032	1.336	0.974	1.219	1.216	1.295	1.481	0.825	0.977	0.965	0.984	0.898	1.03	1.099	0.93	0.998	1.225	1.145	1.066	0.987	1.028	1.288	1.731	1.379
A-289	169.824	170.139	294.091	296.097	60.0323	43806.7	1	1	Tier 3 zero-reaction								1	2	140	0	0.918	0.876	0.9	0.899	0.789	0.87	1.116	0.997	0.874	0.825	1.012	0.754	0.732	0.797	1.147	1.024	0.948	0.879	0.829	0.836	1.056	0.899	1.117	0.981	0.944	0.906	0.94	0.979	0.985
A-290	170.863	171.146	349.158	351.164	115.1	23551.8	1	1	Tier 3 one-reaction								0	21	290	0	1.179	1.481	1.297	1.321	1.067	0.939	0.92	0.784	1.05	1.096	1.042	0.794	1.12	0.832	1.273	0.878	0.912	0.901	1.114	1.083	1.156	1.114	0.904	0.715	0.816	1.039	1.224	1.001	1.205
A-291	171.242	171.513	266.096	268.102	32.0372	20689.7	1	1	Tier 2	Hydrazine	AN00010000	HMDB0012973	C05361	9321	0.98	37.1				0	1.07	1.111	1.007	1.14	1.022	0.985	1.176	1.023	1.017	1.012	1.081	1.143	1.075	0.96	1.108	1.033	0.937	0.953	1.088	0.99	1.033	0.985	1.006	1.063	1.01	0.977	1.063	1.178	1.133
A-292	171.69	171.947	456.573	458.579	222.515	18225.2	1	1	Unidentified											0	1.154	1.297	1.051	0.894	1.188	0.88	1.038	0.961	1.168	1.002	0.995	1.112	0.932	0.795	1.191	0.943	1.044	0.925	0.979	0.935	0.929	0.81	1.075	0.667	0.562	0.744	0.84	1.147	1.195
A-T551	172.1	172.34	395.127	397.134	161.069	1582537	1	1	Tier 1	Aminoadipic Acid	AN00754003	HMDB0000510	C00956	92136	0.3	2.1				0	0.934	1.17	0.987	1.255	0.692	0.806	0.779	0.894	0.728	1.089	1.076	1.023	0.514	0.707	0.875	1.013	0.665	0.847	0.8	0.947	1.977	2.284	0.97	1.042	1.061	1.378	0.595	0.877	1.099
A-294	172.206	172.447	457.072	459.079	223.014	9347.89	1	1	Tier 3 one-reaction								0	8	183	0	1.357	1.297	1.131	1.123	1.005	0.983	1.143	1.138	1.316	1.118	1.223	1.415	1.125	0.973	1.401	1.047	1.29	1.162	1.013	1.128	1.077	0.877	1.377	0.748	0.739	1.032	1.167	1.32	1.205
A-295	172.873	173.094	322.122	324.129	88.0636	13957.1	1	1	Tier 3 one-reaction								0	12	186	0	0.942	0.93	1.058	1.079	0.886	1.114	1.195	1.214	1.082	1.057	1.107	1.024	0.826	1.002	1.02	1.054	1.099	1.295	1.054	1.218	1.039	1.169	1.209	1.274	1.461	1.441	1.125	1.317	1.519
A-296	173.101	173.315	361.568	363.575	255.02	5758	2	2	Tier 3 one-reaction								0	3	104	0	1.245	0.889	1.309	1.255	0.908	0.567	0.928	1.234	0.99	0.984	0.795	0.847	1.185	0.618	0.964	0.723	0.91	1.192	1.078	1.138	1.026	0.915	1.031	0.926	0.792	0.464	0.703	1.153	0.729
A-297	173.728	173.922	470.138	472.145	236.08	10304.6	1	1	Tier 2	Methionyl-Alanine sulfoxide	AN01780000				6.7	27.5				0	1.756	1.331	1.746	1.735	1.457	1.746	1.578	1.624	1.706	1.632	1.863	1.586	1.265	1.586	1.723	1.619	1.275	1.223	1.783	1.355	1.985	1.92	1.298	1.571	1.611	1.7	1.68	1.776	1.771
A-298	174.05	174.234	292.112	294.118	58.0533	14021.7	1	1	Tier 3 one-reaction								0	1	153	0	1.32	1.259	1.136	1.267	1.042	1.154	1.415	1.315	1.114	1.106	1.341	1.422	1.294	1.372	1.333	1.316	1.085	1.299	1.426	1.212	1.213	1.268	1.206	1.143	1.258	1.298	1.249	1.551	1.239
A-T939	174.3	174.49	707.231	709.237	473.166	66348	1	1	Tier 2	10-Formyltetrahydrofolic Acid	AN04478002	HMDB0000972	C00234	6326742	9.77	45.4				0.4419	1.608	1.705	0.2426	0.2633	1.5	1.71	1.86	0.2402	0.2531	2.259	0.981	0.2688	0.2544	2.123	0.2679	2.193	0.2438	0.2309	0.2657	2.452	0.2446	1.877	1.771	1.892	0.2563	0.2433	0.2639	1.421	1.377
A-299	174.429	174.63	432.159	434.165	198.1	10834.2	1	1	Tier 3 one-reaction								0	10	279	0	1.458	1.619	1.248	1.118	0.808	1.109	1.063	0.841	0.972	1.045	1.048	1.313	1.085	1.08	1.351	1.359	1.074	1.206	0.935	0.884	1.333	1.495	1.192	1.367	1.424	1.039	1.46	1.935	1.572
A-T578	174.9	175.13	353.116	355.123	119.058	20377595	1	1	Tier 1	Threonine	AN00291000	HMDB0000167	C00188	6288	1.49	0.4				0	1.028	1.062	0.794	0.888	0.927	0.969	1.109	0.937	0.95	1.147	0.688	1.037	1.059	1.151	1.031	1.173	0.897	0.921	1.214	1.227	1.001	1.051	1.038	1.041	1.049	0.995	0.799	0.942	0.93
A-301	175.006	175.244	353.261	355.267	119.202	33546.3	1	1	Unidentified											0	2.593	2.032	0.652	1.077	1.96	1.655	3.77	1.584	1.332	5.664	0.285	2.468	2.526	4.131	1.61	3.626	1.037	2.284	5.93	7.031	2.591	3.103	2.856	2.828	2.592	1.832	0.466	0.766	0.779
A-303	175.077	175.319	415.099	417.106	181.041	2.16967e+06	1	1	Tier 3 one-reaction								0	9	276	0	0.957	0.865	1.074	1.125	0.778	0.805	0.798	0.572	1.038	1.071	0.833	1.026	1.137	1.145	0.971	1.024	0.825	0.816	0.926	0.807	0.962	1.01	0.907	0.845	0.72	0.687	1.014	0.971	1.391
A-305	175.791	176.078	558.136	562.149	91.0268	7586.84	1	2	Tier 3 one-reaction								0	4	244	0	1.458	1.054	1.323	1.344	0.934	1.233	0.955	1.169	0.764	0.873	1.04	1.205	0.687	1.016	0.821	0.952	0.805	0.742	0.808	0.953	1.27	1.166	1.072	1.119	1.388	1.258	1.005	1.132	1.025
A-307	176.119	176.427	399.104	401.111	165.046	178883	1	1	Tier 2	Isomer 1 of Methionine Sulfoxide	AN00810000	HMDB0002005	C02989	158980	0.1	19.1				0	1.014	1.163	0.512	0.874	0.527	0.805	0.743	1.147	0.774	1.035	0.294	0.514	0.538	0.64	0.805	1.352	0.685	0.817	1.128	1.103	0.425	0.778	0.67	0.598	0.879	0.649	0.834	1.376	1.415
A-308	176.119	176.427	462.169	464.176	228.111	156896	1	1	Tier 3 zero-reaction								1	8	297	0	0.568	0.812	0.701	1.281	0.524	0.902	0.758	1.133	0.505	0.85	0.741	1.366	0.397	1.181	0.815	1.313	1.031	1.429	0.887	1.255	0.812	1.062	0.839	0.626	0.949	1.343	0.584	2.056	1.075
A-309	176.503	176.835	406.143	408.153	172.085	8174.33	1	1	Tier 2	Isomer 1 of Glycyl-Proline	AN00914000	HMDB0000721		79101	0.68	42.8				0	0.721	0.683	0.995	1.177	1.606	0.824	0.705	0.713	1.136	0.534	0.619	0.832	0.933	0.539	1.222	0.434	0.665	0.439	1.256	0.528	1.464	0.883	0.867	0.872	0.879	0.596	1.254	0.689	1.48
A-T862	177.2	177.57	367.131	369.139	133.074	289493	1	1	Tier 2	O-Methyl-Threonine	AN00433003			2724875	3.29	34.9				0	0.954	0.897	1.06	1.09	0.857	0.957	1.07	0.891	1.165	1.2	0.919	0.928	0.91	0.934	1.099	1.138	1.031	1.015	0.996	0.93	1.13	1.087	1.191	1.175	0.851	0.71	1.052	1.232	0.93
A-312	177.237	177.616	448.154	450.16	214.095	10171.6	1	1	Tier 3 one-reaction								0	11	347	0	1.367	1.296	1.704	0.815	1.237	1.192	0.72	0.561	0.946	0.563	0.738	0.331	0.631	0.518	1.028	0.676	0.659	0.725	1.048	0.517	1.609	1.316	1.192	1.238	1.059	0.427	1.49	1.091	1.434
A-313	177.557	177.956	497.195	499.202	263.137	8786.1	1	1	Tier 3 one-reaction								0	20	393	0	0.981	0.841	1.521	0.951	1.412	0.973	1.052	0.742	1.461	0.52	1.156	0.991	1.19	0.64	1.378	0.716	0.787	0.821	2.164	0.964	1.621	1.505	0.844	1.04	1.234	0.713	1.079	0.733	1.776
A-314	177.678	178.084	303.116	305.123	69.0576	14500.9	1	1	Tier 3 one-reaction								0	2	183	0	0.995	0.807	0.955	0.983	0.85	1.103	1.322	1.048	0.986	1.409	0.974	1.227	0.844	0.987	1.045	1.309	0.882	1.193	1.096	1.111	0.965	1.051	1.148	1.254	1.119	0.918	0.975	1.287	1.379
A-315	178.131	178.566	380.073	382.08	146.015	18937.9	1	1	Tier 3 only two-reaction								0	0	61	0	1.504	0.948	1.017	0.869	0.961	0.915	1.541	0.833	1.201	0.816	1.236	1.091	1.436	1.183	1.223	0.853	0.781	0.465	1.303	0.996	1.202	1.022	0.676	0.955	1.011	0.675	0.838	0.805	1.231
A-316	178.178	178.616	478.128	480.135	244.07	369633	1	1	Tier 3 zero-reaction								2	29	464	0	0.957	0.873	1.062	1.187	0.775	0.94	1.124	1.072	0.907	0.931	1.032	1.059	0.801	0.893	1.129	1.144	0.862	0.928	0.816	0.968	1.011	1.026	1.042	0.936	0.935	1.029	1.051	1.16	1.081
A-T563	178.2	178.64	442.107	444.114	208.052	24036	1	1	Tier 1	Seryl-Cysteine	AN01405001	HMDB0029036		46937961	4.71	6.4				0	0.886	1.015	0.965	1.215	0.81	0.95	1.15	1.169	0.977	1.012	1.102	1.046	0.753	0.892	1.12	1.313	0.967	1.093	0.941	0.947	1.068	1.044	1.077	1.031	0.97	1.047	1.175	1.336	1.176
A-317	178.38	178.831	363.172	365.178	129.114	109997	1	1	Tier 3 only two-reaction								0	0	2	0	0.955	0.918	1.255	1.257	0.847	1.136	1.633	1.284	1.037	1.303	1.18	1.128	0.973	1.172	1.19	1.47	1.036	1.123	0.907	1.032	1.002	1.169	1.079	1.116	1.003	1.055	1.222	1.262	1.092
A-318	178.461	178.917	388.096	390.103	154.038	8647.25	1	1	Tier 3 one-reaction								0	15	230	0	1.099	0.9	1.015	1.139	0.821	1.059	1.165	1.166	0.996	1	1.016	1.109	0.923	1.057	1.184	1.23	0.883	0.913	0.95	0.973	1.023	1.01	1.102	1.002	1.005	1.15	1.137	1.161	1.081
A-319	178.495	178.953	457.147	459.153	223.089	7143.71	1	1	Tier 3 one-reaction								0	2	171	0	1.36	1.01	1.68	1.153	1.048	1.184	1.727	1.096	1.144	1.516	1.218	1.135	1.037	1.171	1.392	1.268	1.462	1.177	1.527	1.144	1.735	1.211	1.036	1.23	1.388	1.009	1.027	1.356	1.201
A-321	179.018	179.509	457.065	459.072	446.014	5256.4	2	2	Tier 3 one-reaction								0	4	100	0.0465	1.391	1.406	0.942	1.18	1.493	1.07	1.096	1.273	1.059	1.091	1.282	1.5277	1.262	1.422	1.036	1.375	1.197	1.023	1.025	1.186	1.155	0.93	1.28	1.233	1.07	1.138	1.192	1.206	1.314
A-322	179.299	179.808	345.057	347.064	110.999	8806.31	1	1	Tier 3 one-reaction								0	1	14	0	0.613	0.768	0.839	0.656	0.585	0.748	0.503	0.679	0.633	0.739	0.765	0.592	0.711	0.714	0.537	0.662	0.531	0.641	0.607	0.64	0.565	0.655	0.645	0.885	0.691	0.602	0.671	0.711	0.534
A-T674	179.5	180.02	363.148	365.155	129.09	2623166	1	1	Tier 2	4-Guanidinobutanal	AN00386000		C02647	559	0.75	9.1				0	1.352	0.943	1.163	1.343	0.95	1.287	1.504	1.206	1.024	1.411	0.885	0.128	0.933	1.521	0.992	1.41	1.04	1.22	1.112	1.078	1.164	1.481	1.094	1.514	1.404	1.016	1.153	1.336	1.553
A-324	179.703	180.237	490.092	494.106	22.9831	21470.5	1	2	Unidentified											0	0.824	0.863	0.853	0.852	0.76	0.726	0.848	0.961	0.77	0.93	0.956	0.8	0.854	0.842	0.878	0.747	0.752	0.84	0.837	0.787	0.887	0.871	0.887	0.996	0.888	0.874	0.802	0.857	0.924
A-325	179.923	180.471	276.08	278.087	42.0216	46223.9	1	1	Tier 2	Cyanamide	BY00012000	HMDB0250603	C01566	9864	0.61	24.8				0	1.329	0.993	1.083	1.184	0.933	1.165	1.423	1.151	1.098	1.401	0.998	0.514	1.021	1.451	1.058	1.408	1.019	1.304	1.201	1.068	1.27	1.388	1.201	1.272	1.495	1.079	1.459	1.389	1.655
A-326	180.24	180.808	450.133	452.14	216.075	6406.61	1	1	Tier 3 one-reaction								0	14	379	0	0.917	1.011	0.958	1.173	0.831	1.019	1.152	1.015	0.702	0.934	0.785	1.075	0.706	0.835	0.836	1.209	1.009	1.458	0.763	1.072	0.802	2.142	1.361	1.013	1.023	0.973	0.779	0.913	0.638
A-T622	180.7	181.3	380.13	382.136	146.069	86740	1	1	Tier 1	Glycyl-Alanine	AN00574005	HMDB0252875		1551643	5.53	1.5				0	0.857	0.934	0.815	1.101	0.8	1.027	1.003	1.142	0.773	0.854	0.963	1.11	0.607	0.943	0.901	1.091	0.985	1.257	0.927	1.156	0.921	0.982	1.001	0.946	1.041	1.12	0.948	1.509	1.171
A-327	180.816	181.42	511.175	513.184	277.116	22750.3	1	1	Tier 3 zero-reaction								2	26	525	0	0.646	0.88	0.77	0.726	0.802	0.748	0.59	0.879	0.753	0.745	0.774	0.689	0.814	0.73	0.752	0.765	0.761	0.856	0.726	0.779	0.665	0.733	0.741	0.734	0.668	0.671	0.751	0.751	0.722
A-329	181.03	181.648	433.071	435.077	199.012	4593.78	1	1	Tier 3 one-reaction								0	3	69	0	1.305	1.051	1.262	1.502	1.163	1.461	1.387	0.907	1.402	1.267	0.909	1.156	1.061	1.456	1.07	1.331	1.094	1.213	1.355	1.055	1.312	1.55	1.345	1.393	1.634	1.123	1.283	1.928	1.301
A-330	181.258	181.89	274.105	276.112	40.0467	16721.5	1	1	Unidentified											0	0.878	0.921	0.882	0.918	0.766	0.861	1.025	0.813	0.843	0.814	0.874	0.909	0.914	0.94	0.971	0.933	0.797	0.828	0.918	0.787	0.815	0.867	0.965	0.891	0.869	0.869	0.91	0.995	0.856
A-T911	181.3	181.93	431.127	433.134	197.069	14577	1	1	Tier 2	3,4-Dihydroxy-Phenylalanine	AN01257002	HMDB0000181, HMDB0000609	C00355	6047	1.98	36.3				0	0.949	1.071	0.919	1.109	0.79	0.637	1.387	0.975	1.046	0.984	1.026	1.415	1.212	0.94	1.09	1.226	0.89	1.187	1.093	0.813	1.007	0.954	1.023	1.15	0.931	0.774	0.987	1.095	0.809
A-5331	181.904	182.577	431.128	433.134	197.069	12601.8	1	1	Tier 2	3,4-Dihydroxy-L-phenylalanine	AN01257002	HMDB0000181, HMDB0000609	C00355	6047	1.2	39.5				0	0.882	1.018	1.016	1.152	0.812	0.646	1.466	0.956	1.079	0.962	0.972	1.364	1.136	0.912	1.113	1.266	0.976	1.197	1.078	0.811	1.05	0.949	1.122	1.16	1.088	0.852	0.973	1.153	0.964
A-332	182.324	183.024	421.154	423.161	187.096	14609.6	1	1	Tier 3 one-reaction								0	7	164	0	0.957	0.976	1.245	1.218	0.848	1.144	1.283	1.025	1.124	0.971	0.634	0.756	0.831	1.1	0.956	1.193	1.009	0.781	1.157	1.038	1.037	0.979	1.192	1.025	0.827	0.705	0.835	1.112	1.093
A-333	183.784	184.576	339.135	341.142	105.077	20693.6	1	1	Tier 1	Diethanolamine	AN00204000	HMDB0004437	C06772	8113	6.6	0.9				0	0.371	0.51	0.971	1.231	2.495	0.344	1.552	0.581	0.391	0.746	0.504	0.568	1.398	0.475	1.055	8.931	0.499	0.429	0.492	0.472	0.313	0.397	0.651	0.947	0.49	0.933	0.377	0.441	0.8
A-335	184.233	185.053	291.075	293.082	57.0171	44177.6	1	1	Unidentified											0	1.059	0.948	1.016	1.045	0.871	1.002	1.241	0.973	1.001	1.137	0.986	1.157	0.754	1.04	0.919	1.3	0.86	0.975	1.098	1.029	0.983	1.107	1.025	1.177	1.269	1.019	1.058	1.275	1.093
A-336	184.272	185.095	296.031	298.037	61.9725	19963.7	1	1	Unidentified											0	1.07	1.24	1.13	1.184	1.105	0.955	1.195	1.032	0.982	1.056	1.037	1.189	1.079	0.991	1.132	1.065	0.946	1.048	1.14	1.028	0.982	1.142	1.019	1.148	1.312	1.011	1.083	1.225	1.053
A-T647	184.3	185.12	502.162	504.17	268.106	27277	1	1	Tier 1	Tyrosyl-Serine	AN02223001	HMDB0029114		18218253	5.09	1				0	0.699	0.675	0.66	0.741	0.602	0.724	0.832	0.643	0.7	0.73	0.69	0.807	0.595	0.69	0.649	0.84	0.622	0.684	0.736	0.685	0.688	0.824	0.7	0.78	0.804	0.678	0.695	0.842	0.766
A-337	184.311	185.136	501.05	503.056	266.991	14959.6	1	1	Tier 3 only two-reaction								0	0	84	0	0.516	0.491	0.476	0.467	0.428	0.377	0.397	0.497	0.448	0.35	0.505	0.417	0.518	0.427	0.534	0.347	0.406	0.453	0.5	0.408	0.405	0.429	0.536	0.427	0.389	0.457	0.522	0.504	0.473
A-338	184.446	185.28	505.123	507.129	271.065	9501.33	1	1	Tier 3 one-reaction								0	6	152	0	0.748	1.274	0.803	0.667	1.39	0.918	0.361	0.951	0.728	0.689	1.2	0.685	1.317	0.898	1.028	0.314	1.304	0.747	0.613	1.063	0.879	0.462	0.678	0.643	0.566	1.231	1.225	0.431	0.498
A-T1148	185.3	186.19	471.143	473.15	237.086	15288	1	1	Tier 2	6-Pyruvoyltetrahydropterin	AN01790002	HMDB0001195	C03684	135398695	0.95	57.7				0	1.755	0.875	1.59	1.421	0.836	0.993	1.092	1.306	0.777	0.782	1.133	1.258	1.226	1.179	1.154	0.98	0.677	0.709	0.738	0.69	1.169	1.36	0.78	0.944	0.929	0.748	1.31	1.56	1.68
A-T369	185.3	186.19	487.139	489.145	253.081	20875	1	1	Tier 2	Neopterin	AN02004003	HMDB0000845	C05926	448839	0.06	44.1				0	1.78	0.88	1.561	1.231	0.84	0.992	0.96	1.297	0.776	0.877	1.199	1.078	1.24	1.193	1.065	0.874	0.756	0.601	0.811	0.744	1.268	1.433	0.777	0.783	0.815	0.795	1.239	1.29	1.853
A-339	185.401	186.294	471.142	473.148	237.083	15449.7	1	1	Tier 1	Biopterin	AN01790000	HMDB0000468	C06313	135398729	5.81	9.6				0	1.584	0.871	1.531	1.341	0.836	1.033	1.033	1.306	1.013	0.884	1.117	1.226	1.276	1.202	1.139	0.983	0.657	0.68	0.788	0.694	1.161	1.353	0.743	1.022	1.091	0.719	1.223	1.526	1.664
A-T51790	186	186.93	547.193	549.197	313.131	5030	1	1	Tier 2	Litcubinine	EF02891000	HMDB0032650		85190560	6.9	48.8				0.0698	1.932	1.873	1.929	1.537	1.234	1.201	2.304	1.758	1.92	0.8919	1.91	1.5	1.38	1.699	1.811	1.661	2.25	1.949	1.769	1.683	1.955	1.833	2.18	0.9829	2.85	1.648	1.419	1.415	2.358
A-T5496	186.1	187.04	611.195	613.202	377.134	10447	1	1	Tier 2	Kinetin-9-N-Glucoside	AN03705002			25203435	6.08	48.3				0.2326	0.67	0.449	0.793	0.72	0.6	0.2842	0.779	0.755	0.3003	0.2826	0.6	0.605	0.718	0.671	0.482	0.3104	0.76	0.602	0.522	0.2843	0.722	0.599	0.688	0.93	0.964	0.56	0.585	0.3309	0.946
A-T616	186.3	187.25	295.111	297.117	61.0528	833961	1	1	Tier 1	Ethanolamine	AN00037000	HMDB0000149	C00189	700	0.44	5.6				0	1.258	0.747	1.203	0.98	0.947	0.37	1.275	0.721	0.51	0.52	0.919	0.764	0.8	1.14	0.872	0.415	1.647	1.033	0.872	0.703	1.218	0.905	1.079	1.64	2.004	0.915	0.806	0.363	1.493
A-341	186.371	187.326	348.1	350.107	114.042	852314	1	1	Tier 2	3-Cyano-L-alanine	BM00253000	HMDB0060245	C02512	439742	3.13	10.3				0	1.226	0.936	1.033	0.806	0.849	0.758	1.376	0.981	0.977	1.567	0.835	0.894	1.131	0.995	0.818	1.572	1.263	1.225	1.334	0.987	0.89	0.984	0.571	0.943	1.42	0.738	1.005	1.086	0.902
A-342	186.373	187.328	477.179	479.185	243.121	13317.5	1	1	Tier 2	Prolyl-Glutamine	AN01860001	HMDB0029015		23170895	2.06	4.6				0	0.764	0.784	0.642	0.64	0.532	0.642	1	0.905	0.567	0.908	0.539	0.616	0.498	0.865	0.706	1.027	1.018	1.012	0.744	0.854	0.685	0.651	0.697	0.881	0.815	0.757	0.658	1.341	0.862
A-344	186.765	187.744	362.575	364.582	257.034	10369.9	2	2	Tier 3 one-reaction								0	11	215	0	1.258	1.01	1.333	1.042	1.172	1.212	1.099	1.264	1.263	1.277	1.345	1.139	1.166	1.189	1.204	0.81	1.089	1.119	1.077	1.179	1.16	1.363	1.125	1.141	1.135	1.24	1.168	1.158	1.315
A-345	186.974	187.966	394.142	396.149	160.084	9065.69	1	1	Tier 1	Alanyl-Alanine	AN00738000	HMDB0028680		5484352	1.95	1.5				0	0.985	0.988	1.552	0.637	1.038	0.918	1.093	0.924	1.029	0.863	0.882	0.954	1.003	0.917	1.041	1.239	1.064	1.587	1.182	0.903	1.316	1.461	1.144	1.215	1.251	0.537	1.195	1.079	0.999
A-347	187.34	188.356	344.106	346.113	110.048	182162	1	1	Tier 3 zero-reaction								1	8	272	0	1.208	0.916	0.982	1.07	0.87	1.178	1.124	1.025	1.022	1.305	0.939	1.04	1.11	1.208	0.964	1.259	0.99	0.996	1.077	0.903	0.962	1.211	1.001	1.148	1.179	1.084	1.118	1.259	1.211
A-T678	187.4	188.42	436.154	438.16	202.095	54577	1	1	Tier 1	Prolyl-Serine	AN01320002	HMDB0029026		18218236	1.53	2.1				0	1.005	0.931	1.25	1.122	1.162	1.383	1.14	1.365	1.139	1.846	1.186	1.097	0.958	1.073	0.887	1.777	0.933	1.162	1.068	1.058	0.951	1.535	1.229	1.577	1.719	0.987	1.086	1.37	0.992
A-348	187.452	188.475	414.12	416.128	180.061	11771.8	1	1	Tier 3 only two-reaction								0	0	5	0	1.051	1.148	1.06	0.84	1.258	0.952	0.763	1.068	0.908	0.682	1.184	0.941	1.281	0.975	1.103	0.602	1.218	0.847	0.849	0.957	0.888	0.637	0.859	0.841	0.774	1.098	1.141	0.712	0.752
A-352	188.974	190.093	334.122	336.129	100.064	8.36034e+06	1	1	Tier 3 one-reaction								0	3	242	0	1.348	1.095	0.924	0.876	0.902	0.894	1.102	1.067	1.032	1.176	0.764	0.788	1.021	1.081	1.018	1.188	1.043	1.187	1.159	1.027	1.051	1.147	0.928	1.162	1.236	1.041	1.157	1.361	1.276
A-354	189.176	190.308	417.158	419.166	183.1	6745.11	1	1	Tier 3 one-reaction								0	8	211	0	1.382	1.084	0.991	0.894	0.917	0.98	0.967	1.169	0.859	1.123	0.814	0.8	1.035	1.102	1.058	1.232	1.111	1.221	1.328	0.996	1.038	0.952	0.929	1.058	1.197	1.028	1.119	1.198	1.346
A-355	189.697	190.861	342.127	344.134	108.069	339551	1	1	Tier 3 one-reaction								0	4	144	0	0.743	0.812	0.683	0.727	0.66	0.677	0.662	0.665	0.651	0.528	0.761	0.675	0.656	0.691	0.795	0.562	0.682	0.633	0.721	0.693	0.702	0.582	0.667	0.632	0.653	0.73	0.784	0.751	0.63
A-T667	190.4	191.61	470.139	472.146	236.083	6697	1	1	Tier 1	Seryl-Methionine	AN01779001	HMDB0029045		151087	3.79	2.5				0	1.209	1.174	1.432	1.177	0.94	1.115	1.153	1.108	1.465	1.356	1.091	1.185	1.28	1.21	1.272	1.137	1.111	0.896	1.269	0.976	1.339	1.259	1.034	1.437	1.108	1.299	0.923	1.268	1.193
A-356	190.419	191.629	418.191	420.198	184.133	16212.8	1	1	Tier 3 one-reaction								0	2	52	0	0.866	0.787	1.161	0.648	1.54	1.07	0.854	1.212	1.354	0.858	0.966	0.376	1.093	0.775	1.051	0.791	0.925	1.174	1.382	0.925	1.11	1.297	1.53	1.161	0.959	0.595	0.717	0.507	0.943
A-T670	190.8	192.03	309.09	311.097	75.032	20377596	1	1	Tier 1	Glycine	AN00076000	HMDB0000123	C00037	750	0.02	2.8				0	1.122	1.102	1.087	1.183	0.954	1.042	1.082	1.043	0.794	0.893	0.991	1.077	0.881	0.959	1.024	1.012	0.882	0.837	1.003	0.976	1.074	1.059	1.074	1.105	1.152	1.053	1.087	1.168	1.096
A-T718	191.8	193.09	618.177	620.183	384.117	192130	1	1	Tier 2	Formyl-5-hydroxykynurenamine O-glucuronide	PR03769000				5.6	1.7				0	0.603	0.541	0.645	0.705	0.476	0.595	0.501	0.605	0.316	0.409	0.444	0.537	0.361	0.45	0.483	0.494	0.393	0.35	0.47	0.492	0.594	0.608	0.564	0.631	0.731	0.621	0.585	0.612	0.558
A-359	191.805	193.095	413.12	415.127	179.062	22523.5	1	1	Tier 2	(R)C(R)S-S-Propylcysteine sulfoxide	EF01007001	HMDB0029442		25202184	1.51	6.8				0	0.975	0.623	1.259	0.736	0.429	0.412	1.205	0.872	0.476	0.554	1.131	0.603	0.865	0.709	0.724	0.891	1.194	0.754	0.638	0.567	0.555	0.478	0.817	0.909	0.914	0.69	0.863	0.871	0.776
A-T780	192	193.3	619.181	621.187	385.127	373872	1	1	Tier 2	Nocardicin G	BM03780000		C17355	13942922	6.11	10.4				0.0465	1.4309	1.89	2.128	2.291	1.597	1.915	1.645	1.916	1.056	1.314	1.3717	1.763	1.156	1.467	1.521	1.603	1.269	1.188	1.518	1.632	1.906	1.886	1.873	2.047	2.306	2.008	1.94	1.98	1.832
A-360	192.687	194.017	398.127	400.134	164.069	53157.9	1	1	Tier 3 zero-reaction								6	74	774	0	0.738	0.776	1.183	1.344	0.799	0.919	0.754	0.685	1.408	1.217	1.067	1.033	1.053	1.112	1.361	1.168	0.852	0.928	1.6	1.842	1.044	1.062	1.134	0.683	0.83	0.945	1.051	1.029	1.319
A-361	193.846	195.229	480.181	482.187	246.122	8837.26	1	1	Tier 1	Valyl-Glutamate	AN01906008	HMDB0029126		7009623	1.51	2.4				0	0.875	1.258	0.846	0.92	0.82	1.479	1.116	1.281	0.839	0.959	0.963	1.035	0.748	1.145	0.887	1.072	0.954	1.441	1.006	0.936	0.819	1.099	0.985	1.13	0.898	1.094	1.132	1.068	1.2
A-362	193.917	195.303	427.099	429.106	193.041	9925.19	1	1	Tier 3 one-reaction								0	18	338	0	0.992	0.847	1.44	0.994	1.133	1.009	1.157	1.092	0.878	0.938	1.345	1.015	0.893	0.874	0.861	1.242	1.13	0.871	0.955	0.808	1.663	1.145	0.975	0.907	1.331	1.151	1.079	1.007	1.477
A-T768	194	195.39	452.184	454.192	218.127	16030	1	1	Tier 1	Valyl-Threonine	AN01548005	HMDB0029137		4046492	1.51	6				0	0.547	1.144	0.67	1.003	0.626	0.809	1.1	1.38	0.778	1.283	1.713	1.316	0.6	1	0.664	1.924	0.827	1.511	0.749	0.938	0.754	1.127	0.986	0.884	0.797	0.772	0.926	2.025	0.916
A-364	194.49	195.902	274.105	276.112	40.0469	15344	1	1	Unidentified											0	0.878	0.875	0.871	0.873	0.778	0.881	1.043	0.838	0.835	0.819	0.89	0.864	0.908	0.921	0.963	0.924	0.788	0.873	0.892	0.765	0.825	0.856	0.921	0.873	0.889	0.831	0.911	1.003	0.891
A-T726	194.5	195.91	464.148	466.156	230.09	15789	1	1	Tier 1	Prolyl-Aspartate	AN01708001	HMDB0029013		3838871	1.74	0.1				0	0.891	0.977	0.929	1.061	0.968	1.028	1	1.02	0.895	0.943	1	1.012	0.727	0.883	0.906	0.966	0.839	0.953	0.943	1.031	1.077	1.016	1.029	0.994	1.146	1.141	1.03	1.046	1.161
A-T51741	194.5	195.91	424.154	426.162	190.095	8297	1	1	Tier 2	2-Amino-4-[(2-hydroxy-1-oxopropyl)amino]butanoic acid	EF01168003	HMDB0031412		131751168	1.46	50.8				0	0.99	1.158	1.063	1.367	0.93	1.07	0.788	0.449	0.92	0.971	0.623	0.926	0.751	1.036	0.986	1.235	0.593	0.688	1.188	1.285	0.888	1.034	0.97	0.798	0.694	0.757	1.023	1.124	1.213
A-365	195.224	196.669	480.144	482.151	246.085	34713.8	1	1	Tier 2	L-alpha-Aspartyl-L-hydroxyproline	AN01900001	HMDB0011160		132990981	0.64	46.2				0	0.918	0.881	1.064	1.239	0.9	0.88	0.997	1.082	1.022	0.997	1.21	1.099	0.812	0.946	1.189	1.16	0.905	0.859	0.901	0.942	1.013	0.994	1.07	0.941	0.948	1.075	1.113	1.231	1.151
A-T743	195.5	196.96	422.176	424.181	188.116	12984	1	1	Tier 1	N-Alpha-Acetyllysine	AN01133009	HMDB0000446		92907	3.27	0.8				0	1.045	0.962	1.602	1.269	1.122	1.236	1.34	0.95	0.91	0.89	1.323	0.8	1.09	1.25	1.45	1.215	1.02	1.103	1.059	1.335	1.373	1.364	1.201	1.225	1.041	0.994	1.53	1.569	1.52
A-366	196.216	197.706	442.117	444.124	208.059	31600.8	1	1	Tier 3 zero-reaction								1	49	625	0	0.768	1.223	0.736	0.637	1.284	0.989	0.328	0.972	0.754	0.465	1.007	0.66	1.308	0.984	1.089	0.226	1.122	0.772	0.617	0.96	0.805	0.461	0.691	0.625	0.5	1.098	1.162	0.424	0.595
A-T755	196.5	198	365.117	367.124	131.058	115715	1	1	Tier 2	L-Glutamate 5-semialdehyde	AN00406004	HMDB0002104	C01165	193305	3.16	1.8				0.2791	0.7131	0.7287	0.857	0.899	0.859	0.6471	1.364	0.977	0.803	0.85	1.857	0.7261	0.832	1.192	0.88	0.835	1.26	0.6238	0.899	1.223	1.189	0.6548	0.6828	0.7092	0.809	0.6572	0.7129	0.828	1.183
A-368	197.213	198.748	342.047	344.053	107.988	36935.6	1	1	Tier 3 one-reaction								0	5	3	0	1.453	1.202	1.366	1.076	0.998	1.131	1.418	1.154	0.979	0.84	1.106	1.017	1.007	0.786	1.42	1.072	1.365	0.89	1.412	0.878	1.451	1.241	1.13	1.586	1.351	1.04	1.178	1.036	1.548
A-T760	198.2	199.78	478.165	480.172	244.106	14708	1	1	Tier 1	Prolyl-Glutamate	AN01874002	HMDB0029016		3563697	2.69	0.6				0	0.862	1.018	0.85	1.047	0.951	1.455	0.868	0.98	0.819	0.91	0.9	1.547	0.652	0.837	0.764	1.083	0.917	1.014	1.101	1.313	0.837	1.144	1.214	1.08	1.3	1.356	0.895	1.228	1.092
A-T757	198.2	199.78	482.058	484.065	247.999	5706	1	1	Tier 2	Homogentisic acid 5-O-sulfate	PR01931001				4.17	0.3				0.1628	1.124	0.773	0.911	0.929	1.41	1.03	1.303	0.5529	1.4	1.225	0.5828	0.619	1.557	0.756	0.6167	0.688	0.5614	0.627	3.044	0.696	0.783	0.895	0.69	0.549	0.703	1.018	0.833	0.6423	1.244
A-370	198.231	199.811	358.122	360.129	124.064	229070	1	1	Tier 3 zero-reaction								1	10	233	0	0.783	0.795	1.316	1.122	0.914	0.982	0.975	1.669	0.894	0.645	1.075	0.719	0.875	0.875	1.334	1.044	1.05	1.217	1.368	1.106	1.342	1.318	0.879	0.811	0.774	0.836	1.224	1.185	1.166
A-372	198.51	200.103	383.073	385.08	149.015	11470.5	1	1	Tier 3 one-reaction								0	6	54	0	1.828	1.281	1.333	1.006	1.58	1.369	1.205	1.142	1.694	1.402	1.247	1.139	1.319	1.479	1.546	1.405	1.227	1.023	1.516	1.249	1.421	1.225	0.748	1.281	1.612	1.31	1.307	1.294	1.926
A-T1288	198.6	200.2	479.119	481.125	490.121	7688	2	2	Tier 2	L-2-Aminoadipate Adenylic Acid	BM04579000	HMDB0006941	C05560	440724	0.44	60.2				0.1163	1.254	0.8362	1.018	0.8161	1.292	1.419	1.097	1.1	1.203	0.7383	1.204	1.357	1.363	0.781	1.338	0.811	1.197	1.023	1.061	1.158	1.2	0.966	1.243	1.169	1.114	1.261	1.366	1.048	1.113
A-373	199.012	200.628	456.133	458.139	222.075	515071	1	1	Tier 3 zero-reaction								1	53	680	0	1.118	1.204	0.905	0.931	1.23	1.121	0.9	0.998	1.049	0.862	1.006	1.095	1.165	1.013	1.058	0.82	1.03	0.872	0.939	0.982	0.928	0.818	0.877	1.018	0.93	1.015	1.066	0.897	0.996
A-376	199.429	201.063	362.577	364.583	257.036	8793.4	2	2	Tier 3 one-reaction								0	9	184	0	1.264	1.035	1.171	1.06	1.033	1.106	1.026	1.22	1.17	1.249	1.23	1.11	1.117	1.129	1.17	0.765	1.013	1.135	1.068	1.108	1.147	1.291	1.075	1.127	1.12	1.149	1.068	1.164	1.287
A-377	199.479	201.116	346.159	348.165	112.1	8417.13	1	1	Tier 3 only two-reaction								0	0	94	0	0.926	0.833	0.723	0.888	0.517	0.685	1.257	0.586	0.847	0.961	0.779	0.89	0.752	0.757	0.906	1.166	0.761	0.89	0.937	0.57	0.75	1.01	0.958	0.885	0.879	0.619	0.775	1.14	1.018
A-T796	199.6	201.24	351.101	353.11	117.043	50261	1	1	Tier 2	2-Amino-3-Oxobutanoic Acid	AN00273001	HMDB0006454	C03508	440033	2.58	5.7				0	1.464	0.862	1.225	0.712	1.303	0.859	1.259	0.833	1.558	0.644	1.14	0.473	1.263	0.607	1.254	0.917	1.428	1.191	1.481	0.698	1.458	1.166	0.864	1.28	1.31	0.535	1.094	1.042	1.054
A-379	199.635	201.279	446.175	448.182	212.116	6218.11	1	1	Tier 3 zero-reaction								1	3	188	0	0.901	0.94	1.538	1.38	1.179	1.097	0.917	0.75	0.624	0.843	0.735	0.486	0.782	0.733	1.352	1.139	0.593	0.776	1.334	1.084	1.139	1.19	0.627	0.814	0.769	0.69	1.194	0.73	1.258
A-5380	199.699	201.346	351.101	353.109	117.043	50242.6	1	1	Tier 2	L-2-Amino-3-oxobutanoic acid	AN00273001	HMDB0006454	C03508	440033	1.01	7.5				0	1.45	0.808	1.223	0.719	1.228	0.852	1.266	0.814	1.54	0.622	1.133	0.465	1.269	0.631	1.192	0.856	1.376	1.151	1.473	0.65	1.468	1.162	0.813	1.291	1.353	0.542	1.13	1.023	1.075
A-381	200.466	202.147	571.138	573.145	337.08	3822.25	1	1	Tier 3 zero-reaction								1	15	292	0.1163	1.282	1.934	0.44	1.841	0.599	0.332	1.851	1.589	1.612	1.278	0.69	0.846	0.303	0.328	1.36	1.16	1.987	2.235	0.2764	0.38	0.45	1.054	0.483	0.556	0.2666	0.797	1.453	1.043	0.278
A-382	200.521	202.205	436.19	438.197	202.132	17221	1	1	Tier 3 one-reaction								0	14	195	0	0.906	1.018	1.182	1.586	0.902	0.97	0.947	0.913	1.021	0.921	0.938	1.009	0.978	0.999	1.262	1.266	0.778	0.981	1.382	1.14	0.968	1.084	1.053	0.936	0.864	1.077	1.043	1.313	1.214
A-383	200.547	202.232	428.138	430.144	194.08	31030.7	1	1	Tier 3 zero-reaction								1	33	637	0	1.027	1.129	0.999	0.797	1.865	0.909	1.362	1.179	1.342	0.845	1.175	0.738	1.608	0.745	0.716	0.797	0.906	1.221	1.52	0.769	1.105	1.69	1.33	1.29	0.805	0.799	0.685	0.722	1.141
A-384	200.603	202.291	418.118	420.124	184.06	6783.75	1	1	Tier 3 one-reaction								0	9	137	0	0.973	0.968	0.835	0.819	0.661	1.002	1.136	0.681	0.767	0.859	0.795	0.856	0.608	0.848	1.247	1.251	0.749	0.994	0.942	0.896	0.846	0.606	0.847	1.079	0.93	0.816	1.089	0.754	1.068
A-385	200.723	202.416	482.14	484.144	248.081	16240.5	1	1	Tier 3 zero-reaction								1	17	435	0	0.756	0.796	0.668	0.7	0.648	0.852	0.739	0.652	0.674	0.897	0.816	0.755	0.749	0.878	0.768	0.705	0.586	0.754	0.906	0.615	0.858	0.631	0.794	0.695	0.847	0.772	0.695	0.775	0.658
A-386	201.057	202.765	381.148	383.155	147.09	4.562e+06	1	1	Tier 2	(2R,3R,4R)-2-Amino-4-hydroxy-3-methylpentanoic acid	EF00587002	HMDB0029449		354197	0.62	17.6				0	1.031	0.896	1.1	1.105	0.906	0.864	0.93	0.674	0.958	0.9	0.807	0.96	0.922	0.878	1.056	0.942	0.827	0.743	1.045	0.93	0.999	0.92	1.061	0.969	0.898	0.821	1.042	0.917	1.23
A-387	201.383	203.106	439.181	441.187	205.122	8926.91	1	1	Tier 3 one-reaction								0	4	84	0	0.724	0.904	0.924	0.849	0.722	0.772	0.682	0.861	0.805	0.797	0.816	0.713	0.723	0.783	0.953	0.893	0.801	0.703	0.883	0.886	0.739	0.819	0.841	0.793	0.719	0.835	0.849	1.07	0.775
A-388	201.42	203.145	354.063	356.07	240.01	13610.7	2	2	Tier 3 only two-reaction								0	0	58	0	1.183	1.201	1.152	1.058	1.002	0.989	1.224	1.042	1.276	1.134	1.189	1.188	1.128	1.129	1.158	0.952	1.091	1.112	1.099	0.989	1.203	1.14	1	1.098	0.986	1.164	1.105	1.106	1.182
A-390	201.593	203.325	450.206	452.213	216.148	15252.5	1	1	Tier 3 one-reaction								0	15	109	0	0.955	0.907	0.971	1.271	1.032	0.94	0.814	0.683	1.004	0.914	0.879	1.021	0.924	1.004	1.027	1.004	0.824	0.833	1.072	0.88	0.914	0.96	1.063	0.94	1.027	0.885	1.009	0.898	1.097
A-T775	201.6	203.33	493.212	495.219	259.153	26396	1	1	Tier 1	Isoleucyl-Glutamine	AN02092003	HMDB0028905		22935676	1.55	0				0	1.024	0.966	0.982	1.1	0.859	0.859	0.957	0.627	0.851	0.88	0.809	0.97	0.858	0.996	0.918	0.921	0.787	0.76	1.143	1.029	0.971	1.008	0.963	1.061	0.88	0.924	1.018	0.907	1.173
A-391	201.617	203.35	363.113	365.119	129.054	152016	1	1	Tier 3 one-reaction								0	6	199	0	0.712	0.761	0.591	0.655	0.594	0.503	0.524	0.718	0.428	0.629	0.63	0.544	0.502	0.45	0.753	0.526	0.505	0.621	0.623	0.429	0.641	0.712	0.697	0.593	0.504	0.607	0.451	0.621	0.718
A-394	202.102	203.858	385.131	387.137	151.073	373165	1	1	Tier 3 only two-reaction								0	0	4	0	1.018	0.968	1.003	1.105	1.156	1.435	1.139	0.916	1.079	1.066	0.818	0.719	0.873	1.219	1.139	0.91	1.09	0.829	1.123	1.475	1.11	0.983	0.962	1.105	0.937	0.923	1.011	0.912	1.088
A-395	202.161	203.919	475.213	477.219	241.155	94382.4	1	1	Tier 3 only two-reaction								0	0	39	0	0.937	0.775	0.883	0.868	1.058	1.312	0.901	0.692	0.933	0.895	0.801	0.613	0.742	1.024	0.936	0.754	0.752	0.606	0.97	1.115	0.879	0.814	0.769	1.033	0.757	0.734	0.875	0.679	0.852
A-T863	202.2	203.96	523.187	525.192	289.127	6750	1	1	Tier 2	Isotabtoxin	BM02541002		C20919	14586819	5.11	9.9				0.1163	0.847	0.662	0.69	0.694	0.604	0.897	0.49	0.91	0.5068	0.477	0.54	0.893	0.5093	0.554	0.571	0.5239	0.736	0.732	0.431	0.622	0.647	0.458	0.581	0.663	0.741	0.738	1.026	0.5585	0.78
A-396	202.368	204.136	320.143	322.149	86.0844	19031.1	1	1	Tier 3 one-reaction								0	1	96	0	1.253	1.262	1.586	1.466	1.604	1.543	1.501	1.44	1.299	1.205	1.203	1.133	1.29	1.541	1.669	1.411	1.12	1.241	1.543	1.452	1.401	1.006	1.525	1.567	1.632	1.123	1.444	1.272	1.151
A-T1003	202.6	204.38	391.098	393.105	157.037	9652	1	1	Tier 2	2-Aminomuconic Acid	AN00707000	HMDB0001241	C02220	5280499	4.42	25.5				0.3488	0.831	1.046	0.3342	0.3628	1.3	0.949	0.3832	0.836	0.3488	0.3282	0.3487	0.3704	1.166	0.976	0.921	0.349	1.375	0.3182	0.576	1.139	0.805	0.514	0.57	0.747	0.3531	1.063	1.248	0.3843	0.666
A-T526	202.6	204.38	408.123	410.13	174.064	324004	1	1	Tier 2	N-Formimino-L-glutamic acid	AN00938001	HMDB0000854	C00439	439233	3.19	36.3				0	0.771	1.267	0.475	0.354	1.439	0.866	0.27	0.871	0.82	0.522	0.985	0.437	1.204	0.998	0.92	0.224	1.486	0.781	0.554	1.179	0.928	0.52	0.465	0.538	0.359	1.222	1.265	0.31	0.493
A-399	202.87	204.66	353.114	355.123	119.056	13267.2	1	1	Tier 2	Aminoethoxyacetic acid	ED00291003	HMDB0060587		11170956	7.09	2.5				0	1.006	1.049	0.777	0.877	0.96	1.074	1.067	0.892	0.891	1.324	0.643	1.067	1.046	1.261	1.032	1.26	0.811	0.92	1.346	1.486	1.041	1.198	1.156	1.061	1.099	1.109	0.752	0.903	0.934
A-400	203.375	205.188	415.132	417.139	181.074	44551.5	1	1	Tier 2	Isomer 1 of Tyrosine	AN01037004	HMDB0000158	C00082	6057	0.83	70.7				0	1.022	1.072	0.788	0.89	1.122	1.266	0.891	0.853	0.668	0.828	1.154	1.561	0.703	1.219	0.895	1.068	0.908	0.82	0.686	0.757	0.921	0.965	0.71	0.796	0.913	1.422	1.001	0.84	0.681
A-401	203.382	205.196	457.065	459.072	446.014	6614.8	2	2	Tier 3 one-reaction								0	4	101	0.0233	1.199	1.242	0.915	1.134	1.128	1.085	1.18	1.096	1.021	0.994	1.092	1.821	1.184	1.25	1.077	1.123	1.061	0.937	1.149	1.05	1.095	1.188	1.202	1.068	1.156	1.054	1.111	1.271	1.141
A-402	203.4	205.214	362.576	364.583	128.518	6995.25	1	1	Unidentified											0	1.317	1.026	1.178	1.062	1.034	1.056	1.008	1.179	1.116	1.239	1.185	1.073	1.115	1.144	1.046	0.758	0.98	1.128	1.095	1.154	1.125	1.367	1.115	1.13	1.032	1.175	1.081	1.1	1.353
A-T803	203.7	205.53	480.18	482.187	246.122	150285	1	1	Tier 1	Glutamyl-Valine	AN01906005	HMDB0059717, HMDB28832, HMDB59717		6992567	1.68	2.1				0	0.811	0.923	0.755	0.854	0.833	1.093	0.95	0.944	0.892	1.026	0.874	1.214	0.731	0.896	0.91	1.019	0.859	0.922	0.991	1.067	0.837	1.022	1.073	0.935	1.014	1.198	0.832	1.013	1.099
A-405	204.174	206.024	437.149	439.156	203.091	91826.5	1	1	Tier 2	Asparaginyl-Alanine	AN01334001	HMDB0028724		9942455	1.01	70.5				0	0.689	1.105	0.537	0.521	1.625	1.331	0.357	0.72	0.986	0.601	1.011	0.405	0.87	1.07	0.891	0.276	1.28	0.524	0.601	1.637	1.044	0.529	0.499	0.582	0.337	1.036	1.027	0.268	0.585
A-406	204.2	206.051	592.244	594.251	358.186	8705.44	1	1	Tier 3 only two-reaction								0	0	78	0	0.535	0.752	0.833	1.129	0.68	0.716	1.201	1.041	0.486	0.656	0.982	1.153	0.606	0.994	1.09	1.037	1.177	1.187	1.277	1.265	0.782	0.999	0.815	0.765	0.988	1.18	0.707	1.845	1.048
A-407	204.668	206.54	431.175	433.183	197.117	10368	1	1	Tier 3 one-reaction								0	3	159	0	1.17	0.752	0.726	0.745	0.809	0.823	1.219	0.796	0.75	0.947	0.626	0.878	0.842	0.795	0.834	1.302	0.878	0.916	1.101	1.059	0.806	0.963	0.894	0.947	0.998	0.832	0.989	1.319	1.138
A-408	204.798	206.675	474.181	476.188	240.123	9685.95	1	1	Tier 2	Balenine	AN01826002	HMDB0005769		10198648	0.87	3				0	1.155	0.978	0.829	0.85	0.735	0.771	1.135	0.883	0.922	1.013	0.795	0.853	0.879	0.944	0.937	1.402	0.923	1.163	1.132	1.042	0.956	1.071	0.771	1.068	1.246	0.829	1.078	1.33	1.201
A-409	204.836	206.715	437.095	439.102	203.037	98986.2	1	1	Tier 3 one-reaction								0	2	9	0	1.11	0.91	1.194	0.825	0.936	0.826	1.01	0.913	0.814	0.72	0.955	0.698	0.974	0.72	0.977	0.879	1.074	0.701	1.036	0.595	0.966	0.819	0.897	1.022	1.144	0.689	0.784	0.742	1.057
A-410	204.907	206.79	512.152	514.159	278.094	21866	1	1	Tier 1	Glutamyl-Methionine	AN02376000	HMDB0028825		6426949	0.93	7.2				0	0.838	1.122	0.816	1.084	0.708	1.042	1.021	0.728	0.872	1.077	0.542	0.675	0.677	0.703	1.073	1.119	1.187	1.014	1.129	0.985	0.79	1.038	1.115	0.778	0.838	0.851	0.799	0.836	0.744
A-411	205.039	206.928	334.122	336.129	100.064	23106.7	1	1	Tier 3 one-reaction								0	3	242	0	1.357	1.18	0.927	0.869	1.001	1.032	1.245	1.105	1.174	1.218	0.808	0.908	1.025	1.213	1.165	1.179	1.167	1.403	1.233	1.044	1.209	1.17	1.014	1.217	1.28	1.125	1.148	1.411	1.308
A-T985	205.4	207.3	362.117	364.124	128.059	13411777	1	1	Tier 2	Gamma-Amino-Gamma-Cyanobutanoic Acid	BM00373003		C05715	440769	1.31	20.4				0	1.248	1.008	0.861	0.9	0.806	0.919	1.244	1.06	0.89	1.143	0.699	0.918	0.967	1.026	0.969	1.508	0.986	1.149	1.214	1.026	0.915	1.102	0.929	1.193	1.355	0.96	1.121	1.421	1.207
A-412	205.446	207.352	351.138	353.144	117.079	47217.2	1	1	Tier 2	Isomer 1 of 5-Aminopentanoic acid	AN00277004	HMDB0003355	C00431	138	0.92	43				0	1.064	0.937	1.128	1.082	0.981	1.038	1.063	1.024	1.622	1.868	1.167	1.118	0.87	1.019	1.022	0.998	1.786	2.097	1.284	1.097	1.116	1.152	1.005	1.083	1.074	0.969	1.08	1.053	1.443
A-413	205.578	207.491	634.105	636.111	400.047	6930.57	1	1	Tier 3 one-reaction								0	1	106	0	1.152	1.083	1.094	1.039	0.818	0.94	1.123	0.912	0.826	0.851	0.853	1.026	1.176	0.932	1.197	0.908	0.733	0.936	0.978	0.87	0.963	0.926	1.174	0.936	0.912	0.839	0.937	1.148	1.098
A-T570	205.7	207.62	423.123	425.13	189.064	17433	1	1	Tier 2	2-Amino-6-Oxoheptanedioic Acid	BM01144000		C03871	194695	3.16	32.6				0	1.097	0.922	1.005	1.183	0.977	1.31	1.84	1.009	1.325	1.576	1.002	1.686	1.457	1.958	0.926	2.149	1.04	1.21	1.406	1.373	1.288	1.475	1.131	1.38	1.689	1.246	1.131	1.51	1.41
A-414	205.744	207.664	502.139	504.146	268.081	16738.4	1	1	Tier 3 zero-reaction								4	23	460	0.0233	0.682	0.96	0.776	1.026	1.151	1.075	0.393	0.982	0.446	0.453	0.446	0.539	0.637	1.026	0.213	0.1667	0.934	0.602	0.697	1.235	0.188	0.664	0.835	0.652	0.973	1.305	0.456	0.604	0.533
A-415	205.944	207.873	505.11	509.124	38.001	8037.61	1	2	Unidentified											0	0.697	1.032	0.94	0.732	0.897	0.504	0.806	0.846	0.873	0.774	0.895	0.729	0.921	0.58	0.902	0.682	0.793	0.925	0.761	0.746	0.761	0.639	0.928	0.647	0.482	0.589	0.698	0.907	0.904
A-T806	206	207.93	406.143	408.15	172.085	10683	1	1	Tier 1	Glycyl-Proline	AN00914000	HMDB0000721		79101	1.11	0				0	0.9	0.938	1.163	1.135	0.896	1.011	1.145	1.218	0.896	1.09	1.077	1.1	0.794	1.065	0.958	1.37	1.268	1.195	1.116	1.098	1.189	1.162	1.063	1.181	1.045	0.974	0.916	1.415	1.099
A-417	206.084	208.019	535.223	537.229	301.164	11782.2	1	1	Tier 3 only two-reaction								0	0	116	0	0.559	0.811	0.604	0.954	0.484	0.746	0.871	1.045	0.648	0.936	0.583	1.125	0.413	1.056	0.657	0.974	0.986	1.287	0.847	1.269	0.795	1.02	0.851	0.623	0.856	1.194	0.468	2.056	1.193
A-419	206.902	208.874	445.056	447.063	210.998	12855.8	1	1	Tier 3 only two-reaction								0	0	58	0	1.429	0.963	1.016	0.728	0.811	0.662	1.315	0.935	0.726	0.7	0.665	0.627	0.894	0.55	0.963	0.898	1.174	0.756	1.46	0.659	1.069	0.948	0.936	1.141	0.937	0.583	0.781	0.788	1.358
A-420	207.351	209.344	569.207	571.213	335.149	8907.53	1	1	Tier 3 one-reaction								0	6	211	0	0.667	0.921	0.682	1.012	0.5	0.837	0.964	1.094	0.623	0.872	0.887	1.372	0.579	1.154	1.01	1.082	1.012	1.292	1.018	1.348	0.964	0.973	0.828	0.695	0.97	1.11	0.713	1.834	1.175
A-421	207.386	209.381	428.137	430.144	194.079	10749.3	1	1	Tier 3 zero-reaction								1	33	637	0	0.923	1.002	0.964	0.836	1.65	0.924	1.37	1.166	1.234	0.904	1.113	0.679	1.515	0.793	0.717	0.785	0.872	1.097	1.363	0.811	0.982	1.525	1.321	1.185	0.818	0.802	0.671	0.91	1.088
A-T805	207.4	209.39	323.106	325.113	89.0477	4214845	1	1	Tier 1	Beta-Alanine	AN00124003	HMDB0000056	C00099	239	0.49	1.4				0	0.699	0.922	0.883	1.08	0.944	1.141	1.067	1.252	0.843	1.028	0.817	1.528	0.689	0.872	0.686	0.849	0.932	1.153	0.97	1.22	0.871	1.113	1.101	0.797	1.03	1.05	0.857	1.187	1.305
A-422	207.673	209.68	409.107	411.113	175.048	77249.9	1	1	Tier 2	7-Cyano-7-carbaguanine	AN00954000		C15996	446357	2.22	65.9				0	0.618	0.873	0.773	0.989	0.721	1.093	0.591	1.316	0.689	1.432	0.486	0.861	1.024	1.691	0.623	1.084	0.597	0.806	0.878	1.015	0.888	1.048	0.914	0.84	0.813	1.036	0.637	1.057	0.954
A-423	207.699	209.708	474.068	476.074	240.01	13067	1	1	Tier 2	1,2-Dihydroxynaphthalene-6-sulfonic acid	BM01817000		C16196	9543072	1.37	46.5				0	1.645	1.39	1.357	1.426	1.246	1.529	1.72	1.304	1.436	1.508	1.429	1.447	1.486	1.485	1.596	1.585	1.502	1.337	1.479	1.304	1.68	1.727	1.393	1.554	1.569	1.315	1.551	1.697	1.67
A-425	208.337	210.375	292.101	294.107	58.0422	15792.8	1	1	Tier 3 zero-reaction								2	23	460	0	1.553	1.321	1.264	1.343	1.156	1.474	1.345	1.032	1.544	1.828	1.463	1.263	1.178	1.521	1.234	1.362	1.237	1.117	1.336	1.442	1.509	1.954	1.163	1.408	1.332	1.373	1.378	1.274	1.711
A-427	208.665	210.717	354.063	356.07	240.01	12510.2	2	2	Tier 3 only two-reaction								0	0	53	0	1.164	1.201	1.195	1.093	0.965	1.014	1.199	1.044	1.323	1.188	1.18	1.205	1.144	1.181	1.221	0.94	1.137	1.11	1.122	0.986	1.226	1.205	1.008	1.07	1.015	1.171	1.105	1.114	1.204
A-T824	208.7	210.75	438.167	440.176	204.111	7069	1	1	Tier 1	Seryl-Valine	AN01349001	HMDB0094706, HMDB29052, HMDB94706		7020159	2.22	0.1				0.0233	0.97	1.1	1.281	1.16	0.954	1.78	1.738	1.337	0.711	0.674	1.269	0.966	0.86	1.241	1.17	1.503	0.84	2.961	0.778	0.5809	0.905	1.118	1.284	1.327	0.904	0.799	1.491	0.942	1.535
A-T1099	208.7	210.75	496.154	498.161	262.099	12054	1	1	Tier 2	Methionyl-Hydroxyproline	AN02138001	HMDB0028974		69040786	3.93	28.4				0	0.769	0.986	1.063	0.878	0.647	0.712	0.717	1.222	0.8	0.97	0.651	0.624	0.926	0.786	0.827	0.616	1.1	1.429	0.706	0.644	0.585	0.857	1.222	0.884	0.8	0.851	0.91	0.871	1.058
A-T837	209.4	211.49	450.169	452.178	216.111	40116	1	1	Tier 1	Prolyl-Threonine	AN01516001	HMDB0029027		18218237	0.76	0.4				0.093	0.919	0.865	0.76	0.891	0.928	1.203	0.5311	1.153	1.02	1.95	0.672	0.93	0.949	1.362	0.853	1.782	0.965	0.441	1.453	1.669	0.904	0.4629	0.4827	1.209	1.35	1.012	0.784	1.31	0.972
A-429	209.438	211.525	418.105	420.112	184.046	7915.75	1	1	Tier 3 one-reaction								0	1	0	0.0698	0.776	1.014	1.232	1.104	0.7815	1.04	1.084	1.412	0.926	0.599	1.164	0.5639	0.8478	0.579	1.493	0.974	1.114	1.147	1.156	0.93	1.133	1.136	0.898	0.688	0.837	0.729	1.356	1.014	0.962
A-T835	209.5	211.59	456.072	458.077	224.029	21756	2	2	Tier 1	Cysteinyl-Cysteine	AN01630000	HMDB0028772		15607039	1.28	0.1				0.093	1.09	0.89	1.05	1.023	0.7019	0.861	1.145	0.861	0.939	0.842	0.85	0.8144	0.87	0.81	1.048	1.061	0.963	0.888	1.098	0.861	1.001	0.7344	0.926	1.111	1.182	0.884	0.992	1.049	1.167
A-430	210.1	212.216	527.203	529.212	293.145	9846.92	1	1	Tier 3 one-reaction								0	19	217	0	1.335	1.174	1.045	1.121	1.201	1.341	1.274	1.117	1.162	1.257	1.215	1.41	0.963	1.239	1.135	1.449	1.138	1.125	1.147	1.288	1.142	1.275	1.13	1.399	1.215	1.376	1.144	1.321	1.297
A-431	210.12	212.238	391.18	393.187	157.122	8590.71	1	1	Tier 3 only two-reaction								0	0	62	0	1.008	0.968	1.052	1.121	0.79	1.086	1.126	0.917	0.85	0.872	0.987	0.826	0.963	0.857	1.249	1.061	1.006	1.007	1.026	0.877	0.752	0.999	1.13	0.999	0.887	0.855	1.055	0.996	1.089
A-432	210.168	212.288	483.143	485.149	249.085	21834.1	1	1	Tier 3 zero-reaction								2	41	605	0	0.74	1.487	0.9	0.908	1.698	1.637	0.555	1.324	0.986	0.603	1.108	1.181	1.321	1.002	1.443	0.43	1.641	0.985	1.172	1.448	0.974	0.805	0.773	0.946	0.562	1.537	1.507	0.441	0.841
A-T865	210.4	212.53	493.212	495.218	259.153	5209	1	1	Tier 1	Leucyl-Glutamine	AN02092005	HMDB0028927		4305457	3.47	1.8				0.0233	1.1	1.088	0.938	0.824	0.669	0.973	1.323	1.208	0.842	1.212	0.898	0.835	0.6768	0.989	0.972	1.575	0.88	2.017	0.988	0.983	0.837	0.936	0.962	1.092	1	0.963	1.197	1.301	1.33
A-433	210.55	212.687	317.132	319.139	83.0731	7477.18	1	1	Tier 3 one-reaction								0	2	188	0	1.285	1.154	1.083	1.097	1.069	1.183	1.27	0.994	1.158	1.225	1.194	1.163	1.041	1.104	1.1	1.157	1.195	1.028	1.074	1.119	1.063	1.353	1.078	1.162	1.07	1.028	1.102	1.165	1.243
A-435	210.661	212.803	456.133	458.139	222.075	34138.5	1	1	Tier 3 zero-reaction								1	53	680	0	1.061	1.191	0.905	0.951	1.2	1.13	0.96	1.004	1.01	0.921	0.998	1.114	1.168	0.991	1.02	0.869	0.986	0.865	0.969	0.966	0.927	0.865	0.876	1.044	0.956	0.985	1.049	0.909	1.005
A-T845	210.8	212.95	408.159	410.165	174.1	55156	1	1	Tier 1	Valyl-Glycine	AN00943003	HMDB0029127		6993110	0.39	0				0	0.837	0.992	0.882	1.264	0.607	1.405	1.448	1.142	0.586	0.832	1.014	0.719	0.486	1.336	1.01	1.381	0.608	2.748	0.71	0.636	0.803	1.115	1.04	1.164	0.9	0.796	1.055	1.206	1.508
A-T5557	211.8	213.99	393.112	395.12	159.053	9366	1	1	Tier 2	4-Methylene-L-glutamic acid	BM00722001	HMDB0029433	C00651	439282	2.92	37.9				0.0233	0.843	1.023	0.849	1.014	0.833	1.551	0.656	1.111	0.752	1.014	1.016	1.34	0.696	1.192	0.66	1.203	0.743	0.865	0.819	1.23	0.82	0.916	1.03	0.706	0.86	0.888	0.902	1.675	0.92
A-438	211.798	213.992	492.144	494.151	258.086	15328.1	1	1	Tier 2	L-gamma-Glutamyl-(3R)-L-beta-ethynylserine	ED02071001		C22140	137553782	1.15	56.2				0	0.953	0.915	1.119	1.276	0.88	1.009	1.126	1.059	0.975	0.977	1.012	1.009	0.857	0.922	1.154	1.25	1.078	0.98	0.9	0.939	0.977	1.06	1.144	1.147	1.018	1.038	1.269	1.159	1.124
A-439	211.876	214.073	465.181	467.187	231.122	9580.05	1	1	Tier 2	Asparaginyl-Valine	AN01720000	HMDB0028744		18218188	1.13	25.9				0	1.208	0.884	0.869	0.925	1.112	1.534	1.547	0.885	1.29	1.983	0.534	0.753	0.973	1.644	0.912	1.91	0.821	0.775	1.577	2.047	1.205	1.613	0.972	1.24	1.208	1.153	0.74	0.92	1.164
A-5440	211.991	214.193	348.138	350.144	114.079	370005	1	1	Tier 2	3-Amino-2-piperidone	AN00255000	HMDB0000323		5200225	0.66	43.1				0	1.061	0.971	0.94	0.96	0.858	0.893	1.138	0.826	1.024	1.232	1.093	1.264	0.922	0.968	0.998	1.026	0.893	0.928	1.164	1.04	1.05	0.98	0.863	0.927	0.903	0.787	0.899	1.053	1.224
A-441	212.012	214.215	385.131	387.137	151.072	30221.6	1	1	Tier 3 only two-reaction								0	0	4	0	1.042	0.994	1.017	1.076	1.181	1.442	1.142	0.927	1.102	1.08	0.845	0.723	0.85	1.248	1.162	0.906	1.064	0.794	1.106	1.419	1.15	0.937	1.004	1.098	0.943	0.901	1.018	0.896	1.087
A-T825	212.2	214.41	379.132	381.142	145.074	168338	1	1	Tier 2	2-Aminoadipate 6-Semialdehyde	AN00561000	HMDB0059595	C04076	160603	1.6	3.1				0	0.877	0.833	1.344	0.809	0.959	0.77	0.948	0.71	0.978	0.507	0.735	0.574	0.877	0.419	0.838	0.707	0.565	0.663	0.99	0.498	1.286	1.301	1.053	1.002	1.236	0.934	1.115	0.777	1.03
A-442	212.27	214.485	427.1	429.106	193.041	14932.9	1	1	Tier 2	3-Amino-4,7-dihydroxycoumarin	BM01208002		C12468	54691343	8.85	74.8				0	0.569	1.094	0.827	0.748	1.313	1.083	0.447	0.778	0.997	0.832	1.037	0.619	0.968	1.009	0.98	0.589	1.104	0.675	0.686	1.167	0.988	0.725	0.735	0.624	0.466	1.247	0.998	0.604	0.688
A-443	212.432	214.654	366.101	368.108	132.043	71967	1	1	Tier 3 zero-reaction								7	69	753	0	1.036	1.09	1.075	1.268	1.202	0.975	0.782	0.946	1.006	0.824	1.059	1.177	1.018	0.861	0.914	0.726	0.883	0.811	0.87	1.075	1.007	0.884	1.016	1.061	1.062	1.163	1.139	1.118	1.07
A-T855	212.8	215.04	478.128	480.135	244.07	1225855	1	1	Tier 1	Uridine	AN01868000	HMDB0000296	C00299	6029	2.48	1.3				0	1.032	0.99	1.149	1.225	1.088	0.928	0.743	0.974	1.03	0.85	1.05	1.22	1.054	0.912	0.859	0.684	0.807	0.752	0.887	1.019	1.087	0.894	0.97	1.028	1.004	1.169	1.075	0.96	1.028
A-T397	212.8	215.04	450.166	452.178	216.111	12546	1	1	Tier 2	Gamma-Glutamyl-Gamma-Aminobutyraldehyde	AN01516000		C15700	23724544	8.18	67.9				0.3721	0.3788	1.418	1.18	0.3778	0.3324	0.3437	1.268	0.3445	1.281	0.3418	1.859	1.44	1	0.3615	1.425	2.42	0.3498	0.3313	1.431	0.3438	1.32	1.535	1.284	1.426	1.482	0.349	1.221	0.4002	1.45
A-445	212.814	215.053	417.123	419.13	183.065	167067	1	1	Tier 3 one-reaction								0	15	326	0	1.273	1.051	1.005	1.242	1.026	1.451	1.291	1.358	1.534	1.528	1.291	1.241	1.082	1.24	1.314	1.016	1.232	1.507	1.318	1.397	1.19	1.433	1.307	1.363	1.558	2.146	1.248	1.233	1.894
A-446	212.874	215.116	261.069	263.076	27.0109	12479.5	1	1	Tier 3 only two-reaction								0	0	180	0	1.106	1.042	1.126	1.259	0.942	0.952	0.927	1.146	0.999	1.093	1.138	0.811	1.023	1.316	1.159	0.848	1	1.025	1.112	0.912	1.328	1.175	1.046	1.147	0.918	1.014	0.996	1.039	1.226
A-448	213.71	215.99	536.112	538.119	302.054	4398.12	1	1	Tier 3 one-reaction								0	7	181	0	1.057	1.284	1.13	1.222	1.295	1.063	1.082	0.69	1.328	1.224	1.089	0.967	1.184	0.961	0.964	0.986	1.16	1.221	0.859	0.732	1.211	1.343	1.148	1.162	1.125	1.036	1.042	1.242	1.071
A-T878	213.8	216.08	466.164	468.171	232.106	10507	1	1	Tier 1	Aspartyl-Valine	AN01730001	HMDB0028766		4991131	0.1	0.6				0	1.458	1.367	0.821	0.743	0.66	1.173	1.04	1.5	0.71	0.72	0.759	1.513	0.481	0.728	0.854	0.989	0.965	1.906	0.572	0.809	0.681	0.774	1.529	2.045	0.991	0.646	1.078	0.725	1.51
A-449	213.807	216.091	377.164	379.171	143.106	40613.7	1	1	Tier 3 one-reaction								0	3	94	0	1.251	1.003	0.813	0.803	0.867	1.003	1.265	0.742	1.402	1.474	1.116	1.057	1.543	1.628	1.201	1.309	1.213	1.131	1.343	1.129	0.865	0.91	1.017	1.281	1.105	0.929	0.788	0.875	1.057
A-452	213.928	216.218	437.138	439.144	203.08	96565.9	1	1	Tier 3 one-reaction								0	36	575	0	1.18	1.114	0.962	1.036	1.016	1.209	1.178	0.9	1.025	0.994	0.931	1.167	1.024	1.048	1.03	1.146	0.944	0.946	1.031	0.889	0.88	0.96	0.98	1.056	1.11	0.976	1.063	1.114	1.192
A-454	214.638	216.96	358.042	360.048	123.983	129584	1	1	Tier 3 one-reaction								0	4	93	0	1.246	1.16	1.014	0.731	0.962	0.926	1.03	0.99	0.843	0.599	0.994	0.754	0.977	0.841	1.215	0.597	1.254	0.656	1.038	0.561	1.211	0.799	0.9	1.123	0.912	0.894	1.155	0.854	1.236
A-455	214.827	217.158	491.196	493.203	257.138	15197.6	1	1	Tier 3 one-reaction								0	6	185	0	1.54	0.896	1.344	0.752	1.418	1.257	1.812	1.076	1.775	1.754	0.723	0.551	1.468	1.007	0.979	1.73	1.125	1.7	1.751	1.248	1.181	1.901	1.71	2.161	1.903	0.578	0.835	1.152	1.342
A-456	215.066	217.407	396.111	398.118	162.053	330104	1	1	Tier 3 zero-reaction								5	81	735	0	1.067	1.186	0.95	0.948	1.144	1.073	0.897	0.993	1.002	0.845	0.996	1.073	1.164	1	1.083	0.84	0.969	0.891	0.923	0.921	0.892	0.839	0.938	0.969	0.913	1.005	1.093	0.913	0.979
A-457	215.587	217.952	347.117	349.124	113.059	404781	1	1	Tier 3 zero-reaction								1	2	206	0	0.994	1.001	0.874	1.064	0.841	0.958	0.91	1.157	0.89	0.842	0.936	0.92	0.771	0.869	1.097	1.007	0.862	0.819	0.889	0.933	0.929	1.028	0.889	0.867	0.884	1.085	0.957	0.969	1.143
A-458	215.767	218.14	445.118	447.125	211.06	10654.9	1	1	Tier 3 one-reaction								0	16	339	0	2.003	1.112	0.748	0.818	1.091	1.308	0.541	1.206	1.125	0.853	0.919	0.7	1.484	0.818	1.864	0.416	2.019	1.338	2.028	1.39	1.138	0.741	1.632	1.621	0.725	1.571	1.034	0.806	1.01
A-T916	216.6	219.01	452.185	454.192	218.127	9870	1	1	Tier 1	Isoleucyl-Serine	AN01548000	HMDB0028916		14426033	1.87	1.3				0	0.9	1.011	1.04	1.014	0.563	1.96	2.631	1.362	0.53	0.754	0.885	0.584	0.324	1.16	1.314	1.511	0.685	5.426	0.357	0.388	0.837	1.066	0.945	1.127	0.678	0.518	1.478	0.695	1.622
A-T900	216.9	219.32	323.106	325.113	89.0477	20377596	1	1	Tier 1	Alanine	AN00124000	HMDB0000161	C00041	5950	0.75	0.9				0	0.926	0.991	0.975	0.942	0.83	0.829	1.099	1.06	0.924	0.964	1.071	1.065	0.887	0.912	0.933	1.13	0.969	1.046	0.967	0.899	0.925	1	1.018	0.97	1.005	0.888	1.097	1.29	1.088
A-T988	216.9	219.32	403.13	405.138	169.074	5475	1	1	Tier 1	Pyridoxine	AN00876003	HMDB0000239	C00314	1054	5.43	9.3				0	1.021	1.08	0.892	1.13	0.779	0.976	1.076	0.78	0.934	1.001	0.78	0.912	0.78	0.766	1.221	1.255	0.774	0.897	0.873	0.709	1.114	0.887	1.219	1.164	0.832	0.616	1.309	1.608	1.254
A-T51425	217.9	220.33	670.196	672.202	436.137	39249	1	1	Tier 2	Nothofagin	BP04203001			21722188	3.57	16.1				0	1.592	1.871	1.851	1.599	1.543	1.449	1.997	2.18	1.62	1.821	2.162	2.037	1.56	1.701	1.65	2.396	1.861	2.16	1.783	1.669	1.661	1.86	1.903	1.774	1.944	1.665	2.218	2.779	2.069
A-461	217.938	220.365	477.162	479.168	486.207	24895.3	2	2	Tier 3 zero-reaction								1	10	209	0	0.735	0.934	0.902	1.132	0.78	0.857	0.869	1.032	0.654	0.643	0.847	0.872	0.554	0.727	0.968	0.918	0.833	0.818	0.838	0.765	1	1.005	0.968	0.8	0.886	0.959	0.99	1.153	0.97
A-462	218.587	221.016	408.074	410.08	174.016	7994.33	1	1	Tier 3 zero-reaction								3	16	166	0	0.943	1.074	0.759	0.893	1.423	1.346	0.953	1.201	1.051	0.973	0.702	1.587	0.768	0.828	0.514	0.613	1.124	0.947	0.928	1.32	0.822	1.147	1.26	1.231	1.059	1.246	1.231	1.157	0.993
A-463	218.718	221.148	446.175	448.181	212.117	7329.2	1	1	Tier 3 zero-reaction								1	3	188	0	1.176	1.226	0.765	1.118	0.947	1.698	1.169	0.943	0.932	1.031	0.939	1.552	0.664	1.083	0.769	1.19	1.005	1.098	1.074	1.197	0.83	1.281	0.923	1.046	1.078	1.196	1.009	1.17	0.903
A-466	218.954	221.385	437.138	439.144	203.08	30567.8	1	1	Tier 3 one-reaction								0	36	575	0	1.208	1.116	0.989	1.082	1.015	1.211	1.228	0.912	1.066	1.032	0.931	1.204	1.038	1.081	1.041	1.21	0.937	0.968	1.049	0.912	0.872	0.995	1.015	1.085	1.182	0.977	1.097	1.171	1.25
A-467	218.958	221.389	368.116	370.123	134.058	23225.9	1	1	Tier 3 zero-reaction								5	69	762	0	1.029	1.078	0.94	0.97	1.048	1.112	0.938	0.979	0.937	0.828	0.903	1.157	1.116	0.95	1.024	0.975	0.889	0.852	0.932	0.81	0.916	0.871	0.897	1.101	1.043	1.029	1.06	0.831	0.933
A-468	219.236	221.668	461.174	463.181	227.116	7221.23	1	1	Tier 3 one-reaction								0	5	195	0	1.142	0.924	1.524	1.2	1.051	0.861	1.291	0.777	1.373	0.759	1.061	0.966	1.003	0.748	1.283	1.195	0.703	0.802	2.353	0.93	1.304	1.744	1.019	0.954	1.386	0.797	0.917	1.083	1.793
A-470	219.512	221.945	386.092	388.099	152.034	16619	1	1	Tier 3 zero-reaction								3	7	158	0	0.774	1.024	0.816	0.843	1.172	1.257	0.898	1.153	0.846	0.989	0.721	1.591	0.811	0.791	0.634	0.693	0.982	0.992	0.868	1.426	0.78	1.003	1.094	1.15	1.066	1.21	1.126	1.082	0.969
A-471	219.711	222.145	589.258	591.264	355.2	16971.8	1	1	Tier 3 one-reaction								0	3	94	0	0.812	0.822	0.781	0.83	0.656	0.701	0.907	0.965	0.733	0.873	0.951	0.895	0.704	0.77	0.666	1.013	0.96	1.033	0.736	0.862	0.801	0.895	0.853	0.805	1.041	0.718	1.012	1.184	0.972
A-473	220.243	222.679	374.081	376.087	140.022	99467.6	1	1	Tier 3 one-reaction								0	8	151	0	1.051	0.955	0.874	0.995	0.912	1.094	1.119	1.019	1.111	1.131	1.032	1.061	1.271	1.191	1.113	1.208	0.989	1.092	1.157	0.986	0.866	0.98	0.974	1.124	1.015	1.058	1.03	1.062	0.959
A-475	220.959	223.398	406.143	408.15	172.085	222982	1	1	Tier 1	Prolyl-Glycine	AN00914001	HMDB0011178		6426709	0.75	1.7				0	1.121	1.051	1.398	1.469	0.968	1.296	1.064	1.278	0.766	1.143	1.012	1.023	0.71	0.844	0.893	1.446	0.83	0.949	1.006	1.088	1.156	1.477	1.22	1.337	1.521	1.197	1.156	1.228	1.23
A-T901	221	223.44	393.112	395.119	159.053	28650	1	1	Tier 2	4-Methylene-Glutamic Acid	BM00722001	HMDB0029433	C00651	439282	1.36	5				0	0.42	0.833	0.65	1.12	0.464	1.25	0.51	0.837	0.517	0.769	0.989	2.432	0.656	1.64	0.294	0.872	0.645	1.238	0.335	0.816	0.496	1.039	0.898	0.36	0.457	1.014	1.113	2.92	1.1
A-476	222.539	224.984	317.132	319.138	83.0741	18135.8	1	1	Tier 3 one-reaction								0	2	188	0	1.147	1.059	0.992	1.026	1.013	1.132	1.266	1.101	1.051	1.231	1.171	1.139	0.904	1.024	1.018	1.127	1.019	1.096	1.07	1.089	1.02	1.208	1.14	1.22	1.05	1.055	0.945	1.034	1.198
A-T1002	223.3	225.75	379.133	381.14	145.074	127549	1	1	Tier 2	6-Amino-2-Oxohexanoic Acid	AN00561007	HMDB0012151	C03239	439954	3.41	4.7				0	0.921	0.955	1.061	1.035	0.566	0.64	0.835	0.881	1.454	1.06	1.229	0.99	0.921	0.904	0.929	0.71	1	0.95	0.966	1.154	0.967	0.93	0.727	0.752	0.77	0.98	1.497	1.177	1.001
A-479	223.424	225.872	478.129	480.135	244.07	27446	1	1	Tier 3 zero-reaction								2	29	470	0	1.083	0.995	1.108	1.181	1.131	0.953	0.708	0.941	1.06	0.879	1.057	1.168	1.054	0.94	0.875	0.634	0.846	0.759	0.892	0.98	1.113	0.891	0.978	1.004	0.965	1.167	1.08	0.964	1.03
A-480	223.602	226.051	457.065	459.072	446.014	8342.8	2	2	Tier 3 one-reaction								0	4	101	0.0233	1.078	1.252	0.803	1.054	0.853	1.082	1.158	1.068	1.037	1.012	1.145	1.537	1.12	1.344	1.027	1.122	1.053	0.924	1.054	1.137	1.067	0.855	1.123	1.012	0.978	1.001	1.139	1.158	1.131
A-482	223.966	226.416	351.137	353.144	117.079	18492.5	1	1	Tier 2	Isomer 2 of 5-Aminopentanoic acid	AN00277004	HMDB0003355	C00431	138	0.79	23.9				0	1.042	0.956	1.053	1.172	0.919	1.135	1.06	1.085	2.263	2.31	1.125	1.291	0.844	1.066	0.819	0.954	2.021	2.76	1.202	1.146	0.901	1.169	1.134	1.066	1.046	1.022	0.822	1.168	1.413
A-483	224.151	226.601	481.074	483.08	247.015	7969.46	1	1	Tier 2	2-Hydroxyacetaminophen sulfate	AN01916000	HMDB0062547		86290013	0.69	27.2				0	1.237	1.219	1.091	1.23	0.994	1.299	1.206	0.399	0.886	1.087	0.639	0.615	0.959	0.904	1.568	1.264	0.913	0.755	0.908	0.979	0.924	0.94	0.869	0.879	0.914	1.02	1.219	0.965	1.156
A-485	224.316	226.768	455.131	457.137	221.073	13700.8	1	1	Tier 3 one-reaction								0	19	294	0	0.85	0.944	0.796	0.995	0.812	0.823	0.892	1.373	1.005	1.305	0.884	0.829	0.679	0.754	0.988	1.076	0.706	0.711	1.058	1.077	0.993	1.238	0.728	0.757	1.019	0.932	1.262	1.394	1.243
A-T1222	224.4	226.85	366.065	368.072	132.006	12922	1	1	Tier 2	2-Hydroxyethylenedicarboxylic Acid	AN00414001		C03981	54675764	2.77	28.1				0	0.91	1.002	0.906	0.912	0.849	1.039	0.91	0.89	1.038	0.79	0.98	1.12	0.976	0.975	0.958	0.993	0.912	0.845	1.102	0.815	0.917	0.891	0.941	1.011	1.068	0.963	0.947	0.968	0.865
A-486	224.398	226.85	367.096	369.103	133.038	330108	1	1	Tier 2	Iminodiacetic acid	ED00428002	HMDB0011753	C19911	8897	0.8	46.5				0	0.665	1.129	0.686	0.483	1.792	1.059	0.273	0.888	0.862	0.56	1.494	0.556	1.167	1.051	0.885	0.193	1.28	0.724	0.47	1.082	0.943	0.542	0.56	0.694	0.404	1.058	1.271	0.282	0.427
A-T943	224.8	227.25	407.128	409.137	173.069	7571	1	1	Tier 2	(2S,5S)-Trans-Carboxymethylproline	BM00926005		C17366	447989	2.2	4.7				0.3023	0.844	1.012	0.927	0.4958	1.31	1.257	0.5237	0.4521	0.956	0.971	0.651	0.5061	0.4789	0.89	0.841	1.109	1.133	1.295	0.881	0.4512	1.137	0.4564	1.054	1.411	1.716	1.437	0.4969	1.36	1.219
A-T980	225	227.45	494.195	496.202	260.137	13125	1	1	Tier 1	Isoleucyl-Glutamate	AN02110003	HMDB0028906		18218218	0.9	0.6				0	0.69	1.2	0.805	1.805	0.98	1.233	0.548	0.718	0.683	0.815	0.887	1.842	0.997	1.122	0.473	0.644	0.835	1.055	0.823	1.735	0.659	1.993	1.734	0.884	1.224	1.994	0.793	1.386	0.707
A-488	225.026	227.48	389.129	391.135	155.07	7701.33	1	1	Tier 2	Isomer 1 of Histidine	AN00684000	HMDB0000177		773	2.21	15.1				0	0.762	0.809	0.805	0.9	0.763	0.714	0.723	1.092	0.72	0.587	0.904	0.678	0.797	0.717	0.87	0.792	0.835	0.894	1.034	0.818	0.721	0.87	0.727	0.726	0.732	0.715	1.028	0.945	0.881
A-489	225.033	227.487	431.115	433.121	197.056	5965.89	1	1	Tier 3 one-reaction								0	7	138	0	1.077	0.95	1.241	1.276	1.045	0.783	1.044	1.06	0.714	0.787	1.018	1.175	0.721	0.824	1.176	1.066	0.762	0.757	0.72	0.854	0.931	1.239	1.023	0.945	1.177	0.979	0.832	1.238	0.899
A-491	226.074	228.532	396.112	398.118	162.053	3.76769e+06	1	1	Tier 3 zero-reaction								5	81	735	0	1.036	1.174	0.924	0.909	1.178	1.075	0.844	1.002	0.94	0.804	0.996	1.05	1.173	0.988	1.085	0.809	0.984	0.861	0.904	0.914	0.896	0.787	0.909	0.933	0.891	1.025	1.081	0.857	0.967
A-T1353	226.6	229.06	478.201	480.207	244.142	8761	1	1	Tier 2	Leucyl-Hydroxyproline	AN01876003	HMDB0028930		20847829	3.29	41				0	0.672	0.765	0.878	1.563	0.57	1.043	0.87	1.174	0.695	1.058	0.863	1.372	0.558	1.272	0.892	1.392	1.08	1.313	0.805	1.294	0.957	1.225	1.005	0.718	0.808	0.911	0.594	1.604	1.054
A-492	226.615	229.075	309.036	311.043	74.9781	14120.2	1	1	Tier 3 only two-reaction								0	0	48	0	1.873	1.735	1.711	1.395	1.949	1.831	2.419	1.72	2.054	1.83	2.405	1.471	1.937	1.833	1.665	1.82	2.192	1.668	2.111	1.703	2.317	1.734	1.79	2.264	2.048	1.815	1.81	1.908	2.12
A-493	227.072	229.533	613.304	615.311	379.246	4133.5	1	1	Tier 2	Sphingosine 1-phosphate	AN03724000	HMDB0000277	C06124	5283560	4.67	37.6				0	0.983	1.017	0.938	0.903	0.859	1.125	0.914	1.088	0.948	1.251	1.035	1.054	0.762	0.919	1.031	0.938	1.085	1.054	1.248	1.181	1.036	1.294	1.063	0.879	0.787	0.89	0.727	1.054	0.86
A-494	227.682	230.146	266.096	268.103	32.0377	12861.1	1	1	Tier 3 one-reaction								0	1	79	0	1.04	1.2	1.012	1.108	1.015	1.077	1.27	1.041	1.053	0.989	1.089	1.107	1.085	1.06	1.148	1.016	0.974	0.919	1.094	0.985	1.055	1.028	1.053	1.145	1.033	0.921	1.062	1.16	1.084
A-495	227.801	230.266	303.117	305.123	69.0584	25094	1	1	Tier 3 one-reaction								0	2	183	0	0.965	0.93	0.983	0.935	0.851	1.034	1.093	0.993	0.927	1.116	1.072	0.913	0.893	0.955	1.015	0.971	0.833	1.066	1.054	1.181	0.956	1.209	1.092	1.095	1.016	0.949	0.987	1.145	1.216
A-496	227.843	230.307	284.176	286.183	50.118	12122.1	1	1	Unidentified											0	0.934	1.247	0.981	0.997	0.89	1.028	0.917	1.232	1.094	1.512	1.031	0.92	1.033	0.912	0.845	1.104	1.101	1.196	1.09	1.083	0.976	1.155	1.18	1.232	0.957	1.275	1.102	1.133	1.296
A-497	227.854	230.318	499.129	501.135	265.071	4985.54	1	1	Tier 3 one-reaction								0	10	305	0	0.875	1.129	0.661	0.834	0.971	1.175	0.882	0.653	0.912	0.969	1.134	1.007	0.895	1.116	0.855	0.683	0.898	0.803	0.846	1.25	0.806	0.763	0.988	1.061	1.017	0.862	0.917	0.663	0.592
A-498	227.946	230.412	457.065	459.072	223.007	7522.57	1	1	Tier 3 only two-reaction								0	0	10	0.0233	1.08	1.23	0.836	1.101	1.22	1.107	1.203	1.068	1.024	1.038	1.099	1.652	1.137	1.285	0.978	1.201	1.11	0.95	1.048	1.16	1.056	0.958	1.101	1.025	0.976	1.017	1.107	1.174	1.116
A-499	228.011	230.477	567.192	569.199	333.134	77576.8	1	1	Tier 1	Tryptophyl-Glutamate	AN03154001	HMDB0029082		3634442	2.45	1.6				0	0.615	1.071	0.919	1.188	0.668	1.107	1.393	0.894	0.33	0.604	0.697	1.212	0.537	0.865	1.014	1.003	0.567	3.24	0.647	0.956	0.448	1.861	1.713	0.542	0.543	0.9	0.623	0.937	0.898
A-500	228.038	230.503	471.069	473.076	237.011	11627.6	1	1	Tier 3 one-reaction								0	1	49	0	0.971	0.976	0.897	0.836	0.987	0.869	0.858	1.028	1.113	0.921	0.87	0.994	0.885	0.901	0.954	0.857	0.892	0.962	0.849	1.07	0.919	1.023	0.97	0.924	0.766	0.808	0.932	0.975	1.087
A-T1188	228.1	230.57	567.191	569.198	333.132	76664	1	1	Tier 2	Gamma-Glutamyltryptophan	AN03154002	HMDB0029160		3038501	3.77	21.1				0	0.616	1.126	0.87	1.16	0.652	1.127	1.354	0.969	0.316	0.551	0.725	1.221	0.507	0.871	0.993	0.98	0.55	3.225	0.649	0.984	0.392	1.792	1.678	0.532	0.535	0.943	0.631	0.919	0.899
A-501	228.694	231.162	464.083	466.09	460.049	8897.4	2	2	Tier 3 one-reaction								0	1	78	0	1.17	0.798	1.24	1.06	0.814	0.966	0.852	0.748	1.023	1.009	1.242	0.926	0.796	1.2	1.164	0.708	0.886	0.831	0.982	0.755	1.071	1.182	0.752	1.048	0.924	1.302	1.261	0.949	1.089
A-502	228.939	231.408	486.182	488.188	252.123	4247.67	1	1	Tier 2	Isomer 1 of Prolyl-Histidine	AN01998001	HMDB0029019		18218235	2.14	13.9				0	0.728	0.939	1.06	0.764	1.101	1.24	1.166	0.985	1.169	1.645	0.982	0.525	0.644	1.264	0.804	1.241	1.03	0.82	1.024	1.414	0.845	1.238	0.956	1.276	1.121	0.84	0.837	1.079	1.027
A-503	229.097	231.567	464.083	466.09	230.025	11815.2	1	1	Tier 3 one-reaction								0	6	108	0	1.17	0.798	1.24	1.06	0.814	0.966	0.852	0.748	1.023	1.009	1.242	0.926	0.796	1.2	1.164	0.708	0.886	0.831	0.982	0.755	1.071	1.182	0.752	1.048	0.924	1.302	1.261	0.949	1.089
A-504	229.148	231.617	437.138	439.145	203.08	108686	1	1	Tier 3 one-reaction								0	36	576	0	1.137	1.119	1.021	1.106	1.053	1.169	1.199	0.958	1.04	0.964	0.954	1.175	1.087	1.096	1.088	1.195	0.976	1.004	1.07	0.898	0.861	0.948	1.033	1.086	1.173	0.985	1.121	1.174	1.203
A-505	229.352	231.823	475.152	477.159	241.094	8582.98	1	1	Tier 3 one-reaction								0	9	256	0	1.164	1.153	1.566	2.149	1.171	1.668	0.915	0.913	1.198	1.189	0.866	0.864	1.019	1.63	1.317	1.269	0.906	0.798	0.917	0.965	1.41	1.268	1.071	1.064	1.209	0.786	1.117	1.349	1.63
A-507	230.449	232.924	533.105	537.118	65.9959	4874.88	1	2	Tier 3 only two-reaction								0	0	76	0	1.091	1.151	1.268	1.114	0.858	0.957	0.865	1.129	1.082	1.036	1.07	1.126	1.174	1.103	0.989	0.913	1.247	1.044	1.09	1.031	1.122	0.876	1.089	0.932	1.095	0.932	1.088	0.953	1.067
A-508	230.95	233.427	492.144	494.151	258.086	24444.8	1	1	Tier 1	Ribothymidine	AN02071002	HMDB0000884		445408	1.08	1.4				0	0.875	0.948	0.925	1.135	0.898	0.804	0.835	0.987	0.982	0.942	0.992	0.919	0.935	0.842	0.985	0.835	0.844	0.928	0.773	0.858	0.932	0.965	1.047	0.9	0.926	1.029	0.933	0.997	0.964
A-T1093	231.1	233.58	385.636	387.642	303.154	8265	2	2	Tier 2	Gamma-Glutamylarginine	AN02758002	HMDB0029143		20719180	1.8	5.3				0.0465	0.867	1.11	0.878	1.052	0.779	1.13	1.365	1.07	1.069	1.498	0.6439	0.6839	0.779	0.92	0.9	1.134	1.166	1.299	0.742	1.039	0.752	0.962	1.15	1.005	1.1	0.913	0.729	1.036	1.238
A-509	231.337	233.815	457.065	459.072	446.013	8908.57	2	2	Tier 3 one-reaction								0	4	99	0	1.064	1.21	0.797	1.118	1.249	1.105	1.193	1.056	1.028	1.037	1.099	1.724	1.101	1.192	1.007	1.15	1.061	0.937	1.077	1.159	1.036	1.061	1.124	1.084	0.96	1.026	1.115	1.219	1.148
A-510	231.705	234.184	482.058	484.064	248	6805.56	1	1	Tier 2	Homogentisic acid 2-O-sulfate	PR01931000				1.64	25.9				0	1.068	1.068	0.873	0.986	1.174	0.939	1.354	0.427	1.292	1.203	0.806	0.687	1.586	0.801	0.516	0.882	0.707	0.806	2.574	0.692	0.83	1.093	1.018	0.568	0.704	0.902	0.979	0.705	1.247
A-T1054	232.2	234.68	381.112	383.118	147.053	443960	1	1	Tier 1	O-Acetyl-L-serine hydrochloride	AN00583002	HMDB0003011	C00979	99478	1.6	0.4				0	0.7	1.37	0.37	0.338	1.674	0.929	0.317	0.688	0.9	0.671	0.797	0.494	1.195	1.225	0.845	0.27	1.288	0.632	0.647	1.935	1.024	0.579	0.5	0.498	0.35	1.193	0.828	0.271	0.445
A-T709	232.2	234.68	438.168	440.176	204.111	13366	1	1	Tier 2	N6-Acetyl-N6-hydroxy-L-lysine	AN01349000		C03955	128888	0.04	39.8				0	1.031	1.026	1.737	1.479	1.033	0.894	1.036	0.709	0.74	0.499	0.659	0.607	0.829	0.821	1.633	1.31	0.959	0.842	1.4	0.841	1.379	1.01	0.605	0.673	0.685	0.584	1.269	0.931	1.118
A-T800	232.2	234.68	387.145	389.153	306.169	9466	2	2	Tier 2	Feruloylagmatine	AN02800000	HMDB0037107	C18325	46173376	9.82	26.5				0.4186	0.89	1.089	0.676	0.91	1.22	1.111	1.471	1.16	0.3459	1.098	1.336	0.3673	0.3476	0.3443	0.366	0.3576	0.495	0.3156	0.363	0.606	0.47	0.3313	1.155	0.3587	0.3502	0.3324	0.863	0.3811	0.3651
A-511	232.231	234.713	407.163	409.171	173.105	8133.43	1	1	Tier 3 zero-reaction								4	29	349	0	1.468	1.216	1.456	1.167	0.977	0.964	0.819	0.68	1.015	0.787	1.026	0.882	1.22	0.906	1.316	1.076	0.915	0.768	1.244	0.932	1.378	1.281	1.117	1.165	1.224	0.734	1.38	1.428	1.823
A-513	232.59	235.073	323.106	325.113	89.0477	446270	1	1	Tier 2	Isomer 1 of Sarcosine	AN00124004	HMDB0000271	C00213	1088	0.17	19.2				0	0.746	0.858	0.934	0.789	0.704	0.675	1.012	1.11	0.802	0.915	1.072	0.995	0.71	0.76	0.749	1.148	0.882	1.143	0.818	0.789	0.826	0.974	0.971	0.826	0.923	0.767	1.059	1.446	1.041
A-516	233.048	235.532	480.18	482.187	246.122	17933.3	1	1	Tier 1	Leucyl-Aspartate	AN01906007	HMDB0028925		3328705	1.24	1.2				0	0.8	0.939	0.901	0.996	0.63	1.474	1.257	1.213	0.712	0.749	0.98	1.115	0.763	0.984	1.224	1.275	0.815	2.091	0.789	0.868	0.743	0.927	0.909	1.07	0.949	0.908	1.274	0.979	1.216
A-517	233.122	235.607	464.581	466.591	230.523	10962.3	1	1	Unidentified											0	1.374	0.936	1.286	1.188	0.897	1.167	1.03	0.896	1.09	1.153	1.265	1.134	0.865	1.342	1.159	0.799	0.971	0.916	1.192	0.877	1.237	1.277	0.767	1.218	0.975	1.395	1.342	1.072	1.332
A-T1065	233.2	235.69	422.175	424.181	188.116	12203	1	1	Tier 1	Valyl-Alanine	AN01133006	HMDB0029120		6992637	2.35	0.7				0	0.9	1.299	1.3	1.41	0.912	1.588	2.042	1.538	0.687	1.313	1.413	1.011	0.684	1.524	1.147	1.81	1.032	3.4	0.988	1	1.011	1.94	1.68	1.142	0.784	0.901	1.34	1.177	1.552
A-T1291	233.2	235.69	304.112	306.119	70.0531	4516	1	1	Tier 2	3-Aminopropiononitrile	AN00055000	HMDB0004101	C05670	1647	0.75	26.5				0.1163	1.27	1.206	1.05	1.236	1.027	0.868	0.8055	0.6954	0.758	0.841	1.01	1.1	1.298	1.008	1.199	0.843	0.92	0.795	0.97	0.767	0.9	1.013	0.7321	0.7603	0.7422	0.739	1.097	1.044	0.947
A-T1025	233.2	235.69	379.132	381.139	145.074	66976	1	1	Tier 2	2-Amino-5-Oxohexanoic Acid	AN00561006		C05825	440805	0.94	3.4				0	0.732	0.833	0.746	0.763	0.669	0.955	0.767	0.744	1.422	1.336	0.787	0.859	0.921	1.103	0.937	0.855	0.863	0.826	0.871	1.174	0.727	0.699	0.8	0.77	0.688	0.837	1.027	0.729	0.827
A-518	233.43	235.916	539.196	541.203	305.138	4999.88	1	1	Tier 1	Tryptophyl-Threonine	AN02781001	HMDB0029093		17773480	0.33	0.5				0	0.771	0.517	0.621	0.725	0.651	1.153	0.595	1.193	0.777	0.924	0.861	0.658	0.862	0.744	1.478	1.915	0.641	0.931	0.774	0.907	1.019	1.037	0.91	1.111	0.972	0.767	1.361	0.855	1.056
A-519	233.518	236.005	464.581	466.591	461.046	6522.22	2	2	Tier 3 one-reaction								0	2	58	0	1.378	0.935	1.286	1.211	0.897	1.143	1.012	0.896	1.069	1.142	1.275	1.122	0.865	1.339	1.159	0.789	1.027	0.915	1.178	0.871	1.253	1.3	0.756	1.22	0.987	1.426	1.329	1.093	1.327
A-521	234.048	236.536	460.118	462.124	226.06	682397	1	1	Tier 2	3-Nitrotyrosine	AN01655000	HMDB0001904		65124	1.24	68.5				0	1.107	1.066	1.156	1.286	1.168	1.047	0.793	0.996	1.062	0.857	1.095	1.297	1.138	1.027	0.893	0.724	0.903	0.849	1.003	1.039	1.091	0.925	0.979	1.101	1.119	1.208	1.248	1.03	1.08
A-T1206	234.2	236.69	293.097	295.103	59.0371	67361	1	1	Tier 2	Aminoacetaldehyde	AN00028000		C06735	363	4.62	16.6				0	0.85	0.82	0.906	0.865	0.787	0.945	0.894	0.785	1.041	0.88	0.941	0.84	0.885	0.968	0.934	0.786	0.808	0.804	1.06	0.74	0.887	0.802	0.856	0.85	0.719	0.818	0.964	1.163	0.926
A-523	234.613	237.103	478.201	480.207	244.143	10936.7	1	1	Tier 2	Isoleucyl-Hydroxyproline	AN01876002	HMDB0028908		61158802	0.76	24.5				0	0.664	0.746	0.93	1.8	0.575	1.059	0.92	1.054	0.821	1.309	0.968	1.554	0.579	1.253	0.827	1.735	1.293	1.092	0.837	1.235	0.855	1.262	0.974	0.674	0.786	1.015	0.49	1.588	1.012
A-525	235.093	237.585	409.143	411.151	175.085	24213.4	1	1	Tier 2	Isomer 1 of N-Carboxyethyl-g-aminobutyric acid	AN00957000	HMDB0002201		2572	1.25	26.6				0	1.296	0.934	1.139	1.082	0.928	0.811	1.006	0.843	1.147	0.89	1.247	0.855	1.519	0.999	1.136	1.066	1.026	1.098	1.339	0.83	1.042	1.241	1.02	1.006	1.012	0.757	0.99	1.118	1.204
A-527	235.21	237.703	310.111	312.117	76.0524	57172.9	1	1	Tier 3 zero-reaction								2	23	482	0	1.433	1.332	1.343	1.333	1.211	1.546	1.435	1.032	1.565	1.883	1.49	1.247	1.163	1.556	1.281	1.411	1.267	1.212	1.348	1.341	1.59	2.03	1.229	1.39	1.409	1.376	1.473	1.337	1.696
A-526	235.21	237.703	344.072	346.077	110.013	12909.5	1	1	Tier 3 one-reaction								0	2	73	0	1.166	1.18	1.238	1.341	1.064	1.306	1.347	1.059	1.193	1.135	1.229	1.308	1.141	1.219	1.324	1.36	1.157	1.068	1.419	1.153	1.209	1.371	1.154	1.487	1.28	1.169	1.261	1.263	1.384
A-T1203	235.8	238.3	392.081	394.087	158.022	6114	1	1	Tier 2	2-Hydroxymuconic Acid	BM00711002		C02501	54675756	1.34	14.8				0.1163	0.764	0.985	0.978	0.974	1.1	0.992	0.6987	1.22	0.635	0.539	0.714	0.824	0.762	0.746	0.6729	0.6574	1.073	0.917	0.984	1.429	0.6146	0.609	0.829	0.851	1.076	1.157	0.752	0.855	0.979
A-T1080	236.2	238.7	418.094	420.1	184.037	51741	1	1	Tier 1	3,4-Dihydroxymandelic Acid	AN01076000	HMDB0001866	C05580	85782	2.65	1				0	1.22	1.159	1.014	1.187	1.13	1.256	1.243	1.025	1.14	1.127	1.025	1.282	1.227	1.084	1.095	1.287	0.959	0.945	1.059	1.07	0.989	1.019	1.094	1.208	1.316	1.094	1.132	1.25	1.19
A-T1098	236.2	238.7	514.165	516.171	280.106	34537	1	1	Tier 1	Phenylalanyl-Aspartate	AN02406001	HMDB0028991		6992643	3	0.7				0	0.73	1.114	0.621	1.051	1.15	2.1	0.7	0.832	0.645	0.771	0.768	1.724	0.693	0.98	0.648	1.05	0.725	1.149	0.873	1.67	0.847	1.292	0.95	0.751	0.949	1.22	0.897	1.564	0.818
A-T1260	236.4	238.9	307.111	309.118	73.0528	15353	1	1	Tier 2	3-Aminopropanal	AN00065001	HMDB0001106	C05665	75	0.01	19.7				0.3488	1.1934	1.2194	1.0963	1.564	1.0473	1.223	1.54	1.177	1.1441	1.855	1.438	2.096	1.274	1.33	1.2106	1.1827	1.1021	1.357	1.2009	1.436	1.355	1.0957	1.513	1.432	1.48	1.256	1.079	1.509	1.557
A-530	237.318	239.819	494.195	496.202	260.137	58749.3	1	1	Tier 1	Leucyl-Glutamate	AN02110004	HMDB0028928		5259589	1.02	0.6				0	0.823	0.916	0.743	0.766	0.717	1.005	0.917	0.936	0.9	1.175	0.854	0.887	0.695	0.943	0.969	1.169	0.874	1.207	0.865	0.968	0.835	0.992	0.997	0.923	0.898	1.047	0.914	0.99	1.061
A-531	237.449	239.95	266.096	268.103	32.0374	13443.7	1	1	Tier 3 one-reaction								0	1	79	0	1.074	1.154	0.984	1.106	0.982	0.997	1.212	0.995	1.058	0.991	1.089	1.126	1.086	0.998	1.166	1.046	0.976	0.943	1.121	0.962	1.047	1.021	1.027	1.149	1.032	0.927	1.035	1.164	1.068
A-T967	237.6	240.1	395.127	397.132	161.069	136703	1	1	Tier 2	4-Methyl-L-Glutamic Acid	BM00754000		C06234	440959	2.69	14.3				0	0.84	0.76	0.794	0.668	1	0.936	0.945	0.935	0.859	1.291	0.614	0.852	1.098	1.242	0.87	1.129	0.74	0.83	1.164	1.2	1.081	1.192	0.866	1.142	1.255	1.006	0.591	0.671	0.797
A-532	238.005	240.509	279.08	281.086	45.0215	1.69189e+06	1	1	Tier 3 zero-reaction								1	8	274	0	1.408	1.104	1.323	1.308	1.035	1.151	1.219	1.183	1.306	1.307	1.212	1.175	1.182	1.262	1.29	1.347	1.197	1.212	1.338	1.179	1.365	1.406	1.11	1.366	1.337	1.289	1.25	1.267	1.48
A-533	238.037	240.541	389.127	391.135	155.069	11791.6	1	1	Tier 2	Isomer 2 of Histidine	AN00684000	HMDB0000177		773	1.5	28.1				0	1.103	0.992	0.778	1.172	1.065	1.084	1.281	1.09	0.949	0.951	0.962	0.691	1.02	1.189	1.015	1.132	0.983	1.018	1.021	1.077	0.954	1.078	1.219	1.173	1.068	1.001	1.131	1.124	1.079
A-535	238.216	240.72	520.128	522.134	286.069	145974	1	1	Tier 2	Diphenol glucuronide	AN02485001	HMDB0059998		124202060	0.86	44.9				0	0.972	0.943	2.377	1.277	0.735	0.621	0.847	1.37	2.227	1.27	0.614	0.388	0.792	0.55	0.903	1.047	0.715	1.253	0.24	0.111	1.139	1.396	1.149	1.227	1.273	0.546	0.597	0.883	0.635
A-537	238.479	240.984	378.068	380.072	144.009	97412	1	1	Tier 3 one-reaction								0	2	60	0	1.298	0.919	1.023	1.177	0.841	1.228	1.598	0.972	1.098	1.45	1.038	1.157	1.041	1.249	0.995	1.628	0.955	1.071	1.23	0.98	0.913	1.581	1.11	1.238	1.305	1.017	1.132	1.497	1.478
A-T1106	239	241.51	386.092	388.098	152.033	419342	1	1	Tier 1	Xanthine	AN00646000	HMDB0000292	C00385	1188	2.77	1.1				0	0.791	1.056	0.739	0.82	1.191	1.379	0.826	1.087	0.882	0.89	0.644	1.839	0.724	0.785	0.521	0.612	1.093	0.927	0.793	1.44	0.772	1.013	1.118	1.132	1.116	1.224	1.159	1.07	0.972
A-T1234	239	241.51	459.12	461.125	225.064	34178	1	1	Tier 2	4-Amino-4-Deoxychorismic Acid	AN01643000		C11355	443142	1.41	14.1				0	0.555	0.867	0.618	0.704	0.715	0.695	0.727	0.707	0.585	0.617	0.721	0.74	0.866	0.748	0.927	0.592	0.681	0.697	0.727	0.634	0.551	0.557	0.671	0.776	0.669	0.733	0.745	0.636	0.663
A-538	239.281	241.789	417.123	419.13	183.065	11238	1	1	Tier 3 one-reaction								0	15	326	0	0.756	1.119	0.826	0.906	0.916	0.932	1.018	0.965	1.026	1.15	0.94	1.132	1.275	0.988	1.096	1.232	0.931	1.041	1.291	0.903	0.986	0.934	1.011	1.32	0.982	0.954	0.933	1.069	1.027
A-540	239.285	241.793	464.148	466.156	230.09	6448	1	1	Tier 2	Isomer 1 of Prolyl-Aspartate	AN01708001	HMDB0029013		3838871	0.67	40.6				0.1628	0.911	0.962	1.027	0.783	0.978	0.738	0.759	0.635	0.8778	0.6619	0.818	0.654	0.849	0.717	0.996	0.755	0.844	0.589	0.823	0.806	1.106	1.5682	0.712	0.912	1.287	0.669	1.035	0.633	0.968
A-541	239.307	241.816	497.148	499.156	263.09	30529.2	1	1	Tier 2	Asparaginyl-Methionine	AN02153000	HMDB0028737		18218183	8.2	49.1				0	1.635	1.268	1.769	1.474	0.909	0.758	1.347	1.359	0.747	0.915	1.467	1.521	1.374	1.245	1.289	1.051	0.805	0.905	0.964	0.687	1.259	1.464	0.899	1.088	1.049	0.742	1.423	1.681	1.7
A-542	239.55	242.06	441.151	443.158	207.093	33298.3	1	1	Tier 3 one-reaction								0	8	105	0	1.097	1.051	1.017	0.915	0.504	0.534	1.678	1.057	0.791	0.73	1.081	1.076	0.999	1.045	1.255	1.043	1.164	1.087	1.213	1.013	0.653	0.683	1.169	1.432	1.183	1.005	0.793	0.963	1.453
A-543	240.299	242.811	408.102	410.108	174.044	17666.8	1	1	Tier 3 only two-reaction								0	0	77	0	1.105	0.59	0.687	0.627	0.548	0.624	1.131	0.742	0.714	0.956	0.597	0.616	0.843	0.926	0.729	0.863	0.518	0.584	0.749	0.54	0.657	0.751	0.725	1.056	0.963	0.42	0.539	0.812	0.783
A-544	240.395	242.908	464.083	466.089	460.049	5059.64	2	2	Tier 3 one-reaction								0	1	76	0	1.175	0.795	1.117	1.007	0.747	1.04	0.894	0.792	1.089	1.001	1.143	1.021	0.797	1.139	1.179	0.709	0.859	0.8	0.971	0.781	1.014	1.143	0.776	0.974	0.862	1.289	1.284	0.956	1.099
A-545	240.536	243.049	505.212	507.219	271.154	9215.08	1	1	Tier 3 one-reaction								0	3	157	0	0.566	0.686	0.625	0.834	0.575	0.605	1.006	0.976	0.749	0.77	0.664	0.651	0.449	1.166	0.816	0.906	1.085	1.179	0.811	1.254	0.825	0.863	0.752	0.74	0.859	0.9	0.618	1.779	1.191
A-546	240.633	243.146	399.068	401.075	165.01	43956.2	1	1	Tier 3 one-reaction								0	7	175	0	0.911	0.878	1.05	1.188	1.038	1.053	1.112	0.85	0.902	0.654	1.257	1.401	0.981	0.89	1.381	1.209	1.093	0.813	0.81	0.604	1.462	1.213	0.935	1.26	1.106	0.924	1.393	1.255	1.319
A-550	241.295	243.811	450.17	452.177	216.112	16178.5	1	1	Tier 2	Isomer 1 of Prolyl-Threonine	AN01516001	HMDB0029027		18218237	1.09	20.3				0	0.862	0.758	1.323	0.998	1.179	1.268	1.609	0.942	1.21	1.192	1.036	0.769	1.114	0.971	0.92	1.503	0.796	1.534	1.015	0.949	0.886	2.048	1.651	1.438	1.331	0.652	0.844	0.883	0.756
A-T1137	241.3	243.82	466.198	468.207	232.142	4680	1	1	Tier 1	Isoleucyl-Threonine	AN01735001	HMDB0028917		18218220	1.73	0.5				0.1163	1.127	1.155	1.255	1.534	0.6696	1.914	2.49	1.277	0.767	0.915	1.356	0.747	0.7352	1.329	1.564	1.9	0.84	4.101	0.7678	0.6925	1.062	1.475	1.664	1.263	0.931	0.86	1.188	1.106	1.513
A-T1187	242.3	244.82	337.121	339.128	103.063	1142417	1	1	Tier 1	(S)-2-Aminobutanoic Acid	AN00189000	HMDB0245013	C02356	6657	0.33	6.8				0	0.613	0.796	1.22	1.08	0.728	0.917	0.844	0.698	0.766	1.031	1.105	4.846	0.977	1.09	0.607	0.763	0.551	0.65	0.583	0.719	0.68	0.834	0.818	0.698	0.804	0.923	0.797	0.93	0.782
A-552	242.403	244.923	409.107	411.113	175.048	76517.9	1	1	Tier 2	Isomer 1 of 7-Cyano-7-carbaguanine	AN00954000		C15996	446357	2.49	30.7				0	0.68	1.212	0.518	0.576	1.521	1.141	0.342	0.777	0.714	0.305	1.193	1.016	0.959	0.714	0.708	0.259	1.228	0.586	0.563	1.274	0.777	0.496	0.494	0.697	0.472	1.447	1.028	0.308	0.496
A-553	242.79	245.312	302.085	304.091	136.053	4735.33	2	2	Tier 3 zero-reaction								1	41	398	0	1.1	1.094	0.664	0.71	0.853	0.928	0.733	0.426	1.158	1.057	1.187	0.63	0.567	0.939	0.707	1.052	1.002	0.803	0.717	1.027	1.014	0.836	0.569	0.711	0.794	1.284	1.232	0.833	1.14
A-555	243.102	245.625	346.085	348.092	112.027	24711.7	1	1	Tier 3 zero-reaction								1	9	264	0	1.285	1.104	1.025	1.09	1.034	1.107	1.198	1.342	1.094	1.162	1.125	0.979	1.214	1.025	1.216	1.238	1.101	1.217	1.274	1.193	1.13	0.987	1.233	1.038	1.094	0.957	1.12	1.105	1.083
A-556	243.178	245.701	365.08	367.087	131.022	34173.6	1	1	Tier 3 zero-reaction								1	10	262	0	1.126	0.868	1.177	1.172	1.164	1.134	1.238	1.08	1.045	1.378	1.182	1.174	0.955	1.058	0.968	1.431	0.811	0.938	0.924	0.915	1.062	1.239	1.054	1.458	1.585	0.912	1.093	1.263	0.874
A-T1138	243.4	245.92	351.137	353.144	117.079	226276	1	1	Tier 1	5-Aminovaleric Acid	AN00277004	HMDB0003355	C00431	138	1.46	1.5				0	0.994	1.001	0.847	0.871	0.75	0.991	1.112	0.98	0.844	1.414	1.133	1.346	0.68	1.14	0.705	1.077	0.87	1.196	1.059	1.008	1.006	1.22	1.058	1.183	1.306	0.984	0.684	0.972	1.01
A-T1139	243.4	245.92	420.159	422.166	186.1	114101	1	1	Tier 1	Prolyl-Alanine	AN01106001	HMDB0029010		418041	2.27	1.5				0	0.878	1.01	1.271	0.957	0.801	1.02	1.211	1.46	1.022	1.583	1.223	1.14	0.783	0.906	0.819	2.085	1.124	1.708	1.066	1.163	0.909	1.42	1.214	1.182	1.305	0.918	1.311	1.753	1.459
A-T1162	243.4	245.92	495.199	497.205	261.144	44545	1	1	Tier 1	Seryl-Arginine	AN02122001	HMDB0029033		25216635	5.33	2.4				0	0.992	1.169	0.742	0.855	0.875	1.127	1.069	1.041	1.1	1.448	0.8	1.042	0.759	1.041	1.005	1.356	1.144	1.271	1.108	1.171	0.836	1.135	1.182	1.115	1.097	1.252	1.001	1.186	1.212
A-559	243.474	245.998	494.196	496.203	260.138	179906	1	1	Tier 1	Glutamyl-Isoleucine	AN02110005	HMDB0028822		9813855	1.06	1.4				0	0.828	0.942	0.705	0.789	0.711	0.992	0.978	0.97	0.948	1.221	0.794	0.915	0.735	0.906	0.984	1.19	0.911	1.192	0.89	1.011	0.809	1.01	1.013	0.915	0.937	1.09	0.887	1.017	1.076
A-560	244.009	246.535	431.139	433.146	197.081	10817.2	1	1	Tier 3 one-reaction								0	28	390	0	0.973	0.971	1.33	1.121	0.916	1.014	1.215	0.968	1.042	1.034	0.845	0.908	1.051	0.976	1.012	1.085	0.86	1.021	1.185	0.976	1.209	1.179	0.959	0.894	1.108	1.023	1.016	1.365	1.433
A-5561	244.026	246.552	309.127	311.133	75.0681	170096	1	1	Tier 2	(R)-1-Aminopropan-2-ol	AN00077000		C03194	439938	0.8	6.5				0	0.943	0.954	1.105	1.028	1.047	1.188	1.415	1.011	1.124	1.204	0.964	1.327	0.967	1.174	0.874	0.901	0.909	0.882	1.156	1.206	0.966	1.008	1.395	1.531	1.349	1.403	0.81	0.884	1.001
A-562	244.066	246.592	359.117	361.124	125.059	91707.9	1	1	Tier 2	3-Methylcytosine	AN00334001	HMDB0011601		140523	0.36	21.5				0	0.671	0.615	0.647	0.813	0.518	0.846	0.794	0.882	0.793	0.905	0.694	0.689	0.537	0.795	0.681	0.86	0.614	0.842	0.793	0.838	0.736	1.014	0.872	0.82	1.15	1.101	0.786	0.963	1.151
A-563	244.149	246.676	317.133	319.139	83.0748	7633.11	1	1	Unidentified											0	1.244	1.14	1.15	1.205	1.165	1.209	1.325	1.066	1.142	1.246	1.321	1.166	1.11	1.086	1.215	1.188	1.032	1.059	1.165	1.207	1.17	1.236	1.105	1.194	1.167	1.037	1.27	1.189	1.246
A-564	244.31	246.837	474.067	476.074	240.009	10697.3	1	1	Tier 2	Isomer 1 of 1,2-Dihydroxynaphthalene-6-sulfonic acid	BM01817000		C16196	9543072	1.39	9.4				0	1.398	1.171	1.125	1.276	0.86	1.145	1.523	0.926	1.26	1.591	1.176	1.163	0.831	1.526	0.998	1.404	1.185	0.976	1.147	1.157	1.126	1.561	1.266	1.1	1.293	1.04	1.318	1.574	1.444
A-T1174	244.4	246.93	495.171	497.179	261.111	5040	1	1	Tier 1	Tryptophyl-Glycine	AN02119001	HMDB0029083		263471	4.3	2.6				0.2326	1.5	1.846	1.178	1.538	1.283	1.54	1.297	1.0272	1.177	1.384	1.313	1.15	1.454	1.536	1.1457	1.237	1.233	0.9879	1.1365	1.475	1.334	1.037	1.779	1.1231	1.728	1.213	1.639	1.1932	1.1431
A-565	244.634	247.163	481.128	483.134	247.07	55949.3	1	1	Tier 3 one-reaction								0	13	372	0	1.046	1.082	0.735	0.882	1.267	1.185	1.01	0.92	1.099	0.886	1.084	1.197	1.253	1.1	1.051	1.011	1	0.901	0.881	0.971	1	0.975	0.769	1.043	1.012	1.149	1.069	0.845	0.886
A-566	245.107	247.638	424.097	426.103	190.038	49880.1	1	1	Tier 3 only two-reaction								0	0	102	0	1.388	1.177	1.144	1.139	0.899	0.991	1.254	1.099	0.963	1.276	1.077	0.585	0.978	1.43	0.982	1.135	1.045	1.165	0.964	1.094	1.183	1.229	1.005	1.13	1.119	0.986	1.136	1.352	1.374
A-567	245.13	247.66	354.08	356.086	120.021	49572.5	1	1	Tier 3 one-reaction								0	10	194	0	1.28	1.001	1.046	0.969	0.801	0.803	0.979	0.916	0.791	1.064	1.013	0.549	0.936	1.216	0.862	0.924	0.847	0.933	0.719	0.896	1.026	1.24	0.819	0.896	0.887	0.781	1.033	1.148	1.202
A-568	245.173	247.704	511.165	513.172	277.107	61108.8	1	1	Tier 2	Glutaminyl-Methionine	AN02361002	HMDB0028803		54307034	5.65	52.8				0	1.132	1.055	0.915	1.027	0.887	0.898	1.145	0.982	0.888	1.179	0.934	0.161	0.879	1.321	0.977	1.122	1.122	1.197	0.907	1.068	1.06	1.134	0.966	1.085	1.096	0.989	1.091	1.1	1.184
A-570	245.392	247.924	567.191	569.198	333.133	5285.25	1	1	Tier 2	Isomer 1 of Tryptophyl-Glutamate	AN03154001	HMDB0029082		3634442	0.31	4.2				0	0.616	1.082	0.77	0.714	0.728	0.725	0.891	0.956	1.204	1.256	0.794	0.726	0.858	0.869	0.952	1.036	1.036	1.536	0.986	1.067	0.796	1.049	1.305	0.962	0.936	1.133	0.947	1.135	0.941
A-T1167	245.4	247.93	440.132	442.139	206.072	12244	1	1	Tier 1	Glycyl-Methionine	AN01376000	HMDB0028847		96757	3.12	1				0	0.858	0.929	0.84	0.899	1.09	1.58	0.968	1.476	0.601	0.526	0.88	0.572	0.721	0.794	0.829	0.89	0.954	1.469	0.894	0.943	0.993	0.875	0.962	1.015	0.948	1.003	1.166	0.891	0.969
A-571	245.96	248.493	391.144	393.15	157.085	325344	1	1	Tier 3 one-reaction								0	12	214	0	0.91	0.919	0.888	0.926	1.013	1.189	1.006	0.96	0.968	1.046	0.795	0.655	0.709	0.998	1.066	0.922	0.96	0.826	0.99	1.304	0.919	0.858	0.936	1.021	0.776	0.843	0.917	0.854	0.984
A-T1166	246.4	248.94	422.172	424.181	188.116	36269	1	1	Tier 1	Isoleucyl-Glycine	AN01133004	HMDB0028907		342532	5.79	0.1				0	0.889	1.118	0.963	1.208	0.752	1.488	1.428	1.295	0.76	1.012	1.378	1.192	0.677	1.343	1.119	1.702	0.933	2.66	0.87	0.986	1.091	1.219	1.056	1.35	1.048	0.974	1.394	1.629	1.464
A-T1181	247	249.54	408.16	410.167	174.1	26754	1	1	Tier 1	Glycyl-Valine	AN00943002	HMDB0028854		2724807	3.2	1.1				0	0.868	0.91	1.04	1.114	0.841	1.049	1.115	1.08	0.845	0.903	1.166	0.947	0.659	0.903	0.912	1.057	0.81	1.198	0.834	0.865	1.051	1.092	0.94	1.224	1.214	1.059	0.95	1.072	1.038
A-574	247.111	249.649	411.139	413.144	177.081	11458.3	1	1	Tier 2	Isomer 1 of Dihomomethionine	BP00983000		C17217	57370983	4.48	62.5				0	1.238	1.331	1.212	1.414	1.32	1.213	1.393	1.105	1.273	1.267	1.464	1.481	1.282	1.551	1.333	1.466	1.313	1.226	1.296	1.269	1.415	1.329	1.326	1.509	1.389	1.319	1.4	1.486	1.329
A-575	247.553	250.093	310.111	312.117	76.0522	59465.5	1	1	Tier 3 zero-reaction								2	23	482	0	1.417	1.33	1.319	1.328	1.195	1.542	1.414	1.037	1.576	1.927	1.416	1.24	1.19	1.535	1.237	1.402	1.256	1.209	1.406	1.324	1.619	2.018	1.215	1.367	1.4	1.404	1.452	1.321	1.676
A-576	247.815	250.356	496.074	498.08	262.015	14395.6	1	1	Tier 2	2-Hydroxy-4-methoxyacetophenone 5-sulfate	EF02127000	HMDB0041648		10587535	0.81	15				0	0.524	0.645	0.853	1.032	0.887	0.885	1.204	0.609	1.635	2.306	0.798	0.649	1.327	1.914	0.656	1.617	0.57	0.85	1.49	1.25	0.758	0.88	0.844	0.466	0.581	0.571	0.846	1.597	1.022
A-578	248.351	250.894	376.096	378.103	142.038	303641	1	1	Tier 1	5-Hydroxymethyluracil	AN00526000	HMDB0000469	C03088	78168	0.49	8.5				0	0.849	0.811	0.817	0.849	0.834	0.924	0.642	0.845	0.919	0.801	0.883	0.911	0.995	0.991	0.95	0.499	0.864	0.831	0.76	0.883	0.851	0.759	0.891	0.944	0.904	0.994	1.012	0.815	0.791
A-T1184	248.4	250.94	454.143	456.15	220.088	56005	1	1	Tier 1	Methionyl-Alanine	AN01586003	HMDB0028966		14878381	4.81	0.3				0	1.433	1.126	1.671	1.47	1.152	1.363	1.395	1.384	1.575	1.41	1.4	1.404	1.297	1.577	1.487	1.409	1.055	1.007	1.299	0.943	1.799	1.887	1.255	1.489	1.39	1.695	1.265	1.451	1.39
A-T1616	248.4	250.94	367.132	369.139	133.074	126106	1	1	Tier 2	N-Hydroxy-L-Valine	BM00433000		C20313	22859864	1.18	53.9				0	1.389	1.079	1.098	0.925	1.026	0.432	1.2	0.466	1.838	0.624	0.852	0.812	1.31	0.49	1.281	0.449	1.02	0.875	1.23	0.331	1.228	0.89	1.031	1.25	0.841	0.733	1.086	0.404	1.758
A-T5806	248.4	250.94	454.142	456.15	220.085	56005	1	1	Tier 2	4-Hydroxy-L-tryptophan	BP01585000		C21777	85479	0.74	16.5				0	1.575	1.18	1.691	1.499	1.303	1.472	1.45	1.445	1.632	1.479	1.534	1.459	1.359	1.632	1.561	1.46	1.104	1.163	1.36	1.022	1.807	1.905	1.321	1.581	1.423	1.754	1.371	1.519	1.49
A-579	248.493	251.036	383.106	385.113	149.048	220395	1	1	Tier 2	Isomer 1 of L-Methionine	AN00608000	HMDB0000696	C00073	6137	8.11	19.3				0	1.027	1.008	0.816	0.903	0.783	0.894	1.424	0.83	1.045	1.3	1.043	1.286	0.756	0.973	0.943	1.39	0.874	1.142	1.451	1.369	0.821	1.096	0.98	1.039	0.99	1.014	0.861	1.011	0.953
A-580	248.667	251.211	349.085	351.092	115.027	9520	1	1	Tier 3 one-reaction								0	13	273	0	1.032	1.089	1.168	1.053	1.006	1.005	1.232	1.263	1.024	0.818	1.03	0.99	0.983	0.962	1.24	1.459	1.049	1.162	1.206	1.061	1.112	1.237	0.923	0.994	1.065	0.908	1.096	1.27	1.332
A-582	248.832	251.376	552.18	554.187	318.122	8697.72	1	1	Tier 3 one-reaction								0	4	254	0	0.942	1.163	1.46	0.522	1.465	1.301	0.803	0.779	1.258	0.626	1.051	0.181	1.165	0.824	1.166	0.662	1.06	1.107	1.483	0.524	1.021	1.278	1.042	0.923	1.118	0.288	1.045	0.306	0.772
A-584	249.149	251.695	430.099	432.106	196.041	10862.6	1	1	Tier 2	2-Hydroxycaffeate	BP01241001				9.11	24.7				0	0.697	1.135	0.9	0.928	0.894	0.849	0.821	0.998	0.771	0.617	1.077	0.745	0.865	0.865	1.066	0.586	0.934	0.868	0.76	0.779	0.945	0.855	0.947	0.816	0.677	1.155	0.919	0.61	1.027
A-T665	249.5	252.05	410.09	412.098	176.032	19148	1	1	Tier 2	Ascorbic Acid	AN00966003	HMDB0000044	C00072	54670067	0.22	61.9				0	1.223	1.064	1.205	1.3	1.047	1.263	1.516	0.963	1.295	1.314	0.969	0.98	1.093	0.809	1.336	1.49	1.042	1.251	1.059	1.159	1.22	1.246	1.034	1.14	1.367	1.055	1.192	1.376	1.332
A-585	249.558	252.106	528.18	530.187	294.122	74409.2	1	1	Tier 1	Phenylalanyl-Glutamate	AN02608002	HMDB0028994		151134	0.76	7.4				0	0.9	0.959	0.724	0.841	0.757	0.968	1.07	0.859	1.055	1.211	0.85	0.991	0.777	0.9	0.969	1.084	0.945	1.141	0.982	1.033	0.795	0.882	0.915	0.91	0.964	1.016	0.902	0.996	0.928
A-587	250.055	252.606	474.134	476.14	240.075	52464.4	1	1	Tier 3 one-reaction								0	32	457	0	0.982	1.058	1.091	1.161	0.907	1.006	1.146	1.02	1.139	1.031	1.075	1.235	1.129	1.033	1.085	1.001	1.007	1.057	0.895	0.975	0.961	1.068	0.998	1.005	1.127	1.146	1.164	1.061	1.152
A-T1209	250.5	253.05	500.185	502.192	266.127	9094	1	1	Tier 1	Phenylalanyl-Threonine	AN02198001	HMDB0029005		18218233	3	1.1				0	1.2	1.18	1.102	1.066	0.948	1.568	1.223	0.94	1.021	0.877	0.778	0.908	0.899	1.054	1.317	1.092	0.874	1.24	1.066	1.06	1.113	0.913	0.866	0.983	1.04	1.187	1.004	0.923	1.036
A-589	250.541	253.094	390.112	392.119	156.053	30916.3	1	1	Tier 3 zero-reaction								3	17	320	0	0.936	1.059	0.749	0.651	1.388	1.49	1.385	1.248	0.902	0.78	0.913	0.794	1.219	0.96	1.119	1.058	0.853	0.812	1.328	1.006	0.919	1.062	0.985	1.08	1.032	1.033	1.357	1.439	1.006
A-591	250.932	253.487	409.143	411.15	175.085	13538.7	1	1	Tier 2	Isomer 2 of N-Carboxyethyl-g-aminobutyric acid	AN00957000	HMDB0002201		2572	0.81	42.5				0	0.881	0.986	0.81	1.27	0.861	1.121	0.993	0.934	1.112	0.862	0.763	0.923	1.083	1.019	1.056	1.282	0.75	1.053	1.154	0.95	0.744	1.458	1.104	0.922	0.75	0.947	1.151	1.596	1.033
A-T1231	251.1	253.66	466.2	468.207	232.142	4345	1	1	Tier 1	Leucyl-Threonine	AN01735002	HMDB0028939		18218222	1.67	1.8				0.186	0.7976	1.009	1.057	0.862	0.6999	1.462	1.9	1.09	0.7646	0.917	0.942	0.725	0.7685	0.956	1.277	1.239	0.853	3.46	0.834	1.053	1.068	0.909	0.915	1.161	1.065	0.735	1.384	0.8426	1.229
A-592	251.208	253.765	425.12	427.127	191.062	12439.1	1	1	Tier 3 zero-reaction								1	12	214	0	1.327	0.881	1.318	1.161	0.979	1.068	1.173	0.745	1.157	0.802	1.092	0.865	1.413	0.824	1.155	1.009	1.123	0.874	1.238	1.168	1.261	0.841	1.083	1.145	1.132	0.727	0.965	1.042	1.211
A-593	251.499	254.058	337.121	339.128	103.063	298182	1	1	Tier 1	3-Aminoisobutyric acid	AN00189001	HMDB0003911	C05145	64956	0.63	2.1				0	0.705	0.763	1.153	0.949	0.655	0.816	0.867	0.726	0.904	1.035	1.059	2.142	0.945	0.864	0.97	1.016	0.844	0.855	0.847	0.822	0.808	0.864	0.808	0.841	0.863	0.824	1.031	0.974	0.764
A-T931	251.5	254.06	363.101	365.108	129.043	18497402	1	1	Tier 2	Beta-Ethynylserine	BM00380002		C22141	127838	1.76	32.5				0	0.979	1.193	0.9	1.106	1.082	1.315	0.809	1.002	0.707	0.742	0.971	1.757	0.84	0.94	0.685	0.91	0.961	0.943	0.898	1.3	0.804	1.04	0.94	0.817	1.1	1.357	0.913	1.05	1.071
A-594	251.969	254.53	457.065	459.071	223.006	11773.5	1	1	Tier 3 only two-reaction								0	0	10	0	1.189	1.267	0.987	1.096	1.355	1.077	1.126	1.065	1.073	1.018	1.167	1.402	1.212	1.288	1.262	1.036	1.125	1.035	1.126	1.129	1.069	1.064	1.091	1.058	1.074	1.114	1.186	1.125	1.151
A-T5689	252	254.56	399.101	401.108	165.043	990109	1	1	Tier 2	(R)-3,4-Dihydroxymandelonitrile	BP00807001			440111	1.79	30.1				0	0.916	1.126	0.99	0.913	0.652	0.748	0.713	1.051	0.812	0.688	0.615	0.526	0.902	0.88	0.857	0.557	1.13	1.288	0.558	0.54	0.543	0.712	1.25	0.772	0.711	0.833	0.971	0.781	0.98
A-597	252.448	255.013	457.065	459.071	446.013	12394	2	2	Tier 3 one-reaction								0	4	99	0	1.187	1.268	0.984	1.108	1.351	1.076	1.116	1.063	1.075	1.035	1.174	1.399	1.201	1.292	1.288	1.023	1.132	1.041	1.142	1.133	1.075	1.072	1.099	1.058	1.043	1.122	1.174	1.127	1.158
A-598	252.541	255.106	321.09	323.097	87.0319	893734	1	1	Tier 2	Aminoacrylic acid	AN00113000		C20253	46173136	0.55	21.7				0	1.091	0.935	1.229	1.179	1.137	1.257	1.201	1.056	1.017	1.317	1.21	1.125	1.097	1.159	0.96	1.267	0.876	1.033	1.013	0.926	0.968	1.179	1.104	1.406	1.581	0.978	1.113	1.276	0.818
A-599	252.664	255.23	363.101	365.108	129.043	1.2453e+07	1	1	Tier 2	4-Oxoproline	AN00380006		C01877	107541	0.45	14.6				0	0.952	1.208	0.885	1.119	1.12	1.464	0.762	1.01	0.665	0.719	0.951	2.306	0.817	0.925	0.657	0.894	0.951	0.929	0.86	1.486	0.774	1.037	0.919	0.78	1.088	1.554	0.902	1.02	1.065
A-T1241	253.5	256.07	422.173	424.181	188.116	9758	1	1	Tier 1	Alanyl-Valine	AN01133002	HMDB0028700		96799	2.93	0.5				0	0.645	0.87	0.939	1.266	0.663	1.046	1.903	1.13	0.76	0.855	1.04	1.108	0.589	0.767	0.982	1.184	0.73	2.295	1.07	0.927	0.828	2.275	2.41	1.093	0.981	1.028	0.957	1.23	1.01
A-600	253.534	256.105	264.075	266.082	60.0323	15104.2	2	2	Tier 3 zero-reaction								1	2	140	0	1.01	0.992	0.78	0.806	0.796	0.803	0.932	0.831	0.807	0.832	0.929	0.794	0.7	0.726	1.12	0.777	0.925	0.784	0.826	0.714	0.84	0.802	1.031	0.939	0.635	0.998	0.997	0.738	1.142
A-601	253.607	256.178	277.064	279.072	43.0054	12008.4	1	1	Tier 3 one-reaction								0	6	168	0	1.068	1.299	0.945	1.123	1.017	1.093	1.375	1.19	1.031	1.105	1.154	1.146	0.943	1.126	1.611	0.925	1.212	1.029	1.105	1.023	1.143	0.985	1.224	1.143	0.917	1.329	1.309	1.052	1.439
A-602	254.289	256.864	515.094	519.108	47.985	25366.3	1	2	Tier 3 one-reaction								0	2	171	0	1.341	1.33	1.168	1.319	1.151	1.107	1.292	1.175	1.367	1.092	1.262	1.197	1.352	1.143	1.444	1.152	1.283	1.25	1.205	1.126	1.234	1.139	1.238	1.262	1.165	1.181	1.288	1.222	1.313
A-603	254.415	256.991	482.094	484.101	248.036	15407.6	1	1	Tier 3 one-reaction								0	2	136	0	1.575	1.276	1.602	1.062	1.564	1.151	1.348	0.913	2.023	1.566	1.46	1.451	1.454	1.165	1.349	1.561	0.951	1.408	1.371	1.147	1.285	1.535	1.12	1.395	1.433	1.109	1.423	1.844	1.507
A-604	254.445	257.021	396.111	398.118	162.053	366824	1	1	Tier 3 zero-reaction								5	81	736	0	1.376	1.182	1.101	1.26	1.218	1.362	1.381	1.018	1.209	1.244	1.072	1.435	1.162	1.154	1.153	1.496	1.019	1.032	1.114	1.073	1.05	1.183	1.123	1.286	1.434	1.103	1.185	1.306	1.323
A-T1173	254.6	257.18	452.185	454.192	218.127	195768	1	1	Tier 1	Seryl-Isoleucine	AN01548002	HMDB0029042		71429009	1.42	7.8				0	0.621	1.041	0.921	1.737	0.517	1.073	1.634	0.71	0.282	0.614	0.842	0.902	0.38	0.893	0.99	1.062	0.374	2.597	0.479	0.615	0.309	3.188	3.531	0.428	0.389	0.772	0.495	0.708	0.703
A-T1347	254.6	257.18	337.122	339.129	103.063	2659987	1	1	Tier 2	N-Ethylglycine	AN00189006	HMDB0041945	C11735	6992079	0.04	12.5				0	0.739	0.65	0.93	0.851	0.6	0.712	0.849	0.719	0.93	1.083	1.054	0.871	0.729	0.799	1.043	1.273	0.853	0.991	0.98	0.959	0.803	0.844	0.818	0.862	0.921	0.799	1.025	1.112	0.749
A-605	254.67	257.247	266.096	268.103	32.0372	13313.1	1	1	Tier 3 one-reaction								0	1	79	0	1.084	1.121	1.01	1.101	1.029	1.004	1.193	1.007	1.064	1.001	1.105	1.177	1.069	0.998	1.17	1.093	0.992	0.907	1.096	0.996	1.023	1.044	1.013	1.084	1.04	1	1.06	1.232	1.052
A-T1250	255	257.58	480.179	482.186	246.122	13824	1	1	Tier 1	Aspartyl-Leucine	AN01906004	HMDB0028757		332962	1.93	0.3				0	1.003	1.1	0.807	0.931	0.695	1.16	1.255	1.184	0.807	0.882	0.88	0.963	0.62	1.127	1.051	1.23	0.952	2.878	0.749	1.001	0.904	0.935	1.414	1.707	0.889	0.934	0.945	1.061	1.147
A-608	255.364	257.946	379.169	381.175	145.11	36157.5	1	1	Tier 3 zero-reaction								1	19	300	0	1.197	1.067	1.199	1.285	0.934	1.182	1.275	1.012	1.125	1.29	0.933	1.205	1.076	1.211	1.186	1.426	0.934	1.103	1.661	1.645	0.819	1.072	1.289	1.224	1.182	1.081	1.179	1.387	1.194
A-T1247	255.6	258.18	389.644	391.65	311.171	48600	2	2	Tier 1	Histidinyl-Arginine	AN02867001	HMDB0028879		7408563	1.48	1.2				0	0.597	1.254	1.018	1.479	0.709	1.203	1.522	0.906	0.345	0.564	0.742	1.376	0.523	0.782	1.138	1.188	0.616	3.227	0.711	1.061	0.436	2.677	2.132	0.52	0.5	1.02	0.748	0.919	0.8
A-T1244	255.6	258.18	323.106	325.113	89.0477	3936544	1	1	Tier 1	Sarcosine	AN00124004	HMDB0000271	C00213	1088	0.32	1.3				0	1.071	0.775	1.749	0.939	1.128	1.225	0.729	0.619	1.3	1.931	1.086	0.317	0.828	0.83	0.819	1.101	0.779	0.957	0.762	0.6	1.021	1.158	1.217	1.13	1.13	0.627	1.041	1.298	0.981
A-611	255.85	258.435	474.066	476.074	240.008	7605.78	1	1	Tier 2	Isomer 2 of 1,2-Dihydroxynaphthalene-6-sulfonic acid	BM01817000		C16196	9543072	2.87	2.2				0	1.524	1.247	1.196	1.518	0.905	1.136	1.621	0.976	1.187	1.475	1.351	1.295	0.835	1.672	1.06	1.695	1.167	1.212	1.251	1.215	1.15	2.042	1.429	1.171	1.328	1.398	1.131	1.601	1.957
A-614	256.596	259.185	481.128	483.134	247.07	43814.3	1	1	Tier 3 one-reaction								0	13	372	0	1.019	1.072	0.791	0.859	1.157	1.139	1.004	0.957	1.178	0.939	0.974	1.105	1.149	1.065	1.11	1.119	1.012	0.963	1.004	0.924	0.953	0.906	0.883	1.076	1.046	0.958	0.989	1.049	0.911
A-T1252	256.6	259.19	370.097	372.103	136.038	482422	1	1	Tier 1	Hypoxanthine	AN00459000	HMDB0000157	C00262	790	1.48	1.1				0.0465	0.675	0.897	0.85	1.027	1.319	1.28	0.398	1.446	0.605	0.558	0.591	0.66	0.78	0.985	0.1686	0.1647	1.294	1.302	0.801	1.703	0.175	0.215	0.9	1.116	1.381	1.491	0.84	1.029	1.03
A-T1282	256.6	259.19	392.079	394.088	158.022	13926	1	1	Tier 2	3-Hydroxy-Cis,Cis-Muconic Acid	BM00711001		C03676	54675763	2.26	1.8				0.0465	0.659	0.883	0.769	0.829	1.051	0.98	0.529	1.081	0.63	0.57	0.617	0.67	0.72	0.913	0.416	0.2617	1.093	1.212	0.738	1.392	0.2446	0.346	0.806	0.92	1.115	1.108	0.841	0.983	0.971
A-616	256.922	259.512	407.163	409.17	173.105	26519.7	1	1	Tier 3 zero-reaction								4	29	349	0	1.219	1.128	1.167	1.068	0.915	0.807	1.023	0.596	1.184	0.901	0.713	0.634	0.768	0.635	1.397	1.252	0.782	0.808	1.015	0.786	1.041	0.776	0.699	0.776	0.723	0.544	0.922	0.963	1.174
A-618	257.149	259.741	389.644	391.65	155.585	20909.8	1	1	Unidentified											0	0.857	1.168	1.153	1.426	0.723	1.152	1.517	0.854	0.472	0.584	0.969	1.325	0.618	0.769	1.161	1.089	0.639	2.671	0.918	1.036	0.667	2.094	1.974	0.75	0.659	0.945	0.88	0.946	0.867
A-T5353	257.6	260.19	439.099	441.105	205.037	18379	1	1	Tier 1	Xanthurenic acid	AN01356001	HMDB0000881	C02470	5699	9.14	1.1				0	0.758	0.93	0.611	0.46	0.691	1.374	0.373	1.195	0.72	0.58	0.318	0.67	0.339	0.739	0.575	0.788	0.715	0.337	0.89	0.845	0.835	0.476	0.573	0.907	0.974	1.028	0.732	1.163	0.989
A-620	258.172	260.77	310.111	312.117	76.0522	40824.6	1	1	Tier 3 zero-reaction								2	23	482	0	1.453	1.337	1.299	1.335	1.244	1.537	1.427	1.048	1.638	2.003	1.467	1.246	1.164	1.589	1.272	1.392	1.273	1.209	1.399	1.395	1.608	2.036	1.216	1.367	1.42	1.406	1.498	1.308	1.71
A-T5811	258.2	260.8	458.087	460.094	224.032	16269	1	1	Tier 2	Sideretin (Reduced Form)	BP01631000			125303145	4.76	65.3				0.0233	0.645	0.543	0.911	0.598	0.66	0.525	0.431	0.494	0.677	0.798	0.614	0.31	0.579	0.41	0.641	0.415	0.582	0.438	0.728	0.417	0.633	0.611	0.66	0.574	0.458	0.44	0.606	0.512	0.721
A-621	258.23	260.828	391.107	393.114	157.049	10381.4	1	1	Tier 3 one-reaction								0	4	178	0	1.077	0.969	0.976	1.181	1.002	1.44	0.901	0.885	1.285	1.269	0.968	0.889	1.076	1.657	1.158	0.621	1.108	0.836	1.147	1.101	1.071	1.119	1.374	1.461	1.122	1.024	1.05	1.004	0.704
A-T1283	258.3	260.9	446.174	448.182	212.116	3855	1	1	Tier 1	Prolyl-Proline	AN01464000	HMDB0011180		11622593	0.43	0.1				0.1163	0.871	1.1	0.953	1.054	0.959	1.443	1.076	1.209	0.8376	1.64	0.978	0.8895	0.8417	1.06	0.8863	1.559	1.427	1.548	0.8791	0.938	1.185	1.056	0.866	1.317	1.12	0.881	1.013	1.106	1.09
A-623	258.505	261.105	441.151	443.158	207.093	55448.9	1	1	Tier 2	Isomer 1 of 3-Phenylpropionylglycine	BM01392003	HMDB0002042		1608346	7.78	74.8				0	1.274	0.902	1.059	0.844	0.848	0.756	1.371	0.757	0.79	0.932	0.982	0.616	0.938	0.92	1.116	1.087	0.985	0.814	1.161	0.901	1.124	0.867	0.853	1.133	1.051	0.705	0.748	0.913	0.83
A-T1236	258.6	261.2	454.143	456.151	220.088	13350	1	1	Tier 1	Alanyl-Methionine	AN01586000	HMDB0028693		85744	5.23	4.8				0	1.509	1.455	1.544	1.296	1.349	1.44	0.984	1.384	1.704	1.074	1.516	1.575	1.577	1.552	1.8	1.095	1.293	1.22	1.291	1.124	1.715	1.624	0.992	1.6	1.28	1.91	1.292	0.939	1.354
A-624	258.766	261.368	423.123	425.13	189.065	13755.3	1	1	Tier 3 zero-reaction								2	33	532	0.0233	0.599	1.358	0.649	0.644	1.065	0.661	0.289	0.793	0.715	0.509	1.208	0.642	1.006	0.654	0.819	0.979	0.856	0.564	0.396	0.831	1.609	0.856	0.634	0.725	0.573	1.41	0.616	0.294	0.549
A-626	259.169	261.773	458.065	460.072	448.013	9122	2	2	Tier 3 only two-reaction								0	0	28	0	1.289	1.296	1.214	1.128	1.167	1.181	1.09	1.18	1.246	1.085	1.371	1.171	1.337	1.326	1.296	0.995	1.217	1.112	1.224	1.119	1.194	1.046	1.055	1.234	1.08	1.277	1.283	1.068	1.393
A-627	259.172	261.776	520.164	522.17	286.106	6429.54	1	1	Tier 1	Histidinyl-Methionine	AN02491000	HMDB0028891		7408103	7.95	6.2				0.0465	1.543	0.855	1.296	0.858	0.735	0.73	0.796	1.342	0.67	0.81	1.096	0.944	0.967	0.96	1.079	0.764	0.715	0.3318	0.685	0.499	1.148	1.088	0.66	0.753	0.562	0.505	0.942	1.046	1.486
A-629	259.832	262.44	369.094	371.1	135.035	933150	1	1	Tier 1	Methylcysteine	BP00450001	HMDB0002108	C22040	24417	0.03	0.2				0	0.858	0.852	1.102	1.077	0.815	0.844	0.815	0.863	0.984	0.87	0.82	0.812	0.655	0.726	0.841	0.846	0.657	0.615	0.853	0.767	0.981	1.048	0.928	1.032	0.872	0.817	0.93	1.113	0.912
A-630	259.848	262.456	380.127	382.134	146.069	94574.8	1	1	Tier 3 zero-reaction								4	29	339	0	1.22	1.187	1.228	1.013	0.967	1.058	1.099	0.894	1.054	0.949	1.174	0.917	0.996	1.05	1.017	1.108	1.045	1.007	1.083	0.957	1.213	1.088	1.017	0.977	1.182	0.992	1.173	1.302	1.203
A-631	259.952	262.56	520.127	522.134	286.069	79565.9	1	1	Tier 2	Isomer 1 of Diphenol glucuronide	AN02485001	HMDB0059998		124202060	0.01	23				0	1.078	0.827	1.348	0.6	0.886	0.802	1.391	1.409	1.606	0.96	1.51	0.395	1.027	0.858	0.98	1.134	1.583	1.944	0.751	0.301	0.711	0.873	1.099	1.026	1.167	0.285	0.669	0.808	0.736
A-T1311	260.7	263.31	389.644	391.65	311.171	7278	2	2	Tier 1	Arginyl-Histidine	AN02867000	HMDB0028711		69256407	1.2	0.8				0.1628	1.106	0.912	1.405	1.313	0.6108	0.918	1.499	0.6331	0.713	0.653	1.121	1.24	0.6706	0.733	0.7061	1.074	0.6428	1.944	1.167	1.253	0.82	1.67	1.785	1.329	0.6756	0.93	0.979	1.029	0.978
A-T1289	260.7	263.31	307.111	309.118	73.0528	36774	1	1	Tier 2	Aminoacetone	AN00065000	HMDB0002134	C01888	215	1.13	1.7				0	1.19	0.99	0.906	1.133	0.956	1.156	1.328	0.965	1.079	1.573	0.728	1.174	1.086	1.464	1.114	1.422	0.925	1.043	1.484	1.473	1.15	1.47	1.161	1.239	1.385	1.242	0.901	1.029	1.037
A-633	260.759	263.372	303.08	305.086	69.0213	13977	1	1	Tier 3 one-reaction								0	3	162	0	1.476	1.134	1.186	1.139	1.001	0.871	1.778	0.965	1.38	1.58	0.954	0.951	1.225	1.202	1.034	1.805	1.136	1.252	1.499	0.859	1.128	1.271	0.707	1.23	1.57	0.852	1.055	1.245	1.279
A-634	260.998	263.612	609.594	611.601	375.535	4776	1	1	Unidentified											0	0.775	0.589	1.164	1.357	1.243	1.277	2.374	0.83	0.695	0.612	1.081	2.84	1.056	1.153	0.854	0.913	0.634	0.506	0.9	0.341	1.889	2.998	0.799	0.424	0.558	0.406	0.409	0.725	0.955
A-635	261.043	263.658	550.137	552.143	316.079	4426.5	1	1	Tier 3 one-reaction								0	8	230	0	0.83	1.145	1.381	1.086	1.827	2.168	0.91	1.289	1.222	1.549	0.869	1.074	2.089	1.233	0.581	1.635	0.843	1.371	1.074	0.674	0.863	0.967	0.758	1.018	1.37	0.8	0.636	0.89	0.343
A-T1314	261.1	263.72	422.174	424.181	188.116	22655	1	1	Tier 1	Leucyl-Glycine	AN01133005	HMDB0028929		79070	0	0.7				0	1.03	0.9	1.028	1.141	0.83	1.33	1.15	1.147	0.61	0.866	1.067	1.035	0.502	0.933	0.97	1.17	0.69	1.277	0.941	1.002	1.123	1.287	1.109	1.276	1.13	1.109	1.078	1.216	1.261
A-T1305	261.1	263.72	456.157	458.163	222.1	8786	1	1	Tier 1	Phenylalanyl-Glycine	AN01612001	HMDB0028995		6992303	1.62	0.1				0	1.16	0.923	1.116	1.099	0.891	1.14	1.24	1.07	0.912	0.91	1.101	0.898	0.709	1.028	1.272	1.433	0.655	1.313	1.045	1.082	0.958	0.992	1.198	1.105	1.099	1.176	1.043	1.12	1.05
A-637	261.668	264.286	396.636	398.643	162.578	10150.8	1	1	Unidentified											0	0.88	1.05	0.832	1.126	0.796	0.944	1.005	1.228	0.802	0.708	0.657	0.79	0.543	0.739	0.876	0.921	0.915	1.038	0.846	1.066	1.052	1.105	0.905	0.916	0.901	1.065	0.878	1.163	1.033
A-T1238	261.7	264.32	441.104	443.111	208.052	43782	2	2	Tier 1	Cysteinyl-Serine	AN01405000	HMDB0028784		21759496	4.43	7.8				0	1.099	1.803	0.958	0.922	1.962	1.158	0.553	1.376	0.94	0.491	1.36	0.876	1.882	1.135	1.51	0.337	1.5	0.999	1.085	1.187	1.154	0.6	0.897	0.931	0.533	1.385	1.41	0.554	0.661
A-T1292	261.7	264.32	373.132	375.139	139.075	17741	1	1	Tier 2	L-Histidinal	AN00493000		C01929	152657	1.9	2				0	0.845	0.86	0.848	0.76	0.851	0.857	0.934	1.157	0.878	1.1	0.947	0.659	0.671	0.804	1.108	0.855	0.894	0.999	1.008	1.123	0.743	0.935	1.075	1.174	0.802	0.892	0.925	0.924	1.126
A-639	261.704	264.322	440.101	442.108	206.043	218466	1	1	Tier 2	7-Hydroxy-2-Oxindole-3-Acetate	BP01373000			25201070	6.24	44.8				0	0.812	1.391	0.778	0.665	1.583	1.077	0.381	1.127	0.826	0.426	1.036	0.719	1.555	0.91	1.22	0.262	1.272	0.792	0.781	0.9	0.899	0.467	0.672	0.709	0.421	1.16	1.138	0.353	0.512
A-640	261.797	264.417	421.106	423.113	187.048	5378.94	1	1	Tier 3 one-reaction								0	17	300	0	1.218	1.134	0.965	1.23	0.927	1.059	1.469	1.131	0.918	1.121	0.905	1.313	1.358	1.06	1.073	1.398	0.858	0.883	1.13	0.943	0.922	0.907	1.016	1.277	1.556	0.969	1.293	1.479	1.194
A-642	261.857	264.477	468.17	470.176	234.112	23153.2	1	1	Tier 3 one-reaction								0	11	354	0	0.797	0.892	0.827	1.189	0.938	1.137	0.96	1.278	1.11	1.014	0.773	1.051	0.78	0.876	0.857	1.078	0.818	0.903	1.004	1.206	0.796	0.978	1.181	0.828	0.842	1.127	0.994	1.467	0.995
A-645	262.831	265.456	585.11	587.116	351.051	4165	1	1	Tier 3 one-reaction								0	1	122	0	0.975	1.084	1.17	0.947	0.618	0.641	0.854	1.227	0.809	0.916	0.981	0.646	1.025	0.861	1.382	0.95	0.758	1.099	0.986	0.807	0.981	1.19	0.607	0.667	0.771	1.063	0.702	1.061	1.052
A-650	263.639	266.269	310.074	312.081	76.0159	56164.6	1	1	Tier 3 zero-reaction								1	15	513	0	1.037	1.204	1.103	1.081	1.098	1.017	0.963	1.016	1.03	0.915	1.161	0.922	1.182	1.038	1.14	0.75	0.958	0.907	1.003	0.854	1.107	1.032	0.97	0.926	0.906	1.001	1.006	0.861	1.049
A-T1323	263.7	266.33	514.164	516.169	280.106	5584	1	1	Tier 1	Aspartyphenylalanine	EF02406002	HMDB0000706		93078	2.49	0.5				0.0233	1.059	0.912	0.794	0.655	0.691	1.237	0.94	1.057	0.743	0.816	0.931	1.066	0.6173	0.873	0.909	1.085	0.926	1.74	0.602	0.753	0.908	1.007	1.15	1.287	1.043	0.811	1.49	0.893	0.971
A-T1332	263.7	266.33	486.169	488.176	252.111	16213	1	1	Tier 1	Seryl-Phenylalanine	AN01996002	HMDB0029046		7009597	2.05	1.3				0	0.623	0.795	0.531	0.644	0.405	0.932	1.488	0.871	0.701	0.903	0.646	0.791	0.413	0.717	1.975	3.041	0.518	2.352	0.528	0.547	1.039	1.89	1.257	0.764	0.458	0.621	0.74	0.833	0.7
A-T1443	263.7	266.33	376.132	378.139	142.074	29595	1	1	Tier 2	Ectoine	AN00528000		C06231	126041	1.06	15.8				0.0465	0.6267	0.812	1.42	1.213	0.94	1.169	1.269	1.581	0.968	0.8	1.22	0.97	1.055	1.043	1.416	1.177	1.122	0.5482	1.724	1.224	1.268	1.476	1.026	0.983	1.028	0.91	1.4	1.363	1.21
A-T1047	263.7	266.33	470.139	472.145	236.08	141593	1	1	Tier 2	Formylkynurenine/L-Formylkynurenine	AN01778000	HMDB0001200	C02700	910	3.22	32.3				0	0.9	0.94	1.119	1.096	0.959	1.017	1.38	1.219	1.32	1.274	1.098	1.331	1.404	1.139	1.25	1.235	0.895	1.145	1.086	0.62	0.878	0.9	1.164	1.21	1.16	0.85	0.787	1.1	0.929
A-651	263.716	266.347	383.11	385.116	149.052	26614.4	1	1	Tier 2	Isomer 2 of L-Methionine	AN00608000	HMDB0000696	C00073	6137	1.82	4				0	0.991	0.921	1.037	1.195	0.819	1.012	1.13	0.797	0.896	0.951	0.804	0.826	0.794	0.75	1.154	1.23	0.941	0.877	1.042	0.882	1.097	1.19	1.059	0.949	1.05	0.95	0.996	1.126	1.179
A-652	263.763	266.394	415.096	417.102	181.038	110179	1	1	Tier 2	2-Methyl-3-hydroxy-5-formylpyridine-4-carboxylic acid	AN01032000	HMDB0006954	C06050	440898	0.23	31.7				0	0.911	0.717	0.761	0.709	0.502	0.626	1.653	1.079	0.518	0.621	1.098	0.859	0.65	0.973	1.279	1.534	1.803	2.157	0.958	0.882	0.537	0.626	0.796	1.011	1.354	0.748	0.989	1.367	0.774
A-654	263.853	266.484	453.079	455.085	219.02	5203.71	1	1	Tier 3 one-reaction								0	7	200	0	0.968	0.759	1.084	1.076	0.933	0.872	1.106	1.159	0.974	0.865	0.956	1.034	0.738	0.629	1.065	1.061	0.981	0.861	0.901	0.785	1.222	0.967	1.149	1.008	1.014	0.915	1.042	1.173	1.301
A-655	264.007	266.639	377.117	379.123	143.058	112982	1	1	Tier 3 zero-reaction								1	25	396	0	0.981	1.203	0.99	1.228	0.714	0.799	0.774	0.845	0.862	1.086	1.105	0.91	0.56	0.743	0.887	0.985	0.705	0.831	0.842	0.945	1.851	1.913	0.99	1.084	1.046	1.316	0.693	0.955	1.184
A-656	264.16	266.794	391.132	393.14	157.074	45876.3	1	1	Tier 3 zero-reaction								2	28	382	0	1.045	0.803	1.048	0.922	1.041	0.83	1.099	0.862	1.062	0.666	0.922	0.775	1.247	0.693	1.066	0.832	0.853	0.846	1.253	0.682	1.275	1.276	1.183	1.137	1.103	0.679	0.922	0.922	1.079
A-657	264.213	266.847	367.168	369.175	133.11	29191.1	1	1	Tier 3 one-reaction								0	9	174	0	1.691	1.131	1.217	0.646	0.611	0.945	1.033	1.01	0.804	1.146	1.5	1.024	0.976	1.103	0.686	1.031	1.384	0.776	1.128	0.956	1.307	0.779	0.819	0.877	0.739	0.845	1.429	1.752	1.394
A-659	264.735	267.371	424.1	426.106	190.041	6041.82	1	1	Tier 3 one-reaction								0	2	118	0	1.414	1.124	0.957	0.831	1.132	1.223	1.202	0.966	1.262	1.147	1.028	1.001	1.268	1.229	1.012	1.22	0.929	0.929	1.094	1.038	0.801	0.895	0.778	1.015	1.499	0.923	1.11	1.06	1.375
A-660	264.77	267.406	270.075	272.081	72.0323	9809.38	2	2	Tier 3 only two-reaction								0	0	199	0	0.927	0.786	1.506	1.861	0.954	1.107	1.25	0.923	0.788	0.716	0.967	1.115	1.018	1.107	1.947	2.241	0.828	0.978	0.766	0.835	1.557	1.817	0.826	1.137	0.917	0.95	0.946	1.143	0.938
A-661	264.781	267.418	434.138	436.145	200.08	29281.7	1	1	Tier 3 one-reaction								0	11	381	0	0.834	0.977	0.809	0.778	0.765	0.645	0.978	0.996	0.928	0.752	1.07	0.756	1.006	0.916	0.731	1.229	0.938	1.105	1.063	0.873	0.951	0.905	0.994	0.97	0.777	0.657	1.568	2.088	1.443
A-662	264.861	267.498	443.095	445.101	209.037	26526	1	1	Tier 3 one-reaction								0	19	341	0.0233	0.765	1.142	0.75	0.475	1.351	0.83	0.653	0.456	1.059	0.652	1.087	0.627	1.129	0.969	0.905	0.542	1.215	0.681	0.825	1.007	0.966	0.6	0.651	0.575	0.584	0.795	1.217	0.743	0.706
A-663	265.299	267.939	457.566	459.573	223.508	31897.9	1	1	Unidentified											0	1.355	1.329	1.225	1.197	1.185	1.099	1.142	1.191	1.239	1.096	1.371	1.16	1.374	1.283	1.402	0.835	1.139	1.086	1.246	1.118	1.223	1.08	1.078	1.174	1.12	1.31	1.286	1.095	1.269
A-664	265.448	268.089	534.143	536.149	300.085	109439	1	1	Tier 2	1-O-4-Hydroxybenzoyl-beta-D-Glucose	BP02705001			14132342	0.31	9.4				0	0.736	0.82	1.394	1.084	1.237	0.817	0.626	1.096	1.693	1.006	0.819	0.492	1.537	0.883	0.885	1.022	0.735	1.101	0.554	0.254	1.311	1.457	1.165	1.082	1.143	0.691	0.663	0.907	0.602
A-665	265.755	268.398	358.111	360.118	124.053	15624.5	1	1	Tier 3 zero-reaction								3	21	366	0	0.876	0.923	1.669	1.226	1.242	1.001	0.924	1.241	1.849	1.163	1.015	0.658	1.565	0.89	1.007	1.132	0.89	1.227	0.568	0.37	1.461	1.576	1.354	1.47	1.064	0.724	0.784	1.105	0.632
A-T1279	265.8	268.44	401.113	403.123	167.058	4801	1	1	Tier 2	L-4-Hydroxyphenylglycine	BM00842002		C12323	36143	7.55	7.9				0.2558	1.1972	1.37	1.56	1.55	1.501	1.572	2.175	1.0889	1.668	1.0802	1.1476	1.219	1.1535	1.6	2.011	1.802	2.78	3.233	1.2047	1.653	1.1093	1.14	1.451	1.536	2.353	1.652	1.1967	1.2648	2.023
A-T51728	266.4	269.05	393.147	395.155	159.089	22074	1	1	Tier 2	Calystegine A6	EF00725006	HMDB0031345		85271756	0.03	13.9				0	0.85	0.88	1.105	2.618	0.832	1.226	0.893	0.797	1.156	0.781	1.148	2.802	0.872	1.393	1.366	1.172	0.67	0.686	1.25	1.41	0.866	1.115	0.793	0.75	0.779	1.715	1.257	1.09	1.613
A-666	266.516	269.163	447.604	449.611	213.546	18056.2	1	1	Unidentified											0	1.14	1.009	0.994	0.899	1.026	1.104	1.348	1.24	1.275	1.123	0.694	1.032	0.93	0.693	1.155	1.139	1.606	1.107	1.271	0.904	0.951	1.057	1.056	1.405	1.356	1.069	1.091	1.125	1.162
A-667	266.628	269.276	335.142	337.149	101.084	36683	1	1	Tier 2	Isomer 1 of 5-Aminopentanal	AN00174001	HMDB0012815	C12455	443849	0.06	24.6				0	1.115	1.195	0.938	1.109	0.724	0.788	0.816	0.642	0.625	0.679	0.894	1.336	0.934	0.971	1.144	1.072	0.82	0.787	0.769	0.76	1.864	1.601	0.905	0.947	1.201	1.176	0.917	1.099	1.323
A-T1343	266.8	269.45	436.189	438.197	202.132	8818	1	1	Tier 1	Isoleucyl-Alanine	AN01324002	HMDB0028900		5246009	1.02	0.2				0	0.905	0.911	0.974	1.063	0.517	1.129	1.937	1.112	0.534	0.89	0.999	0.741	0.464	1.17	1.445	1.799	0.666	4.204	0.569	0.469	0.687	1.038	0.99	0.951	0.687	0.63	1.147	0.94	1.37
A-T1701	266.8	269.45	447.103	449.11	426.088	63096	2	2	Tier 2	S-Glutathionyl-L-cysteine	AN04120000		C05526	10455148	1.72	47.9				0	1.143	0.94	0.808	0.743	0.988	0.987	1.216	1.11	1.31	1.095	0.57	0.849	0.875	0.629	1.074	1.035	1.527	1.061	1.213	0.9	0.872	0.866	1.02	1.18	1.193	0.848	1.001	0.985	0.937
A-669	266.944	269.593	448.103	450.11	428.089	16868.3	2	2	Tier 3 one-reaction								0	1	146	0	0.937	0.86	1.057	1.229	0.858	0.907	1.131	0.999	1.327	1.243	0.997	1.075	1.179	0.972	0.933	0.819	1.315	1.059	0.999	0.881	0.894	0.812	0.854	0.974	0.897	0.818	0.963	0.924	0.933
A-670	267.097	269.748	447.103	449.109	426.088	56106.5	2	2	Tier 2	Cysteineglutathione disulfide	AN04120001	HMDB0000656		53477713	0.46	48				0	1.141	0.946	0.84	0.763	0.901	0.991	1.212	1.088	1.291	1.069	0.559	0.877	0.878	0.638	1.145	1.023	1.494	1.008	1.25	0.939	0.916	0.935	1.175	1.268	1.205	0.785	1.043	0.943	0.944
A-671	267.297	269.949	432.159	434.166	198.101	6451.48	1	1	Tier 3 one-reaction								0	10	279	0	0.804	0.955	0.7	0.947	0.773	0.953	0.845	0.988	0.804	1.356	0.664	1.14	0.738	1.113	0.702	1.385	0.89	1.112	0.955	1.14	0.864	1.087	1.024	1.029	1.051	0.822	0.672	1.073	0.823
A-672	267.381	270.033	408.075	410.082	174.017	8831.1	1	1	Tier 3 zero-reaction								3	16	176	0	1.121	1.058	1.069	1.038	0.864	1.011	1.213	0.892	1.045	1.034	1.047	1.246	0.93	1.113	0.947	1.258	0.728	0.858	0.951	0.834	0.995	0.965	1.069	1.041	1.243	1.015	0.985	1.095	1.139
A-674	267.764	270.419	492.144	494.151	258.086	16586.4	1	1	Tier 3 zero-reaction								3	30	479	0	0.991	1.215	0.952	1.124	0.653	0.877	1.254	1.04	1.012	1.1	1.009	1.382	1.03	1.216	1.155	1.258	0.869	0.936	0.961	1.01	0.791	0.941	0.942	0.945	0.82	0.891	1.102	1.261	1.242
A-T1147	267.8	270.45	464.186	466.192	230.127	5928	1	1	Tier 2	Hydroxyprolyl-Valine	AN01711000	HMDB0028876		61158071	5.37	24.9				0.0233	1.25	1.088	1.199	0.611	1.509	1.788	1.828	1.046	1.626	2.034	0.805	0.82	1.796	1.336	1.2	2.101	1.04	1.411	2.618	1.94	1.263	1.81	1.929	1.869	2.028	0.698	0.596	0.707	0.947
A-T1758	268.4	271.06	350.117	352.125	232.117	25492	2	2	Tier 2	N-Acetyl-N(Omega)-Hydroxyarginine	PR01733000				1.59	53.1				0	1.268	0.888	1.41	1.443	1.254	1.45	1.218	1.381	1.09	1.468	1.078	0.221	1.1	1.571	1.024	1.015	0.968	1.245	1.132	1.058	1.271	1.475	1.183	1.711	1.534	1.08	1.204	1.302	1.317
A-676	268.54	271.199	441.152	443.159	207.094	63227.2	1	1	Tier 2	Isomer 2 of 3-Phenylpropionylglycine	BM01392003	HMDB0002042		1608346	9.36	64.7				0	1.079	0.85	1.035	0.987	0.699	0.782	1.575	0.69	0.841	1.129	1.14	0.638	0.904	1.002	1.078	1.26	1.023	0.925	0.944	0.875	1.095	0.882	0.883	1.091	1.043	0.722	0.652	0.904	0.675
A-677	268.805	271.465	383.12	385.126	298.123	7845.26	2	2	Tier 3 zero-reaction								2	2	99	0	1.59	1.215	1.221	1.588	1.154	1.363	1.31	1.262	1.093	1.503	1.006	0.537	1.177	1.359	1.117	1.213	1.42	1.286	1.363	1.325	1.352	1.201	1.411	1.356	1.457	1.137	1.411	1.613	1.568
A-678	268.91	271.571	373.115	375.122	278.113	13802.2	2	2	Tier 3 one-reaction								0	23	438	0.0233	1.183	1.024	1.099	1.231	1.124	1.284	1.164	1.354	0.716	1.031	0.795	2.8538	1.098	1.446	1.065	1.091	1.155	1.336	1.205	1.1	1.02	1.141	1.057	1.539	1.199	0.882	1.149	1.374	1.165
A-679	268.975	271.637	512.173	514.179	278.114	12077.5	1	1	Tier 3 one-reaction								0	10	245	0	1.032	0.816	0.968	1.163	0.974	0.955	0.998	1.223	0.832	0.94	0.828	0.176	1.005	1.369	0.895	1.054	0.916	1.152	0.905	0.964	0.858	1.124	1.096	1.229	1.157	0.929	1.106	1.049	1.03
A-680	269.207	271.87	478.154	480.161	244.096	8175	1	1	Tier 2	threo-Syringoylglycerol	EF01873000	HMDB0031237		14237629	2.87	27.5				0	0.492	0.665	0.829	1.031	0.915	1.17	0.985	0.915	1.153	0.702	0.956	1.458	1.137	1.343	1.071	1.234	0.944	0.869	1.588	1.242	0.825	0.995	1.275	0.81	0.698	0.939	0.852	1.293	1.031
A-681	269.22	271.883	369.641	371.648	271.166	13037.1	2	2	Tier 2	Isomer 1 of Arginyl-Proline	AN02275000	HMDB0028717		151003	2.3	45.6				0	1.001	0.763	1.177	0.951	0.877	0.897	0.879	1.236	0.684	1.258	0.666	0.108	0.852	1.248	0.792	1.002	0.948	1.352	1.03	1.163	0.903	1.169	1.077	1.188	1.01	0.772	0.94	1.327	1.28
A-682	269.228	271.891	296.096	298.103	62.0378	39483.1	1	1	Tier 3 only two-reaction								0	0	1	0	0.862	1.151	1.012	0.99	0.866	0.736	0.847	1.185	1.081	0.806	1.015	0.879	1.271	1.011	1.179	0.675	1.111	1.116	1.004	0.735	1.015	0.756	1.093	0.914	0.648	0.821	0.993	0.777	0.802
A-683	269.611	272.276	444.124	446.131	210.066	18381.5	1	1	Tier 2	N-Carbamoyl-2-amino-2-(4-hydroxyphenyl)acetic acid	EF01433000	HMDB0031813		578941	3.46	25.7				0	0.906	0.765	0.651	0.84	0.571	0.698	1.15	0.669	0.788	1	0.823	1.066	0.618	0.723	0.982	1.058	0.699	0.849	0.832	0.912	0.765	0.946	1.015	1	0.943	0.773	0.975	0.943	0.987
A-684	269.618	272.283	458.066	460.072	448.015	20192.7	2	2	Tier 3 only two-reaction								0	0	50	0	1.268	1.311	1.24	1.222	1.115	1.135	1.054	1.201	1.308	1.104	1.339	1.159	1.335	1.304	1.344	0.898	1.171	1.137	1.201	1.064	1.164	1.021	1.083	1.151	1.061	1.216	1.289	1.099	1.231
A-685	269.657	272.322	457.065	459.072	223.006	73107	1	1	Tier 3 only two-reaction								0	0	10	0	1.221	1.204	1.127	1.047	1.07	1.04	1.007	1.063	1.134	0.926	1.224	1.02	1.204	1.205	1.235	0.818	1.116	1.049	1.131	1.061	1.069	0.982	1.017	1.074	0.979	1.17	1.193	1.013	1.176
A-T1058	269.8	272.47	445.129	447.133	211.071	4425	1	1	Tier 2	6-Carboxy-5,6,7,8-Tetrahydropterin	AN01447000		C20239	135911925	3.66	37.6				0	1.059	1.259	1.05	1.163	1.054	0.955	1.995	1.279	1.15	1.525	1.288	1.372	1.124	1.143	1.748	1.561	1.206	1.012	1.466	1.085	1.625	1.373	1.54	1.575	1.456	1.057	1.43	1.197	1.88
A-686	270.842	273.514	455.132	457.138	221.073	6101.6	1	1	Tier 3 one-reaction								0	19	294	0	1.203	0.849	1.193	1.264	1.138	1.29	1.237	0.67	0.913	1.235	1.087	0.789	1.125	1.208	1.153	1.341	0.856	1.191	0.852	1.123	1.266	1.504	1.347	1.272	1.213	1.185	0.878	0.994	1.007
A-687	270.962	273.635	457.066	459.072	446.014	70284.9	2	2	Tier 3 one-reaction								0	4	105	0	1.225	1.195	1.128	1.053	1.077	1.043	1.012	1.053	1.138	0.925	1.209	1.015	1.206	1.204	1.192	0.807	1.125	1.041	1.135	1.042	1.068	0.978	1.016	1.066	0.977	1.151	1.181	1.007	1.178
A-688	271.274	273.949	337.157	339.164	103.099	22525.4	1	1	Tier 3 one-reaction								0	5	215	0	0.545	0.608	1.897	2.464	1.064	0.408	0.586	1.287	0.492	0.334	0.869	1.713	0.906	0.55	1.066	0.986	0.785	0.85	0.728	0.546	1.318	0.326	1.705	0.657	1.287	0.945	0.707	2.259	0.32
A-689	271.647	274.324	409.144	411.15	175.085	41158.7	1	1	Tier 2	N-Carboxyethyl-g-aminobutyric acid	AN00957000	HMDB0002201		2572	1.61	63.3				0	0.68	0.823	0.462	0.436	0.818	0.75	0.767	0.739	0.665	1.185	0.373	0.594	0.968	1.274	0.829	1.037	0.623	0.659	1.135	1.538	0.874	0.997	0.794	0.754	0.753	0.851	0.413	0.43	0.555
A-690	271.78	274.458	332.106	334.113	98.0482	13735.2	1	1	Tier 3 one-reaction								0	4	229	0	1.022	1.07	1.328	1.269	0.885	1.011	0.977	1.214	1.247	0.977	1.116	0.878	1.185	1.071	1.452	1.015	1.16	1.266	1.03	1.015	1.084	1.263	1.326	1.138	1.124	1.404	0.993	1.283	1.564
A-692	272.766	275.45	352.085	354.092	118.027	21895.8	1	1	Tier 3 zero-reaction								4	52	589	0	1.306	1.199	1.013	1.129	1.219	1.268	1.113	1.163	1.077	1.136	1.306	1.268	1.154	1.235	1.225	0.935	1.216	1.095	1.552	1.214	1.01	0.961	1.047	1.082	1.326	1.237	1.154	1.13	1.276
A-T1263	272.9	275.58	387.135	389.142	153.079	10106	1	1	Tier 2	Octopamine	AN00662000	HMDB0004825	C04227	440266	6.08	16.2				0.0465	1.095	1.052	1.061	1.1	0.782	0.824	1.063	1.155	0.894	0.841	0.865	1.012	0.975	0.946	1.045	0.941	0.97	0.901	1.201	0.959	0.946	0.9	1.091	0.992	0.965	0.933	0.994	1.102	0.6111
A-T5546	273.6	276.29	381.147	383.155	147.089	16045	1	1	Tier 2	N-Hydroxy-L-isoleucine	BM00587000		C20310	49852348	1.89	55.1				0	1.053	1.14	1.074	1.167	0.982	1.154	0.906	0.977	0.853	0.857	0.902	1.346	0.95	1	1.127	1.062	0.95	0.786	1.183	1.246	0.926	1.035	1.159	0.906	0.9	1.036	0.898	1.259	1.062
A-694	273.659	276.348	376.085	378.092	142.027	20054.7	1	1	Tier 1	Kojic acid	BP00525001	HMDB0032923		3840	0.26	1.4				0	1.282	0.937	0.979	1.108	0.996	1.204	1.719	0.84	1.026	1.455	0.866	1.579	0.88	0.87	0.985	1.753	0.759	1.01	1.149	0.895	0.913	1.253	1.074	1.28	1.36	0.973	1.045	1.68	1.368
A-695	273.744	276.433	457.567	459.573	223.508	27722.3	1	1	Unidentified											0	1.332	1.235	1.22	1.206	1.188	1.128	1.136	1.203	1.259	1.069	1.394	1.169	1.299	1.245	1.349	0.855	1.16	1.112	1.241	1.148	1.218	1.047	1.045	1.187	1.072	1.283	1.233	1.145	1.254
A-696	274.066	276.757	460.118	462.124	226.059	13524.5	1	1	Tier 2	Isomer 1 of 3-Nitrotyrosine	AN01655000	HMDB0001904		65124	0.4	28.2				0	0.977	0.889	0.96	0.964	0.832	0.804	0.801	0.937	0.941	0.852	0.889	1.07	0.867	0.859	0.784	0.855	0.712	0.626	0.85	0.79	0.884	0.808	0.807	0.781	0.942	0.903	0.935	0.924	1.274
A-697	275.06	277.756	365.153	367.159	131.095	31925.1	1	1	Tier 1	Beta-Leucine	AN00410004	HMDB0003640	C02486	439734	1.29	0.5				0	1.072	1.1	1.067	1.121	0.875	1.026	1.158	1.062	0.993	0.984	1.027	1.125	1.077	0.95	1.142	1.033	0.999	1.017	1.088	0.964	0.946	1.067	1.092	1.041	1.086	1.083	1.05	1.193	1.029
A-698	275.28	277.976	339.137	341.144	105.079	134048	1	1	Tier 2	2-Amino-2-methyl-1,3-propanediol	AN00204001	HMDB0244975	C11260	1531	0.07	36.9				0	1.301	0.924	1.111	1.134	0.965	1.079	1.418	0.957	1.076	1.455	1.163	2.085	0.907	1.074	0.937	1.181	0.96	1.004	0.994	1.058	1.053	1.22	1.06	1.286	1.21	0.866	0.933	1.264	1.35
A-700	275.528	278.224	457.065	459.071	446.013	34092.4	2	2	Tier 3 one-reaction								0	4	99	0	1.253	1.236	1.097	1.053	1.076	1.044	1.004	1.059	1.13	0.94	1.195	1.037	1.19	1.205	1.243	0.828	1.123	1.029	1.13	1.046	1.069	0.968	1.012	1.05	0.983	1.132	1.174	1.026	1.17
A-T1402	275.6	278.3	349.122	351.128	115.063	20377596	1	1	Tier 1	Proline	AN00259000	HMDB0000162	C00148	614	0.45	0.9				0	0.95	1.01	0.992	1.007	0.881	0.95	1.018	1.052	0.985	1.074	1.01	1.043	0.98	0.998	1.002	1.176	0.973	0.997	1.1	1.013	0.917	1.031	1.025	1.075	1.057	0.93	1.02	1.102	1.09
A-702	275.837	278.534	335.106	337.113	101.048	105625	1	1	Tier 2	L-3-Aminodihydro-2(3H)-furanone	EF00171000	HMDB0029387	C02926	73509	0.1	4.3				0	1.1	1.108	0.669	0.845	0.957	1.159	1.321	0.932	1.014	1.587	0.61	1.123	1.166	1.457	1.032	1.517	0.887	0.936	1.628	1.641	1.04	1.305	1.114	1.199	1.27	1.118	0.702	0.861	0.889
A-701	275.837	278.534	285.16	287.167	51.1015	76667.3	1	1	Unidentified											0	0.859	0.982	1.03	0.94	0.878	0.944	0.933	1.168	0.953	1.278	1.029	1.042	0.93	0.931	0.923	1.287	0.928	1.143	1.116	1.083	0.888	1.127	1.069	1.003	1.072	0.925	0.932	1.099	1.046
A-T1397	275.9	278.6	698.239	702.251	231.133	85723	1	2	Tier 1	Arginyl-Glycine	AN01721000	HMDB0028709		142765	1.99	1.4				0	0.748	0.89	1.071	0.831	0.841	0.93	0.821	1.239	0.928	1.506	1.025	0.928	0.9	0.93	0.821	1.48	0.91	1.293	1.179	1.121	0.794	1.194	1.085	1.08	1.061	0.832	0.891	1.125	1.115
A-703	276.311	279.007	448.143	450.149	214.084	24354.8	1	1	Tier 3 one-reaction								0	6	234	0	0.535	0.749	0.729	1.061	1.114	1.032	0.834	0.784	1.194	0.893	0.798	1.59	1.571	1.538	0.773	1.3	0.778	1.11	2.034	1.317	0.601	1.004	1.19	0.646	0.656	1.118	0.804	1.505	0.834
A-706	276.948	279.645	362.153	364.16	128.095	119873	1	1	Tier 3 one-reaction								0	8	164	0	1.223	1.108	0.835	0.956	0.833	1.057	1.102	1.023	0.882	1.348	1.244	1.194	0.785	1.143	0.79	1.167	0.967	1.142	0.921	1.025	0.944	1.208	0.926	1.032	0.931	0.9	0.844	0.916	1.125
A-T1431	278.3	281	436.189	438.197	202.132	8545	1	1	Tier 1	Leucyl-Alanine	AN01324003	HMDB0028922		81721	0.08	0.7				0	0.787	0.942	0.896	0.995	1.145	1.669	1.171	1.07	0.787	0.937	1.433	1.327	0.599	0.9	1.031	1.317	0.824	1.977	1.085	1	0.852	1.004	1.434	1.192	0.935	0.908	1.273	1.301	1.14
A-T1441	278.5	281.2	343.109	345.115	109.053	209634	1	1	Tier 1	4-Aminophenol	BM00219000	HMDB0001169	C02372	403	5.61	0.9				0	1.362	0.939	1.134	1.112	0.989	1.02	1.397	0.973	1.055	1.465	1.166	2.117	0.929	1.073	0.943	1.205	0.974	0.953	1.011	1.09	1.01	1.174	1.048	1.319	1.223	0.87	0.944	1.236	1.359
A-708	278.745	281.442	366.1	368.106	132.041	13774.1	1	1	Tier 3 zero-reaction								7	65	697	0	0.898	1.118	0.827	0.906	1.264	1.255	0.827	1.244	0.992	0.791	0.844	1.274	0.984	0.989	0.855	0.728	1.125	1.004	0.967	1.272	0.967	1.035	1.005	1.068	1.194	1.35	1.109	1.099	1.201
A-709	278.81	281.507	321.438	323.446	87.3802	25319	1	1	Unidentified											0	2.101	0.584	1.342	1.198	0.78	1.139	1.712	0.954	1.057	3.411	1.033	5.108	0.65	1.383	0.647	1.28	0.799	0.939	1.098	1.267	1.053	1.269	0.937	1.8	1.589	0.636	0.755	1.786	2.222
A-T1662	279	281.7	455.147	457.153	221.091	11025	1	1	Tier 2	Pyrimidodiazepine	AN01599000		C02587	196146	5.05	31.7				0	1.77	1.448	1.903	1.555	1.66	1.558	1.459	1.529	1.9	1.55	1.854	1.577	1.478	1.8	1.585	1.399	1.38	1.22	1.695	1.181	2.029	1.845	1.353	1.704	1.45	2.02	1.481	1.61	1.978
A-711	279.01	281.707	405.148	407.155	171.09	16074.3	1	1	Tier 3 one-reaction								0	30	321	0	0.885	0.814	0.816	1.051	0.741	0.739	0.919	0.642	0.971	0.801	0.625	0.802	1.106	0.929	0.864	0.95	0.794	0.937	1.03	0.821	0.659	0.811	0.858	0.785	0.794	0.741	0.761	1.109	0.8
A-712	279.585	282.282	396.078	398.083	162.02	8890	1	1	Tier 3 only two-reaction								0	0	69	0	1.067	0.859	0.889	1.003	0.842	1.228	0.994	0.863	1.039	1.106	1.006	1.011	0.934	1.348	0.878	1.068	1.055	0.961	0.964	1.052	0.995	1.309	0.804	1.249	1.43	1.315	1.264	0.996	1.121
A-713	279.608	282.305	393.147	395.154	159.089	35730.7	1	1	Tier 2	Isomer 1 of Calystegin A3	BP00725001		C10850	442999	1.92	20.2				0	0.826	0.988	1.064	2.177	0.787	1.125	1.06	1.106	1.188	0.898	0.977	2.23	1.143	1.369	1.41	1.518	0.82	1.169	1.074	1.076	0.845	1.415	1.009	0.782	0.822	1.553	1.227	1.249	1.633
A-714	279.666	282.363	457.065	459.071	223.007	25022.3	1	1	Tier 3 only two-reaction								0	0	10	0	1.249	1.239	1.056	1.064	1.094	1.045	1.025	1.059	1.113	0.955	1.174	1.053	1.182	1.202	1.264	0.872	1.118	1.023	1.135	1.059	1.077	0.98	1.034	1.06	0.965	1.112	1.17	1.06	1.161
A-715	280.237	282.935	418.132	420.139	184.074	10402.9	1	1	Tier 2	Isomer 1 of 3-Methoxy-4-hydroxyphenylethyleneglycol	AN01079002	HMDB0001490	C05594	10805	0.37	45.3				0	0.577	0.634	0.814	1.086	0.73	0.865	0.961	0.936	1.053	0.618	0.865	1.705	1.252	1.323	0.97	1.06	0.787	1.096	1.685	1.041	0.583	0.806	1.103	0.816	0.867	1.068	0.855	1.238	1.073
A-717	280.769	283.466	502.063	504.069	268.004	6079.56	1	1	Tier 3 only two-reaction								0	0	42	0	1.024	0.863	0.952	1.026	0.826	0.983	1.206	0.796	1.27	1.142	1.075	0.944	0.947	0.94	0.777	0.868	0.723	1.099	1.013	0.814	1.052	1.27	1.096	0.964	0.861	1.053	1.193	1.23	1.042
A-T51784	281	283.7	534.144	536.15	300.084	15005	1	1	Tier 2	Dimethyl fukiic acid	EF02705000	HMDB0029497		131750879	3.6	60.9				0	1.127	1.049	1.373	1.07	1.292	0.818	0.991	1.005	1.505	1.143	1.376	0.788	1.25	0.988	1.234	1.1	1.409	1.341	0.612	0.513	0.946	0.935	1.164	1.511	0.935	0.706	0.577	1.005	0.454
A-719	281.255	283.952	356.105	358.113	122.047	19117.5	1	1	Tier 3 zero-reaction								1	9	171	0	1.161	1.092	1.061	1.179	1.02	0.949	1.036	0.921	1.358	1.133	1.22	1.328	1.054	1.103	1.128	0.94	0.904	0.72	1.033	1.197	1.205	0.97	0.993	1.09	1.118	0.87	0.815	0.942	0.919
A-T913	281.3	284	419.093	421.1	185.032	21236	1	1	Tier 2	2-Amino-3-Carboxymuconate Semialdehyde	AN01089000	HMDB0001330	C04409	5280673	7.45	63.6				0	1.604	1.244	0.992	0.635	0.626	0.551	1.603	0.827	1.133	0.808	0.431	0.344	0.753	0.412	1.41	0.86	2.037	0.829	1.392	0.513	1.27	1.066	1.269	1.6	1.405	0.769	1.214	0.858	1.253
A-720	281.377	284.075	418.592	420.598	369.067	52392.7	2	2	Tier 3 one-reaction								0	7	197	0	1.421	1.091	0.912	0.533	0.571	0.468	1.447	0.771	1.058	0.658	0.354	0.299	0.649	0.393	1.196	0.808	2.172	0.764	1.32	0.454	1.123	0.913	1.061	1.458	1.197	0.727	1.153	0.777	1.139
A-721	281.566	284.264	419.591	421.598	371.066	11463.7	2	2	Tier 3 one-reaction								0	6	152	0	1.669	1.175	1.077	0.687	0.689	0.512	1.82	0.842	1.23	0.78	0.441	0.339	0.646	0.503	1.383	0.827	2.245	0.826	1.453	0.472	1.183	1.009	1.179	1.609	1.095	0.765	1.286	0.839	1.228
A-722	282.064	284.762	414.087	416.093	180.029	18854.7	1	1	Tier 3 one-reaction								0	11	341	0	0.897	0.868	1.025	1.24	0.997	0.857	1.039	0.566	1.117	1.022	0.924	1.487	0.873	0.856	0.857	0.85	0.815	1.199	0.791	0.78	0.945	1.085	1.081	0.86	0.995	1.176	0.702	0.849	0.986
A-723	282.111	284.809	450.17	452.176	216.111	24282.3	1	1	Tier 2	Isomer 2 of Prolyl-Threonine	AN01516001	HMDB0029027		18218237	0.5	61.3				0	0.703	0.94	0.968	1.716	0.525	1.331	1.909	0.803	0.401	0.806	0.885	1.028	0.47	1.035	1.027	1.323	0.479	2.977	0.596	0.721	0.359	3.375	3.291	0.602	0.659	0.816	0.57	0.834	0.826
A-724	282.138	284.836	389.117	391.125	155.059	9095.42	1	1	Tier 3 one-reaction								0	24	389	0	1.115	1.019	1.089	1.054	0.921	0.747	1.23	0.76	0.94	0.822	1.023	1.116	0.862	0.819	1.046	1.039	0.963	0.809	1.085	0.923	1.154	1.005	0.927	0.863	0.99	0.954	0.98	1.046	0.996
A-T1475	282.6	285.3	470.174	472.18	236.116	4716	1	1	Tier 1	Phenylalanyl-Alanine	AN01782001	HMDB0028988		5488196	3.64	0.7				0.093	1.263	0.7278	0.89	1.01	0.882	1.109	1.205	1.29	0.909	0.824	1.007	1.02	0.649	1.241	1.086	1.261	0.6578	1.117	1.142	0.97	0.6	0.654	1.08	1.03	0.816	0.915	1.202	1.171	1.14
A-725	282.715	285.412	381.13	383.135	294.143	8217.9	2	2	Tier 3 one-reaction								0	11	220	0	1.291	1.118	0.769	0.938	1.122	1.399	0.971	1.082	0.616	1.146	1.01	2.113	0.732	1.145	0.791	0.964	0.934	0.914	1.003	1.141	0.828	1.104	0.91	1.138	1.184	1.117	0.883	1.151	0.951
A-726	282.844	285.542	464.185	466.192	230.126	4247.2	1	1	Tier 2	Isomer 1 of Hydroxyprolyl-Valine	AN01711000	HMDB0028876		61158071	0.79	40.1				0	0.933	1.1	0.92	0.985	0.834	1.238	1.168	1.045	1.195	1.142	1.017	1.041	0.837	1.214	1.164	1.287	1.061	1.509	1.174	1.087	0.881	1.055	1.24	1.277	1.068	1.127	0.954	1.155	1.25
A-727	282.987	285.685	420.159	422.166	186.101	34618.7	1	1	Tier 2	Isomer 1 of Prolyl-Alanine	AN01106001	HMDB0029010		418041	0.34	34.1				0	1.296	0.911	1.61	1.132	1.444	1.532	1.352	1.089	1.072	1.117	1.129	0.682	1.02	0.915	0.917	1.308	0.782	1.223	1.42	1.2	1.377	1.793	2.025	2.075	1.706	0.676	0.9	0.89	1.113
A-729	284.952	287.65	424.052	426.058	189.994	401115	1	1	Tier 2	Pyrocatechol sulfate	AN01157002	HMDB0061713, HMDB59724, HMDB61713		3083879	0.61	41.9				0	1.269	1.216	1.306	1.141	0.968	0.954	1.036	0.537	1.43	1.017	0.649	0.878	0.843	0.605	0.65	0.82	0.637	0.927	1.084	0.567	0.947	1.043	0.959	0.628	0.846	0.897	0.96	1.225	1.117
A-T1492	285.1	287.8	360.101	362.108	126.043	243737	1	1	Tier 1	Imidazoleacetic Acid	AN00345002	HMDB0002024	C02835	96215	0.65	1.3				0	1.02	0.905	1.1	1.237	0.798	1.1	1.25	1.236	1.221	1.223	1.052	1.132	0.896	1.1	1.064	1.295	0.984	1.232	1.177	1.032	1.013	1.25	1.254	1.235	1.419	1.355	1.005	1.293	1.277
A-731	285.298	287.996	321.127	323.133	87.0683	1.43299e+06	1	1	Tier 2	4-Aminobutyraldehyde	AN00115001	HMDB0001080	C00555	118	0.33	14.4				0	1.325	0.93	1.131	1.133	0.967	1.098	1.403	0.977	1.074	1.465	1.15	2.158	0.931	1.097	0.943	1.173	0.969	0.983	1.013	1.054	1.047	1.24	1.055	1.31	1.222	0.864	0.949	1.249	1.331
A-732	285.692	288.39	346.086	348.092	112.027	275435	1	1	Tier 1	Uracil	AN00240000	HMDB0000300	C00106	1174	0.27	5.6				0	1.103	0.944	1.116	1.227	1.018	1.056	1.034	1.204	1.082	1.191	1.083	1.514	1.229	1.104	1.114	1.034	1.08	1.177	1.077	1.022	0.869	0.916	1.28	1.374	1.248	1.112	1.083	1.298	1.067
A-733	286.045	288.744	429.112	431.118	195.053	7162.27	1	1	Tier 1	Salicyluric acid	BM01229005	HMDB0000840	C07588	10253	0.36	0.8				0	0.901	0.855	1.489	1.5	0.767	0.748	0.713	0.68	0.6	0.844	0.729	0.964	0.766	0.548	0.86	0.817	0.912	0.759	0.483	0.493	0.981	0.749	1.32	1.654	0.825	1.012	1.565	1.206	1.142
A-734	286.087	288.786	415.118	417.124	181.06	35538.3	1	1	Tier 2	8-Hydroxy-7-methylguanine	AN01035000	HMDB0006037		308075	0.47	49.5				0	0.896	1.072	0.726	0.834	0.915	1.004	1.246	1.021	0.949	0.806	1.011	1.163	0.819	0.767	1.02	1.002	0.997	1.026	0.826	0.968	0.758	0.839	1.064	0.814	0.897	0.941	1.046	1.141	0.859
A-T1501	286.1	288.8	383.11	385.116	149.051	17949919	1	1	Tier 1	Methionine	AN00608000	HMDB0000696	C00073	6137	1	0				0	0.678	0.89	0.886	0.939	0.771	0.782	0.811	0.63	0.789	1.001	0.843	0.904	0.817	0.88	0.923	1.062	0.76	0.842	0.989	1.07	0.915	0.925	0.881	0.802	0.822	0.836	0.822	0.813	0.835
A-T1169	286.1	288.8	429.112	431.118	195.053	6923	1	1	Tier 2	Dopaquinone	AN01229001	HMDB0001229	C00822	439316	1.25	39.6				0.1395	0.929	0.73	1.568	1.509	0.812	0.666	0.765	0.666	0.56	0.5002	0.76	0.984	0.774	0.5291	0.913	0.83	1.122	0.4849	0.5578	0.5031	0.98	0.731	1.517	1.571	0.758	1.02	1.734	1.32	1.263
A-735	286.112	288.811	376.096	378.103	142.038	31991.2	1	1	Tier 3 zero-reaction								1	8	285	0	0.801	0.814	0.518	0.468	0.601	0.552	0.558	0.611	0.658	0.88	0.761	0.372	0.617	0.56	0.572	0.524	0.72	0.636	0.672	0.782	0.564	0.57	0.377	0.444	0.529	0.529	0.547	0.613	0.474
A-736	286.287	288.988	372.137	374.144	138.079	24486.5	1	1	Tier 3 one-reaction								0	4	219	0	0.896	1.12	1.042	0.92	0.839	0.871	0.795	1.067	0.994	1.249	1.068	0.807	0.954	0.83	0.981	0.917	0.948	1.019	0.939	0.874	0.795	0.955	1.146	0.912	0.848	0.848	0.879	1.076	1.071
A-737	286.33	289.032	441.147	443.153	207.089	26144.6	1	1	Tier 2	Isomer 3 of 3-Phenylpropionylglycine	BM01392003	HMDB0002042		1608346	2.19	46.9				0	1.173	1.083	1.039	1.198	0.904	1.411	1.312	1.198	1.121	1.373	1.172	1.093	0.887	1.194	1.165	1.252	1.169	1.358	1.123	1.438	1.119	1.476	1.403	1.068	1.506	1.514	1.124	1.391	1.76
A-738	286.622	289.328	354.063	356.07	240.01	6908.4	2	2	Tier 3 only two-reaction								0	0	58	0	1.362	1.279	1.213	1.079	1.336	0.983	0.945	1.124	1.306	1.157	1.256	1.079	1.276	1.131	1.321	1.046	1.199	1.179	1.072	1.282	1.478	1.138	1.174	1.098	1.001	1.337	1.219	1.133	1.373
A-739	286.951	289.662	321.09	323.097	87.0319	61142.8	1	1	Tier 2	Isomer 1 of Aminoacrylic acid	AN00113000		C20253	46173136	0.4	56.3				0	1.336	1.032	1.105	1.003	0.873	0.931	1.365	1.022	1.209	1.576	0.995	0.853	1.164	1.213	1.048	1.654	1.118	1.25	1.322	1.013	1.017	1.273	0.787	1.103	1.414	0.963	1.021	1.23	1.298
A-740	286.952	289.662	388.639	390.646	154.581	11713.7	1	1	Unidentified											0	1.034	0.881	1.687	0.893	1.428	0.908	0.986	0.717	1.283	0.469	1.176	0.893	1.224	0.638	1.398	0.665	0.764	0.721	2.345	0.974	1.495	1.418	0.77	0.931	1.135	0.653	1.097	0.637	1.664
A-741	286.974	289.684	325.614	327.621	183.112	10514.6	2	2	Tier 3 one-reaction								0	1	107	0	1.1	0.975	0.832	0.725	0.769	0.573	0.558	1.25	0.682	0.785	0.578	0.502	0.706	0.715	1.053	0.446	0.885	1.117	0.826	0.845	0.933	0.744	0.875	0.674	0.612	1.033	0.968	0.831	0.975
A-742	286.988	289.699	391.132	393.139	157.074	24570.7	1	1	Tier 3 zero-reaction								2	28	382	0	1.022	0.985	1.126	1.159	0.927	0.839	1.235	0.831	1.074	0.688	0.941	0.904	1.186	0.894	1.138	1.144	1.047	1.087	1.169	0.686	1.167	1.349	1.216	1.187	1.114	0.811	1.049	1.205	1.102
A-743	287.062	289.774	417.17	419.177	183.112	11025.3	1	1	Tier 3 one-reaction								0	1	110	0	0.994	1.032	0.795	0.732	0.827	0.811	0.542	1.267	0.866	0.961	0.764	0.627	0.843	0.805	0.96	0.447	0.857	1.079	0.898	0.75	0.792	0.847	0.846	0.736	0.632	1.013	0.807	0.885	1.045
A-T1448	287.1	289.81	321.09	323.098	87.032	65813	1	1	Tier 2	Dehydroalanine	AN00113001	HMDB0003609	C02218	123991	0.25	7.2				0	1.367	1.018	1.158	1.031	0.889	0.935	1.535	1.019	1.365	1.68	0.992	0.885	1.168	1.233	1.072	1.695	1.092	1.264	1.344	0.992	1.019	1.341	0.801	1.1	1.5	0.972	1.043	1.315	1.265
A-T51735	287.1	289.81	411.104	413.111	177.046	4101	1	1	Tier 2	Cycloalliin	EF00978000	HMDB0029417		3549960	1.99	60.7				0.0698	0.88	0.9	1.112	1.002	1	1.367	1.117	0.935	1.183	0.985	0.7913	1.029	0.904	0.7878	0.943	1.393	0.943	0.915	0.8306	0.902	1.194	1.118	0.93	1.035	1.393	1.404	1.004	1.161	1.782
A-744	287.127	289.839	407.162	409.17	173.103	5575.23	1	1	Unidentified											0	1.153	1.24	1.114	1.51	1.011	1.038	1.039	0.746	1.188	0.984	1.063	1.349	1.027	1.098	1.327	1.296	0.789	0.969	1.433	1.191	1.278	1.255	1.115	1.023	1.202	0.993	1.179	1.244	1.989
A-745	287.13	289.843	415.096	417.103	181.038	87208.3	1	1	Tier 2	Isomer 1 of 2-Methyl-3-hydroxy-5-formylpyridine-4-carboxylic acid	AN01032000	HMDB0006954	C06050	440898	0.46	8.3				0	0.837	0.929	0.841	0.876	0.608	0.762	0.774	0.985	0.886	0.814	0.581	0.609	0.817	0.859	0.718	0.603	0.845	1.172	0.575	0.573	0.536	0.742	1.219	0.767	0.745	0.724	0.766	0.741	0.763
A-T2103	287.4	290.12	733.237	735.245	499.182	10425	1	1	Tier 2	N-Acetyl-5,10-Methylenetetrahydrofolic acid	PR04632000				2.1	73.1				0.0233	0.424	0.461	0.426	0.593	0.468	0.444	0.54	0.3237	0.567	0.508	0.466	0.509	0.482	0.541	0.576	0.57	0.474	0.429	0.548	0.58	0.525	0.5	0.465	0.479	0.404	0.49	0.508	0.549	0.513
A-T1515	288.1	290.83	351.137	353.144	117.079	20377596	1	1	Tier 1	Valine	AN00277003	HMDB0000883	C00183	6287	0.96	0.6				0	0.964	0.979	0.903	0.978	0.895	0.925	1.069	0.918	0.938	0.954	0.991	1.068	0.912	0.98	0.962	1.017	0.873	0.873	1.095	0.98	0.99	0.999	1.025	1.059	0.994	1.003	0.964	1.069	1.038
A-747	288.495	291.227	552.18	554.186	318.122	18112.1	1	1	Tier 3 one-reaction								0	2	171	0	0.783	1.057	0.515	0.685	0.696	0.801	1.09	0.994	0.668	0.636	0.834	0.943	0.959	0.815	1.13	0.983	1.114	1.092	0.798	1.299	0.463	0.554	0.608	0.553	0.658	0.568	0.734	0.616	0.551
A-749	288.716	291.451	546.238	548.244	312.18	36397.8	1	1	Tier 3 one-reaction								0	4	82	0	1.305	0.97	1.198	1.203	0.94	1.002	1.335	1.126	1.04	1.206	0.843	1.118	0.597	0.808	0.936	1.179	0.726	0.657	1.313	0.809	1.338	1.527	1.221	1.323	1.28	0.84	1.182	1.651	2.144
A-750	288.791	291.527	546.739	548.746	312.681	20678.1	1	1	Unidentified											0	1.42	1.118	1.394	1.429	0.861	1.062	1.417	1.152	0.974	1.241	0.802	1.21	0.706	0.924	1.018	1.333	0.812	0.779	1.374	0.932	1.33	1.81	1.502	1.446	1.433	0.946	1.267	2.044	2.479
A-T1517	288.8	291.54	422.174	424.181	188.116	19584	1	1	Tier 1	Glycyl-Leucine	AN01133001	HMDB0000759	C02155	92843	0.07	0.2				0	0.812	0.9	0.8	0.889	0.701	1.051	1.145	0.94	0.634	0.901	0.951	1.078	0.553	0.774	1.195	1.532	0.743	1.336	0.753	0.856	1.089	1.505	1.106	0.921	0.703	0.965	0.93	1.02	0.882
A-752	289.373	292.116	437.105	439.112	406.093	6416.56	2	2	Tier 3 one-reaction								0	1	172	0	1.087	0.937	1.356	1.858	0.909	1.103	1.289	1.14	1.344	1.183	1.104	0.911	1.96	1.144	1.254	0.973	1.227	1.186	1.191	0.889	1.286	1.298	1.365	2.161	1.993	1.269	1.115	1.235	1.958
A-753	289.736	292.484	654.2	656.207	420.142	10695.3	1	1	Tier 3 one-reaction								0	21	453	0	0.677	0.867	1.036	1.182	1.038	0.742	1.024	0.696	1.309	0.763	0.769	1.175	1.045	0.843	0.914	1.029	0.73	1.001	0.9	0.596	1.083	1.208	0.77	0.643	1.104	1	0.756	1.342	1.1
A-754	290.216	292.97	337.121	339.128	103.063	53416.5	1	1	Tier 1	beta-Alanine methyl ester	BP00491000			192794	0.79	7				0	1.302	0.946	1.304	1.309	0.81	0.732	1.05	1.107	1.686	1.143	1.037	1.101	0.955	0.845	1.847	1.914	1.012	1.098	1.33	0.773	0.998	1.112	1.284	1.256	1.18	1.024	1.055	1.245	1.181
A-T2120	291.2	293.97	383.109	385.116	149.048	987514	1	1	Tier 2	(S)-4-Hydroxymandelonitrile	BM00606000	HMDB0060318	C03742	440104	9.55	71.1				0.0465	0.6562	0.879	0.876	0.917	0.748	0.764	0.788	0.615	0.6291	0.986	0.813	0.88	0.804	0.867	0.911	1.055	0.751	0.826	0.96	1.094	0.903	0.917	0.843	0.763	0.789	0.817	0.812	0.807	0.823
A-756	291.226	293.994	337.085	339.092	103.027	1.40138e+06	1	1	Tier 3 zero-reaction								2	15	353	0	0.759	1.334	0.61	0.545	1.552	1.051	0.21	0.845	0.54	0.33	1.141	0.486	0.739	0.791	0.732	0.146	1.144	0.409	0.395	1.195	1.092	0.524	0.479	0.544	0.386	1.473	1.421	0.242	0.493
A-5757	291.42	294.191	470.138	472.145	236.08	24352.4	1	1	Tier 2	N-formylkynurenine	AN01778000	HMDB0001200	C02700	910	0.56	62				0	1.031	0.952	1.222	1.166	0.891	1.07	1.139	1.155	1.061	1.03	0.909	1.313	1.29	1.112	1.133	1.088	1.053	0.836	1.092	0.966	1.048	1.032	1.1	1.14	1.372	0.956	0.814	0.963	0.815
A-758	291.428	294.199	388.137	390.144	308.157	44766.3	2	2	Tier 3 one-reaction								0	12	212	0	0.809	0.647	1.163	0.732	1.068	0.735	0.742	0.583	1.087	0.41	0.861	0.756	0.968	0.541	1.229	0.471	0.593	0.625	2.052	0.668	1.077	0.95	0.652	0.695	0.998	0.651	0.81	0.62	1.142
A-T1532	291.9	294.68	411.092	413.099	178.041	9291	2	2	Tier 1	Cysteinyl-Glycine	AN00992000	HMDB0000078	C01419	439498	1.96	0				0	1.831	1.209	1.626	1.16	1.38	1.58	1.12	1.456	1.195	0.867	1.642	1.034	1.109	1.062	1.221	1.372	1.218	0.847	1.4	0.78	1.221	0.871	0.826	1.622	1.975	1.166	0.937	1.04	1.5
A-760	292.132	294.913	361.133	363.139	127.074	16259.3	1	1	Tier 3 one-reaction								0	8	176	0	1.04	0.848	0.898	0.923	0.902	0.926	1.131	0.885	0.937	1.083	0.863	0.448	0.814	1.204	0.92	0.886	1.03	1.232	0.914	0.892	0.953	1.142	0.988	1.143	0.965	0.894	0.916	1.034	1.047
A-761	292.402	295.187	474.17	476.176	240.112	7448.55	1	1	Tier 3 one-reaction								0	18	352	0	0.851	0.773	1.173	1.027	1.181	0.952	0.772	0.587	1.299	0.347	0.73	1.015	1.082	0.693	1.035	0.8	0.753	0.77	1.316	0.654	0.87	0.975	0.747	0.794	0.829	0.936	1.369	1.079	1.124
A-T1525	292.5	295.29	388.639	390.646	309.169	20719	2	2	Tier 1	Tyrosyl-Lysine	AN02840001	HMDB0029110		19786231	7.94	1.7				0.093	1.231	0.1964	1.64	0.861	1.44	0.917	1.02	0.66	1.164	0.559	0.1843	0.929	1.267	0.68	1.268	0.607	0.761	0.688	2.38	0.96	1.46	1.251	0.84	0.971	1.14	0.675	0.1922	0.611	0.1946
A-T5783	292.8	295.59	439.111	441.114	205.05	3496	1	1	Tier 2	4-Coumaroyl-Diketide	BP01357000			46173354	8.6	65				0.1395	1.136	1.331	1.812	1.482	1.594	1.0345	1.342	1.15	1.0929	1.234	1.105	1.265	1.705	1.155	1.571	1.972	1.537	0.9971	1.388	1.0347	1.17	1.21	1.301	1.138	2.038	1.324	1.1396	1.402	1.4
A-762	293.177	295.972	460.154	462.161	226.095	8510.25	1	1	Tier 3 zero-reaction								1	39	448	0	0.889	0.882	0.935	0.824	0.75	0.841	0.713	0.879	0.885	1.088	0.876	0.816	0.751	1.023	0.725	0.918	0.852	0.934	1.013	0.951	0.792	0.997	0.957	0.723	0.845	0.828	0.835	0.859	1.09
A-T1600	293.2	296	359.152	361.159	125.095	4049	1	1	Tier 2	N-Methylhistamine	AN00337000	HMDB0000898	C05127	3614	0.87	7.4				0.1395	1.382	1.542	1.157	0.889	1.043	1.139	0.9414	1.387	1.391	0.93	1.088	0.9099	0.861	0.924	1.281	0.8857	1.257	1.039	1.163	1.408	1.562	1.404	1.329	0.8886	1.61	1.805	1.083	0.955	1.951
A-763	293.836	296.64	460.118	462.122	226.06	8797.5	1	1	Tier 2	Isomer 2 of 3-Nitrotyrosine	AN01655000	HMDB0001904		65124	1.27	8.4				0	1.081	1.168	0.642	0.559	0.392	0.483	0.842	0.621	0.507	1.584	0.686	0.493	0.513	0.987	0.668	0.75	0.916	0.96	0.538	0.393	0.58	0.357	0.487	1.141	0.74	0.488	0.739	0.741	0.841
A-764	294.242	297.052	504.132	506.139	270.074	5675.2	1	1	Tier 2	Baeocystin	BP02252000		C21779	161359	5.52	48				0	1.191	1.08	3.122	1.421	1.267	0.997	1.696	1.179	1.754	1.395	1.046	0.687	0.763	0.855	1.479	1.641	0.929	1.327	0.758	1	1.498	1.145	1.005	1.055	1.633	0.669	1.167	0.794	0.819
A-765	294.252	297.062	277.101	279.109	43.0423	168036	1	1	Tier 3 one-reaction								0	4	291	0	0.918	0.923	1.115	1.026	1.046	1.219	1.17	0.967	1.12	0.97	0.937	1.005	0.886	0.92	1.009	1.117	0.967	1.097	0.775	0.657	0.82	0.929	1.093	0.998	0.883	0.809	0.799	0.914	0.822
A-766	294.256	297.066	349.086	351.092	115.027	172551	1	1	Tier 3 one-reaction								0	13	273	0	0.873	0.832	0.898	0.918	0.919	1.021	1.04	0.842	0.99	0.943	0.898	0.852	0.737	0.787	0.869	0.918	0.893	0.976	0.858	0.65	0.749	0.819	0.892	0.933	0.923	0.737	0.708	0.792	0.848
A-T1543	294.3	297.11	442.144	444.15	208.085	1447288	1	1	Tier 1	Kynurenine	AN01408003	HMDB0000684	C01718	846	3.02	0.7				0	0.933	0.935	1.016	0.978	1.009	1.092	1.091	0.878	1.03	0.972	0.907	0.944	0.778	0.81	0.888	1.029	0.998	1.03	0.829	0.638	0.785	0.86	1.015	0.974	0.867	0.8	0.748	0.857	0.87
A-767	294.419	297.231	462.122	464.128	228.064	16801.5	1	1	Tier 2	2-Hydroxy-3-carboxy-6-oxo-7-methylocta-2,4-dienoic acid	BM01680000		C06581	54675778	0.96	29.6				0	0.445	0.632	0.854	1.025	0.979	0.901	0.469	0.521	0.692	0.521	0.593	1.036	1.02	1.008	0.615	0.801	0.452	0.663	1.159	0.962	0.871	0.986	0.969	0.633	0.498	0.785	0.641	0.88	0.684
A-768	295.014	297.834	329.096	331.102	95.0371	363752	1	1	Tier 3 one-reaction								0	5	225	0	0.857	0.841	0.805	0.804	0.66	0.728	0.841	0.811	0.767	0.683	0.806	0.865	0.823	0.792	0.897	0.653	0.732	0.787	0.896	0.699	0.785	0.726	0.839	0.835	0.798	0.777	0.837	0.823	0.787
A-769	295.062	297.883	530.058	532.064	295.999	5714.11	1	1	Tier 3 only two-reaction								0	0	45	0	0.857	0.929	1.16	1.067	1.148	0.926	0.715	1.065	1.087	0.919	1.093	0.836	1.055	0.984	1.112	0.795	1.012	0.917	0.97	0.917	0.823	0.85	1.208	1.229	0.981	1.063	1.05	0.883	0.821
A-771	295.957	298.79	457.065	459.071	446.014	10229.1	2	2	Tier 3 one-reaction								0	4	96	0	1.166	1.281	0.973	1.085	1.318	1.069	1.195	1.058	1.007	1.043	1.13	1.506	1.182	1.25	1.19	1.06	1.138	0.993	1.13	1.121	1.08	1.137	1.084	1.109	1.058	1.067	1.134	1.194	1.192
A-772	295.965	298.798	309.09	311.097	75.0315	15288.5	1	1	Tier 3 zero-reaction								1	21	435	0	1.091	1.12	1.157	1.347	1.015	1.135	0.892	1.116	0.654	0.728	0.943	0.982	0.71	0.851	0.926	0.931	0.794	0.666	0.842	0.961	1.13	1.088	1.061	0.989	1.268	1.254	1.137	1.096	0.975
A-773	296.291	299.129	418.144	420.15	184.085	13037.9	1	1	Tier 3 one-reaction								0	15	312	0	1.045	0.977	1.365	1.036	0.945	1.113	1.226	1.292	1.073	1.292	1.214	1.094	1.065	1.115	1.012	1.506	1.046	0.835	1.407	1.038	1.134	1.353	1.217	1.458	1.795	1.039	1.204	1.32	1.394
A-T1565	296.3	299.14	436.192	438.197	202.132	3916	1	1	Tier 1	Alanyl-Leucine	AN01324001	HMDB0028691		96801	6.22	0.2				0.2093	0.859	0.8777	1.01	0.8567	0.7538	0.7795	1.31	1.158	0.8235	0.79	1.173	1.02	0.8276	1.102	1.125	1.52	0.974	1.84	0.8644	0.937	0.986	1.328	1.076	1.154	0.931	0.7915	1.269	1.262	1.226
A-775	296.434	299.274	362.153	364.16	128.095	382046	1	1	Tier 3 one-reaction								0	8	164	0	1.118	0.802	1.456	0.699	1.495	1.152	1.254	1.154	1.566	1.194	1.113	0.519	1.603	0.935	0.964	0.947	1.02	1.247	1.498	1.089	1.157	1.371	1.821	1.604	1.183	0.53	0.88	0.678	0.955
A-776	296.482	299.322	424.106	426.113	190.048	31037.9	1	1	Tier 3 one-reaction								0	32	438	0	1.174	1.374	1.131	1.17	1.648	1.458	0.424	1.219	1.036	0.813	1.031	1.042	0.825	0.777	0.819	0.554	1.089	0.682	0.804	1.103	1.357	0.988	1.06	1.23	0.798	1.289	1.261	0.862	0.889
A-777	296.529	299.37	335.142	337.149	101.084	571688	1	1	Tier 2	5-Aminopentanal	AN00174001	HMDB0012815	C12455	443849	0.08	5.5				0	1.23	1.208	0.945	1.062	1.002	1.117	1.14	1.224	0.9	1.617	1.41	1.476	0.843	1.16	0.778	1.244	1.016	1.472	0.959	1.244	1.053	1.424	1.148	1.189	1.216	1.04	0.749	1.088	0.978
A-778	296.892	299.737	391.047	393.053	313.977	5951.17	2	2	Tier 3 only two-reaction								0	0	57	0	1.056	1.216	1.198	1.033	0.918	0.931	0.996	1.08	1.171	0.997	1.048	0.999	1.277	1.023	1.182	0.852	1.037	1.084	0.978	1.034	1.077	0.964	1.153	1.074	0.888	1.018	1.027	1.069	1.218
A-T1573	296.9	299.75	345.103	347.108	111.043	4406	1	1	Tier 1	Cytosine	AN00233000	HMDB0000630	C00380	597	6.53	0.4				0.2558	0.8187	0.8366	0.797	1.118	0.7185	1.271	0.859	1.006	0.651	1.631	0.7848	1.06	0.7888	1.293	0.8306	1.359	0.7561	0.7161	1.168	1.995	0.799	0.7517	1.21	0.97	0.7947	1.182	1.535	1.203	1.12
A-T1569	296.9	299.75	388.639	390.646	309.169	6685	2	2	Tier 1	Lysyl-Tyrosine	AN02840000	HMDB0028963		7021820	8.06	0.7				0.4651	0.873	0.798	0.5346	0.5803	0.5106	0.706	0.951	0.69	0.5578	0.525	1.563	0.5925	0.5606	0.554	0.5903	0.62	0.5373	0.5089	0.5855	1.14	0.5391	0.5343	0.823	0.5786	0.5648	0.652	0.942	0.6147	1.61
A-T1773	297.3	300.15	362.115	364.124	256.117	7828	2	2	Tier 2	2-(3-Carboxy-3-Aminopropyl)-L-Histidine	AN02050000	HMDB0011655	C04441	440342	0.96	26.1				0	0.736	0.825	0.864	0.897	0.802	0.77	0.906	0.982	0.93	0.778	0.869	0.822	0.957	0.896	0.95	1.056	0.944	0.909	0.962	1.006	0.854	0.95	0.776	1.009	0.893	0.805	0.965	1.046	1.067
A-780	297.31	300.161	408.17	410.177	174.112	153329	1	1	Tier 3 zero-reaction								2	6	79	0	1.018	0.956	1.028	1.151	0.977	1.026	1.169	1.154	0.836	1.022	0.818	0.173	0.951	1.221	0.968	1.131	1	1.1	0.962	1.085	1.043	1.097	1.05	1.173	1.112	0.905	0.966	1.047	1.11
A-781	297.31	300.162	365.117	367.123	131.058	656564	1	1	Tier 3 zero-reaction								8	60	571	0	0.807	1.107	1.034	0.832	0.966	0.852	0.885	1.197	0.848	1.1	0.996	0.823	1.052	1.089	0.952	1.042	0.888	0.952	1.002	0.974	1.076	1.115	1.085	1.019	1.029	1.028	0.94	1.083	0.801
A-782	297.361	300.214	378.068	380.072	144.009	142179	1	1	Tier 3 one-reaction								0	2	60	0	1.421	0.87	1.099	1.373	0.772	1.261	1.712	0.97	1.065	1.672	0.985	1.264	0.924	1.29	0.951	2.099	0.855	1.155	1.344	0.969	0.964	1.558	1.222	1.381	1.665	1.082	1.091	1.854	1.649
A-783	297.429	300.282	388.158	390.164	154.099	51160.3	1	1	Tier 3 one-reaction								0	4	161	0	0.908	0.991	1.089	1.016	1.081	0.88	0.985	0.995	0.843	0.868	0.764	0.922	0.652	0.726	0.821	0.764	0.751	0.78	0.737	0.75	1.405	1.287	1.016	0.774	0.83	1.012	0.889	0.907	1.19
A-784	297.432	300.285	312.601	314.608	157.085	30981.7	2	2	Tier 3 one-reaction								0	12	214	0	0.786	0.8	0.892	0.922	0.766	0.674	0.925	0.876	0.524	0.682	0.607	0.106	0.735	0.796	0.779	0.959	0.895	0.875	0.764	0.718	0.627	0.684	0.766	0.884	0.83	0.673	0.704	0.79	1.066
A-785	297.452	300.305	539.136	543.149	72.0266	20191.6	1	2	Tier 2	Luteolin-7-O-Gentiobioside	BP05106006			14032967	1.76	20.2				0	1.263	1.009	1.213	1.232	1.135	1.637	0.975	1.133	1.203	1.211	1.195	1.181	1.212	1.241	1.14	1.093	1.256	1.307	1.314	1.418	1.377	1.204	1.091	1.292	1.201	1.552	1.212	1.216	1.294
A-786	297.456	300.309	539.638	543.651	72.5281	11703	1	2	Tier 2	3,5-Di-C-Glucosyl-2,4,4',6-Tetrahydroxydibenzoylmethane	BP05112000			129320407	2.55	0.6				0	1.377	0.993	1.432	1.542	1.287	1.438	1.145	1.38	1.272	1.175	1.36	1.348	1.493	1.393	1.169	1.185	1.499	1.289	1.464	1.486	1.295	1.297	1.276	1.391	1.434	1.609	1.511	1.451	1.142
A-787	297.49	300.344	292.101	294.107	58.0421	10974.8	1	1	Tier 3 zero-reaction								2	23	460	0	1.493	1.396	1.308	1.469	1.218	1.458	1.56	1.077	1.584	1.921	1.576	1.353	1.273	1.477	1.429	1.414	1.365	1.194	1.332	1.36	1.596	1.787	1.293	1.476	1.459	1.395	1.438	1.348	1.974
A-T1584	298.3	301.16	456.158	458.166	222.1	17455	1	1	Tier 1	Glycyl-Phenylalanine	AN01612000	HMDB0028848		97415	1.65	0.1				0	0.972	1.123	0.868	0.877	1.04	1.28	1.256	0.899	0.857	0.866	0.924	0.881	0.669	0.919	0.941	0.934	0.965	1.699	0.881	0.916	0.88	0.94	0.852	1.002	0.919	0.935	1.086	1.034	1.031
A-T1360	298.3	301.16	432.111	434.118	198.053	4439	1	1	Tier 2	3-(3,4-Dihydroxyphenyl)lactic acid	AN01266003	HMDB0003503	C01207	439435	3.92	29.2				0.1163	0.7428	0.759	1.039	1.375	1.019	1.151	0.874	0.6756	0.937	0.6702	0.712	1.188	0.963	0.973	0.846	1	0.74	0.688	1.124	0.875	0.94	1.2	1.033	1.026	0.88	0.97	0.921	1.151	1.032
A-791	298.432	301.298	371.632	373.639	275.148	62135.7	2	2	Tier 2	gamma-Glutamyllysine	AN02339003	HMDB0029154		65254	0.06	7.9				0	0.817	1.211	0.695	0.947	0.687	1.33	0.735	0.972	0.735	0.937	0.715	1.537	0.524	0.946	0.549	0.74	0.802	0.748	0.78	1.042	0.731	1.132	0.878	0.609	0.789	1.129	0.808	0.995	0.754
A-792	298.692	301.562	324.09	326.097	90.0317	38480	1	1	Tier 3 zero-reaction								5	41	637	0	0.683	0.93	0.938	0.847	0.81	0.749	0.774	1.083	0.923	0.563	1.242	0.898	1.111	0.848	0.998	0.717	1.016	0.894	0.964	0.77	0.859	0.667	1.013	0.876	0.617	0.706	1.333	1.124	1.057
A-793	298.919	301.792	303.116	305.124	69.0578	11726.2	1	1	Tier 3 one-reaction								0	2	183	0	1.043	0.831	1.009	1.094	0.892	0.992	1.192	0.942	1.017	1.226	1.051	1.568	0.917	0.935	0.989	1.146	0.901	0.913	1.066	0.88	0.937	1.086	1.008	1.2	1.137	0.875	1.014	1.079	1.33
A-794	298.95	301.824	349.086	351.092	115.027	18750.8	1	1	Tier 3 one-reaction								0	13	273	0	0.891	0.871	0.883	0.955	0.937	1.078	1.021	0.883	1.002	0.937	0.904	0.849	0.74	0.781	0.852	0.933	0.896	0.996	0.913	0.658	0.81	0.836	0.919	0.934	0.941	0.758	0.715	0.841	0.879
A-795	299.172	302.049	438.514	440.52	204.455	41101.7	1	1	Unidentified											0	1.142	0.59	0.529	0.574	0.924	1.753	1.282	1.458	1.661	3.729	1.102	2.029	1.215	2.543	0.781	1.027	0.539	0.921	1.239	0.946	1.321	1.223	1.168	0.998	1.69	1.313	0.74	1.185	0.575
A-796	299.285	302.163	261.069	263.076	27.0108	36237.6	1	1	Tier 3 only two-reaction								0	0	180	0	1.07	0.988	0.914	0.886	1.134	1.069	1.032	0.992	1.089	1.249	1.077	1.241	0.909	1.07	0.962	1.04	0.895	0.906	1.105	0.923	1.041	1.039	0.992	1.063	1.057	0.978	1.089	0.962	0.98
A-T1591	299.3	302.18	438.148	440.155	204.09	19774176	1	1	Tier 1	Tryptophan	AN01348000	HMDB0000929	C00078	6305	0.9	0.4				0	0.982	0.977	0.847	0.83	0.95	1.042	1.043	0.994	1.056	1.113	1.01	1.164	0.985	1.096	0.904	1.022	0.85	0.874	1.014	0.882	1.007	0.978	0.993	0.933	0.979	0.993	0.955	0.998	0.862
A-T5784	299.3	302.18	439.174	441.181	205.114	81718	1	1	Tier 2	Tetrahomomethionine	BP01362000		C17225	123131545	6.59	47.8				0.3023	0.9979	1.262	0.988	0.9952	0.8757	0.9055	1.404	1.297	1.417	0.9004	1.154	1.539	1.197	0.9524	0.997	1.249	0.966	1.03	1.355	0.9057	0.9246	0.9162	1.177	1.124	1.241	1.136	1.077	1.25	1.01
A-797	299.302	302.181	322.114	324.121	176.112	81342.7	2	2	Tier 3 only two-reaction								0	0	2	0	1.256	1	1.076	1.176	0.999	1.088	1.301	1.155	0.898	1.044	0.82	0.13	0.976	1.321	0.961	1.196	1.09	1.202	1.079	1.16	1.071	1.144	1.108	1.272	1.204	0.91	1.125	1.204	1.288
A-798	299.347	302.226	438.174	440.18	204.115	615924	1	1	Tier 3 one-reaction								0	1	68	0	1.008	0.951	0.743	0.674	1.073	1.076	1.037	1.027	1.147	1.447	1.069	1.273	0.94	1.124	0.743	0.942	0.764	0.807	1.084	0.853	1.083	1.008	0.882	0.913	0.997	1.003	0.885	0.919	0.767
A-799	299.348	302.227	438.308	440.315	204.25	23275.1	1	1	Unidentified											0	0.73	1.028	0.85	0.688	1.301	1.223	0.985	1.566	1.187	1.36	1.078	1.844	1.122	1.258	0.944	1.459	0.755	0.872	1.2	0.697	1.116	1.028	1.339	0.967	1.233	1.563	1.065	1.027	0.647
A-T1481	299.8	302.69	304.113	306.119	70.0531	6390	1	1	Tier 2	Alpha-Aminopropiononitrile	BM00055001		C05714	411840	4.21	17.3				0	0.879	0.961	0.937	0.823	0.695	0.631	0.733	1.074	1.064	0.912	1.012	0.804	1.089	0.7	0.861	0.589	1.174	1.057	0.718	0.887	0.96	0.83	0.902	0.787	0.832	0.871	1.203	0.998	0.937
A-800	299.935	302.822	344.106	346.113	110.048	9062.29	1	1	Tier 2	3-Hydroxy-4-aminopyridine	ED00228001	HMDB0060741		2762419	0.56	7.2				0	0.807	0.773	0.711	0.728	0.75	0.782	0.732	0.767	0.715	0.77	0.792	0.763	0.811	0.905	0.766	0.831	0.748	0.755	0.864	0.754	0.762	0.729	0.692	0.821	0.756	0.776	0.813	0.803	0.816
A-801	300.392	303.285	354.063	356.07	240.009	71771.2	2	2	Tier 3 only two-reaction								0	0	57	0	1.096	1.124	1.171	1.07	0.989	0.939	0.921	1.044	1.151	0.921	1.088	0.925	1.159	1.031	1.192	0.804	1.054	1.05	0.995	0.889	1.125	1.06	1.039	0.953	0.839	1.114	1.015	1.03	1.158
A-802	300.538	303.433	357.094	359.101	123.035	15189.1	1	1	Tier 2	2-Hydroxy-4-imino-2,5-cyclohexadienone	EF00318004	HMDB0031713		20512798	8.82	13.9				0	0.667	0.702	0.608	0.696	0.682	0.567	0.669	0.643	0.758	0.613	0.779	0.709	0.6	0.592	0.744	0.677	0.665	0.558	0.745	0.803	0.677	0.676	0.744	0.792	0.848	0.899	0.552	0.675	0.634
A-803	301.145	304.049	411.141	413.147	177.083	9978.31	1	1	Tier 2	Isomer 2 of Dihomomethionine	BP00983000		C17217	57370983	1.06	8.2				0	0.895	0.763	1.14	0.841	1.16	1.213	1.519	1.147	1.212	0.997	1.1	0.897	0.973	0.794	1.197	1.086	1.262	1.031	1.235	0.989	1.706	1.515	1.261	1.405	1.218	0.802	0.919	0.71	1.276
A-804	301.247	304.152	472.052	474.058	237.994	15000.5	1	1	Tier 3 only two-reaction								0	0	33	0	0.955	1.136	0.855	0.94	0.863	0.837	0.783	0.907	1.079	0.729	1.075	0.91	1.073	0.98	1.091	0.587	1.043	0.817	0.852	0.852	0.887	0.756	0.824	0.824	0.747	0.945	0.971	0.874	0.846
A-805	301.382	304.289	391.096	393.103	157.038	14392	1	1	Tier 3 zero-reaction								1	19	278	0	0.935	1.06	0.67	0.944	0.878	0.873	1.091	1.022	0.94	0.988	0.971	0.892	1.06	0.987	1.235	1.056	1.024	1.043	0.895	1.224	0.874	0.859	0.892	0.762	0.65	0.906	0.895	0.906	0.884
A-T1022	301.8	304.71	457.088	459.095	446.06	5057	2	2	Tier 2	Cdp-Ethanolamine	AN04266000	HMDB0001564	C00570	123727	2.77	72.2				0.0233	0.905	1.148	0.964	0.87	1.008	0.851	0.941	0.873	0.989	0.896	1.024	0.964	1.305	0.881	1.041	0.745	0.895	0.936	0.976	0.85	0.917	0.85	1.053	0.824	0.804	1.02	0.893	0.9	0.7399
A-5808	301.951	304.866	462.168	464.176	228.11	6566.35	1	1	Tier 2	Isomer 1 of Prolyl-Hydroxyproline	AN01684000	HMDB0006695		11902893	2.93	20.6				0	1.145	1.155	1.002	1.188	0.79	1.277	1.308	1.049	0.921	1.132	0.896	1.06	0.824	1.12	0.917	1.425	0.941	1.134	1.174	1.086	1.315	1.109	1.09	1.291	1.224	1.139	1.097	1.491	1.258
A-809	302.022	304.938	363.137	365.144	129.079	157315	1	1	Tier 2	2-Pyrrolidineacetic acid	EF00385003	HMDB0029444		2761541	0.18	1.3				0	1.106	0.969	1.411	1.221	1.173	0.884	1.071	0.989	1.495	0.863	1.105	1.454	1.468	0.97	1.321	1.07	0.96	0.911	1.455	0.921	1.184	1.156	1.212	1.18	1.061	0.902	1.582	1.154	1.722
A-T1618	302.4	305.32	450.205	452.212	216.147	6394	1	1	Tier 1	Valyl-Valine	AN01522000	HMDB0029140		107475	1.18	0.3				0	0.977	0.88	1.008	1.181	0.783	1.254	1.599	0.849	0.824	1.045	1.128	1.133	0.826	1.26	1.338	1.167	0.85	2.001	0.948	0.9	0.874	1.311	1.222	1.542	0.846	1.108	1.036	1	1.17
A-T1533	302.4	305.32	478.144	480.151	244.088	5860	1	1	Tier 2	Carbapenem Biosynthesis Intermediate 2	BM01872001		C20818	92042761	6.17	10.2				0.1395	1.067	1.014	0.953	1.105	0.951	0.5247	1.506	0.939	1.049	0.5218	0.906	1.304	0.983	1.01	1.007	1.9	0.977	1.188	1.19	1.45	0.947	0.531	0.938	1.289	1.359	0.95	1.013	1.363	0.5853
A-811	302.445	305.367	450.17	452.176	216.111	7740.86	1	1	Tier 3 one-reaction								0	15	319	0	0.713	0.974	1.092	1.698	0.477	0.995	1.841	0.849	0.552	0.752	0.899	1.025	0.496	1.203	1.049	1.234	0.737	2.017	0.768	0.704	0.531	2.911	3.052	0.856	0.639	0.883	0.918	1.07	0.939
A-812	302.694	305.619	707.118	711.131	240.008	6992.86	1	2	Tier 3 only two-reaction								0	0	66	0	1.084	1.196	1.251	1.144	0.979	0.963	0.97	1.143	1.299	0.996	1.082	0.959	1.256	0.986	1.242	0.889	1.104	1.129	1.096	0.959	1.184	1.055	1.127	0.971	0.862	1.15	1.074	1.062	1.213
A-813	302.897	305.825	490.117	492.123	256.058	11203.1	1	1	Tier 2	(2R,3S)-Piscidic acid	EF02044000	HMDB0030809		120693	0.42	3.5				0	1.032	1.098	0.906	0.907	1.059	0.959	1.454	0.886	1.153	1.125	0.968	0.956	0.958	0.912	1.18	1.094	1.288	1.231	1.065	1.439	0.818	0.91	0.837	0.813	0.867	0.982	0.997	0.949	1.134
A-814	303.041	305.971	283.033	285.04	48.9746	9617.64	1	1	Unidentified											0	2.034	2.102	1.784	5.248	1.834	1.808	1.943	1.931	2.009	3.572	2.032	2.095	1.996	1.955	1.985	2.09	1.94	1.766	1.991	1.758	1.894	1.854	1.97	1.992	1.876	5.105	1.964	1.996	2.111
A-815	303.318	306.251	456.611	458.618	222.553	18628.1	1	1	Unidentified											0	1.11	0.972	1.065	1.43	0.891	0.979	1.81	1.133	1.212	1.095	0.954	1.333	1.031	1.031	1.306	2.016	1.184	1.13	1.26	1.371	1.062	1.026	1.063	1.262	1.799	1.336	0.812	1.454	1.462
A-T1619	303.4	306.33	385.119	387.127	151.063	52677	1	1	Tier 1	2-Phenylglycine	AN00638001	HMDB0002210		3866	6.36	0.5				0	1.113	1.31	1.313	1.644	1.025	1.163	1.112	0.971	1.38	1.236	0.755	1.567	1.014	1.122	1.461	1.365	0.987	1.094	1.246	1.034	1.097	1.204	1.29	1.118	1.074	1.24	1.125	1.463	1.35
A-816	303.417	306.351	364.625	366.631	130.566	38678.6	1	1	Unidentified											0	0.943	0.984	0.701	1.034	0.712	1.192	0.944	0.887	0.906	1.178	0.724	1.371	0.679	0.978	0.925	1.088	0.893	1.081	0.89	0.881	0.751	1.018	0.904	0.935	1.004	0.871	0.787	1.023	1.114
A-817	303.442	306.377	390.112	392.118	156.054	228560	1	1	Tier 3 zero-reaction								3	18	338	0	0.994	1.178	0.676	0.573	1.258	0.834	0.613	0.885	0.932	0.875	0.894	0.582	0.984	0.917	0.863	0.604	1.3	0.954	0.837	1.163	0.941	0.825	0.656	0.765	0.701	1.045	1.205	0.785	0.834
A-818	303.537	306.473	340.067	342.074	106.009	45398.4	1	1	Tier 3 one-reaction								0	7	109	0	1.005	0.921	1.238	1.216	0.924	1.101	0.96	1.02	1.398	1.114	0.989	0.886	0.77	0.937	0.93	0.906	0.745	0.815	0.973	0.899	1.151	1.282	1.142	1.214	0.966	1.007	0.968	1.115	0.981
A-819	304.129	307.073	442.107	444.114	208.049	68685.1	1	1	Tier 3 one-reaction								0	5	240	0	0.813	0.882	0.713	0.775	0.678	0.668	0.981	0.875	0.761	0.845	0.898	0.822	0.645	0.778	1.011	0.868	0.844	1.055	0.869	0.854	0.741	0.769	1.006	0.999	0.767	0.836	1.005	0.896	0.985
A-820	304.149	307.094	386.118	388.124	304.119	68749.8	2	2	Tier 3 one-reaction								0	7	320	0	1.078	1.158	0.954	0.999	0.859	0.854	1.244	1.025	0.788	1.038	0.882	0.269	0.872	1.185	0.903	1.04	1.016	1.286	0.86	1.1	0.949	1.054	1.063	1.108	1.127	0.916	1.086	1.23	1.037
A-821	304.365	307.313	395.123	397.129	322.128	253772	2	2	Tier 3 one-reaction								0	7	420	0	0.831	0.953	0.891	0.909	0.763	0.726	0.844	0.828	0.665	0.818	0.767	0.145	0.738	1.124	0.779	0.896	0.913	0.973	0.742	0.867	0.745	0.793	0.965	0.954	0.913	0.748	0.898	0.917	0.926
A-T1637	305	307.96	364.625	366.632	261.132	174016	2	2	Tier 2	Gamma-glutamyl-ornithine	AN02121000	HMDB0002248		189156	1.94	1.7				0	0.955	0.929	0.71	0.819	0.693	0.985	0.939	0.882	0.912	1.18	0.727	1.362	0.699	0.92	0.897	1.104	0.946	0.992	0.865	0.85	0.76	0.9	0.884	0.942	1.04	0.89	0.796	1.003	1.15
A-825	305.623	308.588	388.598	390.604	154.539	16134.2	1	1	Unidentified											0	1.176	1.046	0.904	1.137	0.932	0.911	1.15	1.111	1.064	0.993	1.02	0.843	1.094	1.042	1.291	0.93	1.236	1.094	1.116	1.193	0.983	1.021	0.935	0.944	1.434	1.428	0.918	1.078	1.45
A-826	305.77	308.737	355.063	357.07	242.01	23124.2	2	2	Tier 3 one-reaction								0	7	144	0	1.181	1.215	1.279	1.121	1.042	1.01	1.026	1.119	1.279	1.029	1.127	1.052	1.298	1.067	1.332	0.903	1.122	1.17	1.114	0.98	1.191	1.151	1.099	1.041	0.948	1.173	1.103	1.105	1.293
A-827	305.87	308.838	382.041	384.05	295.966	8454.55	2	2	Tier 3 only two-reaction								0	0	22	0	0.841	0.802	0.866	0.791	0.67	0.673	0.761	0.713	0.756	0.664	0.792	0.77	0.838	0.785	0.894	0.694	0.82	0.774	0.779	0.657	0.766	0.727	0.845	0.727	0.681	0.761	0.729	0.814	0.786
A-830	306.472	309.449	428.128	430.135	194.07	13876	1	1	Tier 2	4-Aminohippuric acid	AN01217000	HMDB0001867		2148	1.91	46.6				0	0.994	1.033	0.834	1.087	0.86	1.088	1.378	1.055	1.058	0.874	1.296	1.389	0.887	0.881	1.285	1.147	1.257	1.131	0.926	0.985	0.966	1.082	1.284	1.361	1.02	1.217	1.065	1.13	1.333
A-831	306.476	309.453	364.085	366.092	130.027	13985.4	1	1	Tier 3 zero-reaction								4	40	464	0	0.998	1.354	0.94	0.785	1.297	1.169	0.545	1.086	1.082	0.702	1.128	0.923	1.241	1.007	1.137	0.401	1.06	1.01	0.937	1.019	1.08	0.703	0.989	0.952	0.737	1.143	1.054	0.603	0.737
A-T1375	306.5	309.48	429.133	431.139	195.076	3790	1	1	Tier 2	6-(Hydroxymethyl)-7,8-Dihydropterin	AN01232000		C01300	135398568	2.71	35.2				0.3023	1.201	0.907	0.8155	0.8852	0.7789	0.8054	0.9351	1.046	0.851	0.887	0.8509	1.47	0.8552	0.8472	1.541	1.351	0.8197	1.85	0.8932	1.186	0.8224	1.27	1.334	1.32	1.37	1.133	1.528	1.187	0.8984
A-832	306.543	309.521	434.175	436.181	200.116	17723.1	1	1	Tier 3 one-reaction								0	11	174	0	1.189	0.79	1.596	0.853	1.37	1.135	1.685	1.519	1.655	1.547	1.448	0.794	1.351	0.971	1.012	1.843	1.187	1.88	1.789	1.2	1.153	2.119	2.13	1.824	1.88	0.562	1.23	1.439	1.522
A-833	306.597	309.575	388.598	390.604	309.079	31941	2	2	Tier 3 only two-reaction								0	0	118	0	1.176	1.046	0.904	1.137	0.932	0.911	1.15	1.082	1.064	0.993	1.02	0.843	1.094	1.042	1.291	0.93	1.236	1.094	1.116	1.193	0.983	1.021	0.935	0.972	1.434	1.428	0.918	1.078	1.45
A-834	306.629	309.607	466.063	468.069	232.005	10359.7	1	1	Tier 2	2,4-Dihydroxyacetophenone 5-sulfate	EF01724000	HMDB0041646		10657183	0.74	61.2				0	1.708	1.646	1.376	1.079	1.182	1.157	1.382	0.991	1.473	0.84	1.275	1.074	1.174	1.13	1.216	1.169	1.095	1.079	1.314	1.064	1.572	1.41	1.434	1.337	1.535	0.896	1.81	1.327	1.664
A-836	307.064	310.048	403.143	405.151	169.085	19439.3	1	1	Tier 2	D-histidine methyl ester	BP00878000			92893	0.12	41.9				0	1.303	0.921	1.574	1.344	1.04	1.132	0.985	1.225	0.995	1.119	0.969	0.258	1.017	1.507	1.017	0.796	1.033	0.977	0.933	0.842	1.262	1.547	1.029	1.381	1.15	1.118	1.103	1.056	1.466
A-T1681	307.1	310.08	371.14	373.147	137.084	34170	1	1	Tier 1	Tyramine	AN00469000	HMDB0000306	C00483	5610	4.46	5.5				0	1.028	1.153	0.876	0.91	0.832	1.18	0.993	1.196	0.607	0.889	0.822	1.289	0.627	0.91	0.955	1.511	1.055	1.258	0.879	1.173	0.927	1.161	1.217	0.991	0.915	1.001	1.1	1.25	1.136
A-837	307.233	310.22	390.027	392.033	311.937	12507.2	2	2	Tier 3 only two-reaction								0	0	13	0	1.062	1.072	1.054	1	0.907	0.828	0.913	1.016	1.074	0.923	0.942	0.896	1.126	0.952	1.11	0.734	1.033	0.994	0.961	0.799	1.02	0.932	0.993	0.892	0.782	0.993	0.967	0.897	1.02
A-T1634	307.5	310.49	480.162	482.17	246.104	10138	1	1	Tier 1	Prolyl-Methionine	AN01904001	HMDB0029023		5233577	2.87	1.1				0	0.745	1.145	1.119	1.192	0.869	1.175	1.196	0.886	1.023	1.599	1.127	1.018	0.91	1.087	1.093	1.893	0.87	1.32	1.561	1.373	1.01	1.233	1.161	1.347	1.095	0.819	1.031	1.19	1.054
A-839	307.663	310.655	399.033	401.039	329.95	8108.67	2	2	Tier 3 only two-reaction								0	0	13	0	1.047	1.1	1.064	0.995	0.928	0.841	0.899	1.043	1.117	0.913	1.01	0.802	1.095	0.92	1.054	0.794	1.029	0.964	0.909	0.92	0.991	0.918	0.989	0.89	0.881	0.985	0.964	0.936	1.054
A-840	307.788	310.782	394.096	396.103	160.038	86940.4	1	1	Tier 3 zero-reaction								2	39	469	0	0.967	1.219	0.871	0.864	1.148	0.954	0.666	1.073	0.891	0.755	0.976	0.848	1.299	1.099	1.156	0.528	1.03	0.972	0.819	0.876	0.9	0.648	0.926	0.899	0.7	1.052	1.05	0.741	0.793
A-843	309.296	312.311	502.117	504.123	268.059	29162.6	1	1	Tier 3 one-reaction								0	4	155	0	1.014	1.01	1.96	1.007	0.947	0.62	1.019	1.274	2.246	0.964	0.923	0.327	0.933	0.488	0.867	0.732	0.892	1.135	0.522	0.17	1.1	1.108	1.346	1.115	0.963	0.539	0.729	0.656	0.763
A-844	309.354	312.37	457.065	459.071	223.007	11562.3	1	1	Tier 3 only two-reaction								0	0	10	0	1.195	1.3	1.014	1.133	1.424	1.085	1.183	1.073	1.019	1.105	1.19	1.451	1.091	1.33	1.191	1.157	1.073	1.02	1.097	1.134	1.127	1.239	1.147	1.118	1.106	1.05	1.188	1.263	1.173
A-845	309.477	312.494	336.09	338.097	102.032	21841.4	1	1	Tier 3 zero-reaction								6	52	601	0	1.251	0.991	1.054	0.952	1.273	1.145	0.953	0.851	1.188	0.987	1.086	0.862	0.918	1.067	1.173	0.914	1.058	0.846	1.251	1.476	1.032	0.796	1.023	1.374	0.914	0.98	1.053	0.867	0.792
A-846	309.526	312.544	367.078	369.085	133.02	1.55829e+06	1	1	Tier 3 one-reaction								0	4	137	0	1.415	1.106	1.003	0.654	1.383	1.146	1.123	0.84	1.474	1.32	0.963	0.961	1.289	1.257	1.257	1.055	0.901	0.797	1.09	0.929	1.15	0.723	0.657	0.989	1.507	0.959	1.044	1.029	1.693
A-847	309.959	312.982	322.074	324.081	88.016	62451.4	1	1	Tier 3 zero-reaction								2	30	481	0	0.938	1.012	0.99	0.897	1.024	1.071	0.9	0.991	0.996	0.952	0.87	0.987	1.088	0.991	0.928	0.881	1.004	1.074	1.011	1.079	0.81	0.895	1.043	0.92	0.843	0.867	0.977	1.02	0.996
A-848	310.036	313.061	354.063	356.07	240.009	125567	2	2	Tier 3 only two-reaction								0	0	57	0	1.062	1.112	1.144	1.038	0.969	0.903	0.913	1.031	1.132	0.913	1.061	0.904	1.12	0.992	1.188	0.785	1.023	1.001	0.96	0.875	1.087	0.992	1.018	0.93	0.821	1.06	0.982	0.995	1.136
A-849	310.098	313.123	409.142	411.15	175.084	25023.5	1	1	Tier 3 zero-reaction								1	41	651	0	0.803	1.054	0.793	0.684	1.515	0.91	0.444	0.554	1.034	0.832	1.247	0.492	1.039	0.884	0.862	0.385	1.096	0.623	0.62	1.088	0.996	0.661	0.67	0.683	0.471	0.952	1.287	0.61	0.754
A-T5711	310.1	313.13	410.146	412.153	176.091	5492	1	1	Tier 1	Canavanine	BP00974000	HMDB0002706	C00308	439202	6.75	0.3				0.3721	1.199	1.262	1.7	0.771	1.565	1.185	0.6546	0.5651	1.288	0.854	0.5956	0.619	1.192	1.001	1.017	0.6158	1.171	0.61	1.07	0.5639	1.261	0.5705	0.5949	0.93	0.6031	1.272	1.564	0.6564	0.6289
A-850	310.134	313.16	458.062	460.07	448.008	4269.6	2	2	Tier 3 only two-reaction								0	0	20	0.0233	1.372	1.735	1.34	1.515	1.848	1.283	1.377	1.191	1.16	1.07	1.407	1.929	1.732	1.415	1.753	1.303	1.156	1.358	1.269	1.262	1.475	1.499	1.388	1.594	1.405	1.231	1.269	1.544	1.304
A-851	310.385	313.414	378.101	380.107	144.042	102230	1	1	Tier 3 zero-reaction								3	43	499	0	1.189	1.177	0.968	1.068	1.136	1.188	1.144	0.994	1.038	0.995	1.026	1.258	1.15	1.051	1.095	1.218	0.991	0.973	1.038	0.944	0.938	0.977	1.008	1.081	1.127	1.014	1.113	1.053	1.072
A-852	310.473	313.504	360.101	362.109	126.043	14758	1	1	Tier 3 zero-reaction								2	14	370	0	0.857	0.693	0.798	0.988	0.634	0.761	0.991	1.043	0.712	0.643	0.7	0.69	0.671	0.719	0.87	1.362	0.69	0.764	0.925	0.719	0.798	0.981	0.722	0.771	0.88	0.714	0.757	0.898	0.699
A-T1676	310.5	313.53	364.133	366.141	260.149	15253	2	2	Tier 1	Lysyl-Asparagine/Asparaginyl-Lysine	AN02112001	HMDB0028946		11219156	2.85	1.5				0	1.015	1.201	1.07	0.912	1.14	1.436	1.115	1.34	0.758	0.687	0.897	0.83	0.701	0.921	0.917	1.045	1.256	1.501	1.084	1.085	1.2	0.887	0.948	1.182	1.021	1.128	1.254	1.271	1.08
A-T1255	310.5	313.53	457.108	459.115	223.048	5028	1	1	Tier 2	4-(2-Amino-5-Hydroxyphenyl)-2,4-Dioxobutanoic Acid	AN01620000		C05652	440746	3.86	54.9				0	1.105	0.955	1.019	0.974	0.801	0.995	0.917	0.805	0.85	0.891	0.904	0.909	0.918	1.031	0.931	1.073	0.96	0.826	1.07	0.921	0.955	1.013	0.989	1.094	0.963	0.879	1.058	1.031	1.28
A-T5358	310.5	313.53	449.138	451.144	215.081	38102	1	1	Tier 2	Kinetin	AN01498000	HMDB0012245	C08272	3830	1.25	43.1				0	0.843	0.905	0.992	1.12	1.057	1.074	0.726	0.747	0.803	0.617	0.863	1.429	0.784	0.786	0.568	0.523	0.884	0.869	0.852	0.936	0.722	0.919	0.954	0.707	0.544	1.219	0.892	1.101	1.15
A-853	310.586	313.618	492.122	494.129	258.063	6542.96	1	1	Tier 2	Northienamycin	BM02069000		C17369	132448	8.15	65				0	1.199	0.932	1.638	1.902	0.652	1.12	2.23	1.118	1.63	1.72	1.072	1.908	0.801	1.746	0.69	2.599	0.918	4.296	1.688	0.954	1.134	1.4	1.59	1.512	2.151	0.948	1.056	2.02	1.425
A-854	310.763	313.798	388.135	390.144	308.154	8145	2	2	Tier 3 only two-reaction								0	0	45	0	1.134	0.966	1.045	0.955	1.022	1.224	0.88	0.88	0.807	0.867	1.225	1.402	1.044	0.975	1.046	1.093	0.879	0.791	1.511	0.916	1.079	1.113	0.838	1.081	1.053	0.862	0.899	0.639	1.023
A-856	310.848	313.884	450.095	452.102	216.037	8474.2	1	1	Tier 3 one-reaction								0	1	99	0	1.15	1.102	1.175	1.29	1.076	1.174	1.065	1.378	1.732	1.093	1.331	1.074	1.488	1.044	1.527	0.887	1.494	1.303	1.059	1.178	1.471	1.26	1.127	1.333	1.399	1.953	1.215	1.021	1.435
A-857	310.972	314.01	457.065	459.072	446.013	11000.7	2	2	Tier 3 one-reaction								0	4	99	0	1.206	1.288	0.971	1.131	1.417	1.091	1.175	1.103	1.022	1.088	1.187	1.409	1.093	1.299	1.211	1.152	1.09	1.027	1.085	1.131	1.147	1.228	1.156	1.131	1.097	1.056	1.168	1.258	1.211
A-858	311.06	314.099	260.079	262.087	52.0422	7224.25	2	2	Unidentified											0	1.116	0.626	0.882	0.811	0.693	0.808	0.953	0.755	0.863	1.195	0.921	0.634	0.84	0.946	0.683	0.791	0.864	0.923	0.952	0.923	0.857	0.996	0.558	0.864	0.943	0.82	0.885	0.933	1.022
A-859	311.222	314.263	309.09	311.097	75.0319	14063.3	1	1	Tier 3 zero-reaction								1	21	435	0	1.125	1.058	1.207	1.338	0.874	1.088	0.975	1.08	0.618	0.733	0.857	0.959	0.665	0.819	0.889	0.907	0.729	0.643	0.841	0.892	1.112	1.136	1.081	1.093	1.272	1.099	1.006	1.137	1.029
A-860	311.272	314.313	351.136	353.144	117.078	82422.4	1	1	Tier 1	Methyl 4-aminobutyrate	BP00660000			18614	4.08	7.1				0	0.824	0.818	0.779	0.839	0.798	0.843	0.966	0.823	0.819	0.888	0.917	1.021	0.752	0.901	0.799	0.911	0.737	0.751	1.085	0.964	0.963	0.989	0.962	1.019	0.907	0.986	0.829	0.958	0.949
A-862	311.358	314.401	391.048	393.054	313.978	13919.6	2	2	Tier 3 only two-reaction								0	0	53	0	1.169	1.207	1.246	1.067	1.051	0.934	0.984	1.191	1.253	1.023	1.073	0.974	1.226	1.058	1.23	0.87	1.09	1.08	1.036	0.997	1.145	1.075	1.135	1.008	0.863	1.039	1.069	1.059	1.235
A-863	311.392	314.435	450.096	452.102	432.075	8871.67	2	2	Tier 3 one-reaction								0	4	145	0	1.15	1.102	1.175	1.29	1.076	1.174	1.065	1.378	1.732	1.093	1.331	1.074	1.488	1.044	1.527	0.887	1.494	1.303	1.059	1.178	1.471	1.26	1.127	1.333	1.399	1.953	1.291	1.021	1.435
A-864	311.398	314.442	329.122	331.128	190.127	5773.33	2	2	Tier 3 only two-reaction								0	0	4	0	1.379	1.146	0.728	0.865	0.96	0.902	1.226	0.625	1.183	1.125	0.98	0.911	1.64	1.378	0.955	1.259	0.975	0.952	1.301	1.142	0.813	0.918	1.02	1.254	1.076	0.873	0.809	0.872	0.93
A-866	312.137	315.19	571.139	573.145	337.08	6254	1	1	Tier 2	2,8-Dihydroxyquinoline-beta-D-glucuronide	AN03203000	HMDB0011658		53481014	0.75	27.4				0	0.976	0.976	1.169	1.134	0.598	0.482	1.658	1.081	1.032	0.852	1.304	0.856	0.585	0.526	1.385	1.159	0.968	1.064	0.252	0.599	0.971	0.828	1.194	1.128	0.902	0.77	0.693	0.6	1.196
A-T1504	312.3	315.36	430.096	432.103	196.037	38382	1	1	Tier 2	3-(3,4-Dihydroxyphenyl)pyruvic acid	AN01241000		C04045	165198	3.22	26				0	1.338	0.85	1.267	1.095	0.898	0.697	1.334	0.574	1.049	0.773	1.003	0.898	1.082	0.983	1.15	1.044	0.91	0.805	1.199	0.855	0.989	0.911	0.827	0.805	0.899	0.681	0.679	0.761	0.944
A-T5774	312.3	315.36	431.1	433.106	197.045	8224	1	1	Tier 2	(R)-3-(3,4-Dihydroxyphenyl)Lactate	BP01254000				8.14	46.4				0.2326	0.4562	0.4661	1.288	0.4549	0.4003	0.4139	1.413	0.75	1.168	0.4116	0.4373	0.975	1.329	1.3	1.275	1.26	1.158	0.764	0.459	0.922	1.12	1.123	0.894	1.051	1.165	0.842	0.456	0.4819	0.4617
A-868	312.344	315.401	668.217	670.223	434.158	4930.92	1	1	Tier 3 one-reaction								0	10	276	0	1.305	0.891	1.528	0.668	1.017	0.731	0.906	0.572	1.245	0.634	0.901	0.492	1.334	0.542	1.494	0.874	0.974	1.164	1.015	0.627	1.453	1.404	0.904	1.041	1.237	0.526	1.166	0.704	1.384
A-T1602	312.6	315.66	448.19	450.197	214.132	103498	1	1	Tier 2	Prolyl-Valine	AN01489000	HMDB0029030		142984	2.03	11.6				0	0.812	0.881	1.05	0.963	0.87	1.088	1.043	1.176	1.004	1.477	1.106	1.007	0.845	0.902	0.925	1.439	0.846	1.083	1.222	1.107	1.034	1.368	1.191	1.262	1.124	1.06	0.91	1.13	1.213
A-871	312.887	315.951	467.091	469.098	233.033	6020	1	1	Tier 3 one-reaction								0	3	80	0	0.652	0.522	0.811	0.845	0.418	0.599	1.48	0.908	0.59	0.531	1.075	0.904	0.816	0.925	0.885	1.139	1.217	3.392	0.648	0.573	0.607	0.63	0.742	0.797	1.019	0.845	0.926	1.301	0.92
A-872	312.892	315.955	348.593	350.6	229.07	6871.8	2	2	Tier 3 one-reaction								0	6	329	0	1.022	1.148	1.108	1.356	0.888	1.394	1.046	1.273	1.498	1.389	1.159	1.202	1.042	1.172	1.378	0.958	1.263	1.728	1.375	1.229	1.035	1.314	1.369	1.235	1.62	1.92	1.263	1.183	1.607
A-T1630	313.3	316.37	373.086	375.092	139.027	3500	1	1	Tier 1	6-Hydroxynicotinic Acid	AN00487003	HMDB0002658	C01020	72924	0.88	8.4				0.186	1.411	1.09	0.974	1.147	1.116	1.305	1.08	1.067	1.524	1.43	0.9098	1.313	0.996	1.542	1.24	0.9406	1.357	1.023	1.202	1.323	1.345	0.958	1.165	1.021	1.185	0.872	0.9488	1.0027	0.9606
A-874	313.379	316.45	355.063	357.069	242.009	19564.2	2	2	Tier 3 one-reaction								0	7	147	0	1.159	1.231	1.285	1.1	1.033	0.993	1.006	1.153	1.26	1.02	1.113	1.046	1.303	1.103	1.287	0.88	1.143	1.126	1.096	0.965	1.156	1.144	1.141	1.062	0.905	1.19	1.101	1.091	1.238
A-876	313.425	316.495	349.158	351.163	115.099	6349.33	1	1	Tier 3 one-reaction								0	21	290	0	0.99	0.942	1.065	0.979	0.846	0.841	0.935	0.91	0.993	0.922	0.693	0.844	1.041	0.841	1.292	1.03	0.924	1.187	0.765	0.815	0.893	0.899	1.139	0.954	0.739	0.938	0.966	1.132	1.284
A-T2083	313.6	316.67	315.108	317.116	162.1	8176	2	2	Tier 2	N6-Hydroxy-L-lysine	AN00774000		C01028	439370	1.43	43.9				0.1628	0.848	0.888	0.6278	1.421	1.121	0.783	0.781	0.6216	0.764	0.6166	0.857	0.6958	0.98	0.756	1.2	0.969	0.811	0.744	1.132	0.742	0.864	0.6275	0.864	0.6796	0.6634	0.863	1.031	1.145	1.201
A-877	313.954	317.032	334.596	336.602	201.075	30066.3	2	2	Tier 3 one-reaction								0	2	278	0	1.09	0.998	1.037	1.134	0.965	1.114	1.027	1.209	1.178	1.223	1.119	1.002	1.274	1.015	1.292	0.665	1.327	1.444	1.049	1.244	0.939	1.001	1.443	1.129	1.257	1.883	1.144	1.016	1.487
A-T1714	314.2	317.28	393.127	395.13	318.133	9110	2	2	Tier 1	Histidinyl-Tyrosine	AN02951002	HMDB0028897		515713	5.45	2.4				0.2558	1.267	1.167	1.113	1.268	1.123	1.05	1.395	0.5412	1.194	0.5369	1.278	0.6059	1.202	1.155	1.272	1.271	0.5495	1.239	1.262	1.221	1.101	0.951	0.5697	1.38	1.297	1.286	1.224	1.393	0.6023
A-880	314.691	317.779	422.091	424.097	188.033	19792.2	1	1	Tier 3 zero-reaction								1	15	235	0	0.947	0.979	0.714	0.82	1.073	1.008	0.983	0.88	1.008	0.884	0.837	1.062	1.124	1.075	0.972	0.973	0.871	0.822	0.873	0.866	0.839	0.812	0.844	1.06	1.032	0.889	1.072	0.861	0.962
A-883	315.316	318.413	473.138	475.145	239.079	6247.16	1	1	Tier 2	N-Acetyl-3,4-Dihydroxy-L-phenylalanine	PR01809000			13987867	0.04	38.2				0	1.175	1.089	0.998	1.352	1.389	1.128	1.506	1.13	1.253	1.268	1.15	1.205	1.264	1.183	1.338	1.133	1.199	1.102	1.083	1.156	1.097	1.087	1.374	1.53	1.436	1.098	1.211	1.301	1.098
A-884	315.598	318.699	418.096	420.103	184.038	36837.7	1	1	Tier 2	Methyl 2,4,6-trihydroxybenzoic acid	EF01076005	HMDB0029650		76600	0.97	0.6				0	0.963	1.009	0.736	0.764	0.792	0.735	1.257	0.758	1.125	1.268	1.071	1.156	0.965	1.003	0.943	1.176	0.985	1.094	1.048	0.945	0.868	0.982	0.837	0.861	0.955	0.84	0.907	1.048	0.899
A-T1363	315.6	318.7	431.127	433.134	197.069	103152	1	1	Tier 2	N-Hydroxy-L-Tyrosine	BM01257000		C03004	174052	1.91	46.1				0	0.82	0.907	0.676	0.757	0.757	0.838	1.046	0.862	0.935	0.917	0.891	0.937	0.865	0.799	1.038	1.117	1.092	1.11	0.82	1.123	0.652	0.776	0.72	0.625	0.62	0.7	0.777	0.772	0.683
A-T5745	315.6	318.7	417.091	419.099	183.035	8264	1	1	Tier 2	p-Hydroxyphenylacetothiohydroximic acid	BP01064000		C17239	46173870	5.28	2.9				0.0465	0.915	1.08	0.4826	1.525	1.397	0.987	0.831	0.944	0.9	0.468	0.86	0.775	0.99	0.645	0.811	0.921	0.925	0.87	1.044	0.753	0.812	0.846	0.893	1.158	0.978	0.887	1.173	0.906	0.5316
A-885	315.611	318.712	394.062	396.068	160.004	26344.5	1	1	Tier 3 one-reaction								0	1	82	0	0.948	0.894	0.971	1.058	0.831	1.051	0.84	1.052	1.083	0.857	0.955	0.985	0.935	0.991	1.139	0.686	0.971	1.158	0.976	1.122	0.823	0.923	1.147	1.064	1.113	1.534	1.063	0.855	1.382
A-886	315.756	318.859	438.122	440.128	204.064	104745	1	1	Tier 3 one-reaction								0	19	472	0	1.161	1.102	1.05	1.161	1.052	1.216	1.057	1.019	1.053	0.955	1.002	1.209	1.247	1.059	1.13	1.041	0.938	0.95	1.062	0.853	0.92	0.931	1	1.048	1.088	1.069	1.128	0.978	1.138
A-888	316.05	319.157	476.048	478.053	241.99	6746.96	1	1	Tier 3 one-reaction								0	2	50	0	1.845	1.638	1.708	1.212	1.246	1.328	1.41	1.619	1.594	1.038	1.4	1.074	1.708	1.408	1.956	1.107	1.455	1.539	1.661	1.456	1.505	1.514	1.58	1.287	1.356	1.343	1.393	1.6	1.338
A-889	316.177	319.285	481.201	483.207	247.142	5398.93	1	1	Tier 3 zero-reaction								1	20	321	0	1.083	1.039	0.986	1.264	1.108	1.128	0.891	1.326	1.108	0.902	1.193	1.243	0.759	1.146	1.264	1.04	0.868	0.994	1.13	1.266	1	1.08	1.114	1.053	0.97	1.498	1.03	1.022	1.022
A-890	316.291	319.401	411.633	413.639	177.575	13126.5	1	1	Unidentified											0	0.558	0.937	0.681	1.101	0.681	1.367	0.749	1.115	0.816	0.944	0.727	1.555	0.669	0.728	0.947	0.934	0.688	1.064	0.856	1.174	0.768	1.046	1.062	0.657	1.151	1.786	0.793	1.107	1.126
A-T1799	316.3	319.41	418.132	420.14	184.074	22252	1	1	Tier 2	3-Methoxy-4-Hydroxyphenylethyleneglycol	AN01079002	HMDB0001490	C05594	10805	1.24	10.2				0	1.161	1.454	0.885	0.986	1.02	1.059	1.138	0.97	1.198	1.109	1.026	1.112	1.069	1.062	1.093	1.088	1.399	1.403	1.135	1.062	0.842	0.916	1.126	1	1.177	1.022	1.101	1.166	0.976
A-T5561	316.4	319.51	400.085	402.092	166.027	7047747	1	1	Tier 2	4-Formylsalicylic acid	BM00818003		C14100	656876	0.91	18.5				0	0.886	0.996	0.675	0.739	0.75	0.74	1.205	0.679	1.093	1.254	1.084	1.175	0.891	0.979	0.86	1.172	0.922	1.071	1.006	0.892	0.83	0.982	0.772	0.837	0.941	0.852	0.91	1.03	0.8
A-891	316.551	319.665	416.126	418.133	182.068	18468	1	1	Tier 3 one-reaction								0	19	394	0	1.204	1.264	0.647	0.245	0.905	1.502	0.919	0.882	0.873	1.764	0.889	0.878	1.357	1.694	0.618	1.237	1.267	1.029	0.907	2.062	1.325	1.59	0.817	0.751	1.029	1.172	1.046	0.545	1.09
A-892	316.555	319.669	406.63	408.637	172.572	22273.3	1	1	Unidentified											0	0.948	0.934	0.826	0.795	1.069	1.067	0.82	1.214	0.797	0.899	0.801	0.137	0.915	1.114	0.828	0.587	0.882	0.892	0.802	0.865	0.915	0.738	1.054	0.743	0.894	0.795	0.922	0.776	0.852
A-893	316.65	319.765	407.131	409.139	173.073	11571.5	1	1	Tier 3 only two-reaction								0	0	13	0	0.926	1.03	0.887	0.952	0.947	1.028	0.882	1.193	0.745	0.906	0.726	0.293	0.937	1.263	0.811	0.628	0.942	1.046	0.799	1.044	0.935	0.887	0.962	0.924	0.979	0.915	0.874	0.799	0.952
A-894	316.651	319.766	364.625	366.631	130.566	15006.5	1	1	Unidentified											0	1.006	0.915	0.801	0.97	0.777	0.978	0.96	1.035	0.829	1.001	0.827	1.124	0.719	0.892	0.883	0.981	0.881	1.087	0.882	0.984	0.896	0.911	0.988	1.011	0.948	0.983	0.849	1.143	1.133
A-T1725	316.7	319.82	369.64	371.646	271.164	8575	2	2	Tier 1	Prolyl-Arginine	AN02275001	HMDB0029011		9814075	2.04	1.2				0.1163	0.817	0.906	0.732	0.929	1.042	1.065	0.866	0.848	0.742	0.9	0.891	0.4032	0.958	1.071	0.56	1.256	1.066	0.3464	0.954	1.09	0.866	0.3636	0.977	1.259	1.054	0.772	0.829	1.183	0.4008
A-895	316.789	319.906	411.172	413.18	177.114	7120.82	1	1	Tier 3 one-reaction								0	3	126	0.0233	1.582	1.342	1.353	1.411	1.574	1.155	1.329	1.068	1.898	1.236	1.576	1.095	1.341	1.283	1.391	1.033	1.29	1.022	1.688	1.285	1.73	1.628	1.044	1.431	1.507	1.166	1.69	1.1662	1.916
A-897	316.848	319.966	644.216	646.223	410.158	5039.2	1	1	Tier 3 one-reaction								0	12	295	0	0.771	1.041	0.637	0.9	0.72	1.004	1.172	0.77	0.931	0.984	1.018	0.897	1.038	1.021	1.106	1.319	1.041	1.23	1.032	1.156	0.595	0.706	0.707	0.832	0.718	0.918	0.994	0.823	0.799
A-898	317.081	320.202	518.148	520.155	284.09	40211	1	1	Tier 3 zero-reaction								1	21	346	0	0.918	1.138	1.316	1.15	0.882	0.683	1.308	1.222	1.035	1.086	0.808	0.432	0.784	0.606	1.301	0.948	1.168	1.354	0.366	0.261	1.21	0.925	1.396	1.445	1.265	0.675	0.921	1.106	0.855
A-901	317.286	320.409	410.091	412.097	176.032	6793.42	1	1	Tier 3 zero-reaction								2	41	406	0	1	1.043	1.225	1.302	1.317	0.954	1.16	1.297	1.38	0.972	0.865	1.138	1.176	0.992	1.611	1.138	1.139	1.091	1.453	0.529	1.022	0.902	1.285	1.413	1.323	0.711	1.252	1.393	0.913
A-T1708	317.3	320.42	371.141	373.148	274.164	12031	2	2	Tier 1	Glutaminyl-Lysine	AN02323000	HMDB0028802		71363012	2.74	1.9				0	1.826	1.106	2.089	1.328	1.252	1.58	1.578	1.032	1.595	1.269	1.007	0.884	0.82	1.12	1.053	1.67	1.035	1.3	1.443	1.068	1.371	1.752	1.237	1.849	1.482	1.168	0.969	1.249	1.308
A-902	317.433	320.559	386.117	388.124	304.118	6002.46	2	2	Tier 3 one-reaction								0	7	310	0	0.642	0.733	0.787	0.742	0.678	0.575	0.805	0.785	0.653	0.614	0.68	0.545	0.764	0.838	0.82	0.775	0.69	0.779	0.749	0.707	0.737	0.59	0.815	0.88	0.699	0.669	0.766	0.764	0.606
A-903	317.647	320.776	513.079	515.085	279.02	47958.2	1	1	Tier 3 one-reaction								0	2	52	0	1.104	1.103	1.023	1.035	0.863	0.913	1.034	0.857	1.075	0.868	0.968	0.979	1.006	1.015	1.113	0.961	0.99	0.913	1.053	0.891	1.04	1.004	1.018	0.98	0.926	0.934	0.96	1.002	0.998
A-904	317.662	320.79	306.601	308.608	145.084	6244.8	2	2	Tier 2	Isomer 1 of 4-Guanidinobutanoic acid	AN00562000	HMDB0003464	C01035	500	1.16	50.8				0	1.616	1.014	1.034	0.782	0.745	1.033	1.098	1.142	0.705	1.096	0.877	0.715	0.978	0.968	1.026	1.016	1.044	1.051	1.203	0.995	0.944	1.096	0.898	1.072	0.937	0.867	1.059	1.352	1.396
A-T5341	317.7	320.83	432.11	434.118	198.053	12083	1	1	Tier 1	Vanillylmandelic acid	AN01266002	HMDB0000291	C05584	1245	1.04	1.1				0	1.012	1.14	1.1	1.018	0.77	0.85	1.014	0.662	0.856	0.89	0.998	0.867	0.95	0.96	0.99	1.004	1.005	1.107	0.95	0.64	0.883	1.29	0.93	0.995	1.148	0.867	1.1	1.219	0.981
A-906	318.178	321.313	472.109	474.115	238.051	6586.67	1	1	Tier 2	L-4-Chlorotryptophan	EF01796000	HMDB0030400		14048817	0.27	0.4				0	0.536	0.79	0.593	1.064	0.55	0.709	0.656	0.796	0.663	0.677	0.695	0.749	0.524	0.793	0.583	0.671	0.532	0.664	0.664	0.741	0.665	0.813	0.765	0.695	0.58	0.709	0.676	0.924	0.647
A-908	318.69	321.833	371.632	373.639	275.148	204478	2	2	Tier 1	Lysyl-Glutamate	AN02339002	HMDB0028950		7010501	0.35	10				0	0.758	1.024	0.565	0.699	0.606	0.903	0.755	0.976	0.772	1.415	0.788	1.04	0.635	1.016	0.636	1.181	1.015	1.381	0.757	0.896	0.632	1.011	0.907	0.82	0.91	0.979	0.588	0.796	0.692
A-909	318.926	322.071	348.101	350.108	114.043	1.69153e+06	1	1	Tier 3 zero-reaction								2	12	242	0	0.848	1.008	1.4	1.367	0.896	1.066	0.759	0.867	0.91	1.178	1.211	0.942	0.991	1.16	0.708	0.871	0.715	0.721	0.658	0.851	0.69	0.824	1.012	0.877	0.809	1.147	1.075	1.079	0.891
A-910	318.943	322.089	560.159	562.165	326.101	14352.2	1	1	Tier 2	1-O-(4-Coumaroyl)-beta-D-Glucose	BP03048001			14034265	0.74	44.7				0	0.91	0.976	1.816	1.182	0.739	0.553	0.783	1.104	1.504	1.15	0.67	0.637	1.117	0.737	1.072	1.209	0.731	1.043	0.587	0.235	1.354	1.752	1.541	1.331	1.332	0.795	0.714	0.983	0.75
A-911	319.109	322.257	266.095	268.103	32.0368	16001	1	1	Unidentified											0	1.141	1.204	1.105	1.14	1.045	1.099	1.243	1.027	1.088	1.021	1.077	1.229	1.154	1.121	1.235	1.187	1.111	1.025	1.213	1.034	1.069	1.036	1.15	1.131	1.061	1.068	1.106	1.21	1.128
A-T1307	319.2	322.35	372.134	374.141	276.159	69655	2	2	Tier 2	p-Coumaroylagmatine	AN02356000	HMDB0033460	C04498	5280691	7.79	58				0.1395	0.1179	0.1204	0.669	0.776	0.1034	0.107	0.799	1.022	0.817	0.1064	0.113	1.067	0.725	1.181	0.741	1.239	0.1089	1.539	0.789	0.107	0.583	1.083	1.063	0.87	1.019	0.995	0.1178	0.907	0.559
A-912	319.386	322.538	395.123	397.129	322.129	97156.8	2	2	Tier 3 one-reaction								0	8	431	0.0233	0.721	0.974	0.765	0.782	0.777	0.567	0.753	0.905	0.595	0.695	0.734	0.1442	0.769	0.929	0.766	0.727	0.827	0.926	0.737	0.741	0.688	0.663	0.774	0.844	0.726	0.705	0.825	0.788	0.636
A-913	319.389	322.541	426.112	428.119	192.054	13713.9	1	1	Tier 3 one-reaction								0	1	194	0	0.834	0.831	0.783	0.753	0.64	0.845	0.939	0.762	0.655	0.852	0.723	0.962	0.743	0.806	1.02	0.894	0.729	0.985	0.934	0.852	0.738	0.768	1.017	1.064	0.888	0.846	0.995	1.134	0.952
A-914	319.636	322.791	499.152	501.159	265.094	10998.3	1	1	Tier 3 one-reaction								0	15	269	0	0.854	0.824	0.71	0.965	0.495	0.68	1.011	0.766	0.777	1.271	0.695	0.9	0.631	0.762	0.979	1.186	0.968	1.05	1.08	0.837	0.87	1.187	1.024	0.92	1.182	0.815	0.702	1.198	0.886
A-T1730	319.7	322.86	329.105	331.114	190.095	5705	2	2	Tier 1	Ll-2,6-Diaminoheptanedioic Acid	BM01168000	HMDB0001370	C00666	439283	1.49	1.5				0.2093	0.762	0.6353	0.711	0.936	0.5456	0.604	0.858	0.768	0.596	0.5609	0.92	0.83	0.599	1.606	0.842	0.906	1.62	1.01	0.702	1.06	0.696	0.5708	0.756	0.6182	0.6034	0.5729	0.918	0.723	0.817
A-T5761	319.7	322.86	427.119	429.121	193.06	3942	1	1	Tier 2	(E)-Omega-(Methylsulfanyl)Hexyl-Thiohydroximate	BP01209000			44237358	4.72	54.1				0.1163	0.8664	1.58	0.717	0.823	0.872	0.8	1.493	1.094	0.993	1.109	1.02	1.3	0.8347	0.8269	0.8789	1.063	1.009	1.235	1.063	1.077	1.028	0.87	1.276	1.785	1.018	1.327	1.088	1.163	0.8769
A-915	319.88	323.039	414.112	416.119	180.054	9086.51	1	1	Tier 3 zero-reaction								1	22	283	0	1.141	0.954	0.903	1.317	0.927	1.315	0.874	0.914	0.89	1.056	1.235	1.003	0.987	1.116	0.906	0.902	0.849	0.633	0.838	1.268	1.193	0.969	0.977	1.412	1.247	1.246	0.976	0.614	0.773
A-T1749	320.1	323.26	370.648	372.654	273.18	5920	2	2	Tier 1	Valyl-Arginine	AN02307001	HMDB0029121		444523	1.69	0.7				0.0465	0.824	0.936	1.041	1.399	0.887	1.171	1.469	1.216	0.6026	0.453	1.295	1.325	0.6057	0.773	0.965	1.477	0.662	2.745	0.798	0.623	0.731	1.537	1.195	0.91	0.733	0.807	1.003	0.913	0.886
A-916	320.208	323.372	516.082	518.085	282.023	6333.5	1	1	Tier 3 one-reaction								0	1	126	0	2.151	1.641	1.396	1.526	1.533	1.793	1.476	1.492	1.756	1.991	1.721	1.18	1.466	2.25	2.221	1.648	1.42	1.252	1.287	1.519	1.37	1.417	1.35	1.415	1.566	1.417	1.258	1.414	1.813
A-917	320.215	323.379	502.189	504.197	268.131	6358.82	1	1	Tier 3 one-reaction								0	11	217	0	1.418	1.27	1.205	1.336	1.068	1.106	1.25	1.082	1.096	1.228	1.209	1.292	1.336	1.231	1.306	1.385	1.346	1.353	1.55	1.021	1.191	1.236	1.174	1.321	1.324	1.092	1.075	1.291	1.387
A-918	320.569	323.737	531.104	533.11	297.046	25141.6	1	1	Tier 3 zero-reaction								1	3	77	0	1.377	1.155	1.417	0.946	1.112	1.097	1.151	1.069	0.912	0.678	1.068	0.836	0.958	0.729	1.169	1.08	1.11	0.722	1.087	0.604	1.059	0.929	1.084	1.219	1.23	0.788	0.9	0.842	1.191
A-919	320.676	323.846	383.581	385.587	299.045	206854	2	2	Tier 3 one-reaction								0	11	260	0	1.736	1.498	1.761	1.286	1.318	1.31	1.5	1.347	1.025	0.844	1.552	1.337	1.274	0.939	1.491	1.242	1.787	0.915	1.439	0.731	1.303	1.162	1.232	1.637	1.59	1.068	1.273	1.052	1.474
A-T1765	320.7	323.87	382.581	384.587	297.045	916555	2	2	Tier 2	L-Cysteinylglycine disulfide	AN02654000	HMDB0000709		22833544	1.11	2.3				0	1.597	1.118	1.636	1.17	1.199	1.145	1.317	1.27	0.897	0.7	1.133	0.942	1.17	0.835	1.27	1.144	1.329	0.777	1.262	0.657	1.18	1.06	1.054	1.6	1.449	0.906	0.994	0.89	1.393
A-921	320.926	324.1	502.117	504.124	268.059	21541.8	1	1	Tier 3 one-reaction								0	4	155	0	1.006	0.889	1.38	0.803	0.855	0.687	1.153	1.295	1.891	0.895	1.306	0.347	1.03	0.605	0.912	0.78	1.289	1.506	0.675	0.26	0.877	0.803	1.114	0.99	0.872	0.351	0.644	0.614	0.736
A-922	321.312	324.491	335.105	337.113	101.047	13291.3	1	1	Tier 2	Isomer 1 of L-3-Aminodihydro-2(3H)-furanone	EF00171000	HMDB0029387	C02926	73509	2.72	50.3				0	0.862	1.067	0.886	0.738	0.892	0.93	0.786	0.972	0.925	1.103	0.68	0.911	1.259	1.369	1.035	0.728	0.988	0.925	1.237	1.489	0.94	0.857	0.881	0.715	0.967	0.988	0.793	0.722	0.81
A-923	321.553	324.735	438.068	440.074	204.01	155262	1	1	Tier 3 one-reaction								0	4	115	0	0.941	0.924	1.173	0.986	0.997	0.785	0.783	0.596	0.986	0.602	1.039	1.093	1.123	0.704	0.723	0.877	0.776	1.275	1.666	0.706	0.936	0.915	1.147	0.704	1.015	0.876	0.967	1.404	1.015
A-925	321.695	324.879	315.09	317.097	162.064	79267.3	2	2	Tier 3 one-reaction								0	18	272	0	1.131	0.995	0.849	0.714	0.692	0.723	0.959	0.888	0.74	0.946	0.646	0.831	0.835	0.984	0.954	0.869	0.895	1.148	1.254	0.823	0.703	0.94	0.899	0.882	0.962	0.737	0.984	1.202	1.281
A-T5616	321.7	324.88	304.112	306.118	70.0531	9760	1	1	Tier 2	2-Pyrazoline	BP00055002			66962	4.75	40.8				0	0.833	1.046	0.75	0.902	0.564	1.876	0.964	0.954	0.887	2.88	0.872	0.698	0.532	1.854	0.67	2.639	1.129	1.173	0.73	1.794	0.682	1.36	1.332	1.182	1.03	0.92	0.594	1.39	0.557
A-926	321.791	324.976	438.122	440.128	204.064	87190.9	1	1	Tier 3 one-reaction								0	19	472	0	1.168	1.097	1.053	1.152	1.026	1.153	1.04	1.019	1.02	0.952	1.015	1.18	1.226	1.048	1.085	1.005	0.919	0.924	1.045	0.862	0.926	0.922	0.954	1.036	1.04	1.088	1.093	0.955	1.091
A-928	322.759	325.957	391.168	393.175	157.11	6806.89	1	1	Tier 3 one-reaction								0	18	261	0	1.021	0.726	1.877	1.129	1.577	1.137	1.041	0.984	1.346	0.655	1.164	0.988	1.394	0.729	1.288	0.947	0.963	0.99	1.63	0.784	1.512	1.281	0.903	1.078	1.126	0.823	1.09	0.857	1.336
A-930	323.319	326.525	323.105	325.113	89.047	12468.8	1	1	Tier 2	Isomer 2 of Sarcosine	AN00124004	HMDB0000271	C00213	1088	1.99	72.2				0	0.788	0.992	0.987	0.878	0.857	0.835	1.032	1.074	0.916	0.982	1.152	1.024	0.834	0.889	0.855	1.127	0.997	1.136	0.888	0.854	0.859	1.011	0.985	0.865	0.974	0.924	1.187	1.337	1.128
A-931	323.471	326.679	351.101	353.108	117.043	1.43001e+06	1	1	Tier 3 zero-reaction								3	35	483	0	0.558	1.096	0.537	0.376	1.245	0.679	0.316	0.918	0.806	0.543	1.5	0.551	0.846	0.763	0.675	0.3	1.431	0.83	0.451	1.036	0.872	0.58	0.538	0.465	0.368	0.982	1.404	0.462	0.551
A-932	323.776	326.988	413.117	415.124	179.059	22627.1	1	1	Tier 3 zero-reaction								2	43	400	0	0.621	0.543	0.645	0.644	0.285	0.265	1.198	1.431	0.622	0.616	3.028	1.472	0.553	0.586	1.082	1.01	1.852	2.168	0.205	0.708	0.364	0.314	0.799	0.895	0.676	0.468	0.389	0.595	0.362
A-T1735	323.8	327.01	429.112	431.119	195.053	467867	1	1	Tier 2	N-Acetyl-3-Hydroxyanthranilic acid	PR01229010				1.84	5.1				0	0.655	0.77	1.047	1.047	0.918	0.866	1.038	0.756	1.025	0.78	0.808	0.848	0.907	0.866	0.937	1.144	0.82	1.008	1.094	0.718	1.125	1.179	1.238	1.049	1.027	0.815	0.949	1.223	1.253
A-935	323.971	327.186	344.13	346.136	220.143	8413.81	2	2	Tier 3 one-reaction								0	3	133	0	0.962	0.88	1.435	1.653	0.892	1.175	0.77	1.178	0.671	0.574	0.723	0.745	0.594	0.83	1.046	1.646	0.86	0.914	1.353	1.24	1.334	1.366	0.684	0.727	1.053	0.961	1.423	1.366	0.736
A-936	324.048	327.264	309.09	311.096	75.0318	13648.7	1	1	Tier 3 zero-reaction								1	21	435	0	1.206	1.075	1.216	1.431	0.92	1.234	1.149	1.076	0.681	0.934	1.009	1.043	0.69	0.929	0.954	1.132	0.708	0.748	0.895	0.914	1.183	1.347	1.116	1.21	1.354	1.119	1.04	1.274	1.057
A-938	324.389	327.609	358.11	360.117	124.052	7704.4	1	1	Tier 2	4-Hydroxybenzyl alcohol	AN00326003	HMDB0011724	C17467	125	0.99	62.6				0	1.067	1.063	1.31	1.188	1.133	0.949	0.907	0.76	1.239	0.781	1.084	1.357	1.386	0.846	0.888	1.035	0.812	1.459	1.643	0.73	0.982	1.087	1.222	0.768	1.076	0.997	1.188	1.387	0.993
A-939	324.404	327.624	452.128	454.134	218.07	8954.77	1	1	Tier 3 one-reaction								0	11	180	0	1.361	1.307	1.398	1.053	1.462	1.229	0.885	1.21	1.639	1.094	1.355	1.169	1.371	1.358	1.434	0.729	1.261	1.138	1.012	0.94	1.706	1.288	1.018	1.495	0.995	1.475	1.397	0.994	1.348
A-941	324.495	327.717	422.173	424.181	188.115	14440.6	1	1	Tier 1	Gly-Norleucine	AN01133007			273080	2.08	4.5				0	0.833	1.198	1.098	2.09	0.589	1.409	1.934	0.883	0.393	0.903	1.072	1.054	0.492	1.388	1.111	1.429	0.449	2.89	0.702	0.737	0.802	3.624	3.665	0.826	0.609	0.979	0.969	1.002	0.97
A-942	324.622	327.846	319.591	321.597	171.064	8655.59	2	2	Tier 3 one-reaction								0	9	254	0	1.038	0.927	0.696	0.458	0.757	0.499	0.505	1.213	0.646	0.889	0.685	0.355	0.648	0.891	1.08	0.395	1.009	1.116	0.982	0.821	0.784	0.683	0.953	0.834	0.429	0.954	0.954	0.962	1.167
A-943	324.663	327.887	465.123	467.129	231.065	13402.2	1	1	Tier 3 one-reaction								0	14	160	0	0.925	0.948	0.728	0.819	0.799	0.854	0.928	0.908	0.809	0.845	0.885	0.805	0.839	0.838	1.028	0.72	0.852	0.802	0.823	0.831	0.763	0.731	1.169	0.926	0.713	0.768	0.952	0.779	1.01
A-944	324.798	328.024	374.081	376.087	140.022	5952.4	1	1	Tier 3 one-reaction								0	8	151	0	0.66	0.618	0.789	2.528	0.554	0.624	0.472	0.632	1.099	0.556	0.548	1.768	0.527	0.686	1.587	1.025	0.531	0.673	0.549	0.766	0.763	0.582	0.856	0.621	0.467	1.676	1.66	1.547	1.408
A-945	324.968	328.196	328.103	330.11	188.09	8699	2	2	Tier 3 one-reaction								0	3	65	0	1.017	1.024	0.868	0.758	0.754	0.64	0.72	0.972	0.912	0.753	0.838	0.555	0.843	0.64	0.895	0.79	0.864	0.955	0.754	0.803	0.694	0.696	0.969	0.862	0.823	0.752	0.946	0.932	0.976
A-T5690	325.8	329.02	400.12	402.127	166.063	66121	1	1	Tier 2	Caffeyl alcohol	BP00823000		C12206	5282096	3.26	12.6				0.1395	1.072	1.089	0.93	1.005	0.868	0.892	1.159	0.86	0.8954	0.8427	0.972	1.098	1.146	1.134	1.09	1.037	0.891	0.893	0.9399	0.945	0.8654	0.956	1.055	1.053	0.97	0.971	1.102	1.02	1.046
A-946	325.805	329.023	399.29	401.297	165.232	35114.7	1	1	Unidentified											0	1.039	1.235	1.338	1.162	0.876	0.815	2.147	1.261	1.323	1.475	1.299	2.347	1.14	1.251	1.616	1.416	0.917	1.707	2.797	1.359	1.071	1.27	1.587	1.326	1.077	1.398	0.882	1.265	0.801
A-947	326.004	329.213	435.159	437.165	201.1	119893	1	1	Tier 3 one-reaction								0	26	404	0	0.631	0.686	1.114	0.887	0.806	0.767	0.703	0.839	1.009	0.942	0.879	0.662	0.892	0.769	0.779	0.786	0.871	0.927	0.966	0.711	0.798	0.843	1	0.867	0.602	0.721	1.007	1.105	1.13
A-T1795	326.2	329.4	399.137	401.144	165.079	20366909	1	1	Tier 1	Phenylalanine	AN00814000	HMDB0000159	C00079	994	1.13	0.4				0	1.001	1.022	0.889	0.952	0.842	0.869	1.138	0.88	1.01	0.988	1.003	1.125	0.892	0.981	0.989	1.047	0.88	0.93	1.14	1.002	0.945	0.97	0.937	0.981	0.957	0.949	0.947	1.04	0.947
A-948	326.786	329.956	459.123	461.129	225.064	44954.7	1	1	Tier 3 one-reaction								0	21	323	0	0.495	0.721	0.847	0.699	1.004	1.15	1.149	1.084	0.834	0.894	0.563	0.918	0.977	1.213	0.672	1.593	0.797	1.104	0.928	0.708	0.791	1.225	1.366	0.797	0.704	0.629	1.136	1.495	1.184
A-949	326.989	330.15	457.065	459.071	446.012	9791.14	2	2	Tier 3 one-reaction								0	3	96	0	1.217	1.289	1.011	1.162	1.354	1.175	1.255	1.089	1.039	1.112	1.09	1.458	1.19	1.24	1.218	1.248	1.145	1.038	1.172	1.198	1.119	1.167	1.126	1.191	1.12	1.077	1.177	1.237	1.253
A-950	327.098	330.253	393.127	395.132	159.069	57181.7	1	1	Tier 3 zero-reaction								1	10	122	0	1.258	1.192	1.246	1.333	1.117	1.25	1.318	1.14	1.216	1.196	1.188	1.305	1.201	1.3	1.287	1.368	1.204	1.137	1.311	1.136	1.192	1.298	1.17	1.43	1.35	1.279	1.333	1.236	1.26
A-951	327.492	330.628	395.624	397.63	161.566	15209.7	1	1	Unidentified											0	0.993	1.158	0.846	0.857	0.932	0.812	1.011	1.012	0.69	0.979	0.927	0.157	0.902	1.209	0.83	0.882	1.126	1.251	0.901	0.998	0.971	0.941	0.966	0.89	0.989	0.913	1.009	0.925	0.872
A-953	327.756	330.879	393.148	395.154	159.09	129756	1	1	Tier 2	Calystegin A3	BP00725001		C10850	442999	0.46	68.8				0	1.049	1.01	1.382	1.538	0.878	0.832	1.294	0.847	1.304	1.096	0.836	1.329	1.245	1.007	1.097	1.136	0.88	0.924	1.205	0.891	1.208	1.146	1.304	1.224	1.207	0.854	1.074	1.232	1.667
A-954	327.814	330.934	474.122	476.129	240.064	9314.07	1	1	Tier 3 one-reaction								0	11	196	0.0233	0.639	0.606	1.038	0.758	2.066	0.977	0.729	1.25	1.374	0.77	0.248	1.213	2.274	0.33	0.391	0.91	0.661	0.847	0.95	0.1876	0.706	0.898	1.232	0.663	0.496	1.32	0.834	0.885	0.702
A-T1837	327.9	331.02	357.125	359.131	246.133	4592	2	2	Tier 2	D-Octopine	AN01908000		C04137	440237	2.44	3.6				0.093	1.427	1.402	1.06	1.224	1.284	1.161	0.864	0.878	0.883	1.215	1.178	1.451	1.152	1.02	1.094	1.138	0.961	0.974	1.426	0.7904	1.19	1.136	1.15	1.06	0.8453	0.8025	0.921	1.048	1.14
A-957	328.433	331.522	518.148	520.155	284.09	334915	1	1	Tier 3 zero-reaction								1	21	347	0	1.008	1.255	1.373	1.259	0.866	0.679	1.42	1.309	1.21	1.171	0.745	0.391	0.736	0.644	1.431	1.068	1.157	1.443	0.304	0.209	1.206	1.143	1.413	1.675	1.285	0.666	0.976	1.219	0.946
A-T1826	328.9	331.97	365.152	367.159	131.095	20377596	1	1	Tier 1	L-Isoleucine	AN00410002	HMDB0000172	C00407	6306	0.17	1				0	1.033	1.044	0.922	0.996	0.91	0.929	1.126	0.948	0.977	0.994	1.033	1.085	0.903	0.987	1	1.066	0.932	0.941	1.101	0.999	1.007	1.024	1.021	1.066	1	1.008	1.013	1.138	1.095
A-T1809	328.9	331.97	360.101	362.109	126.043	17940	1	1	Tier 1	Thymine	AN00345001	HMDB0000262	C00178	1135	2	1.3				0	0.877	0.545	0.957	0.893	0.645	0.726	1.423	0.87	1.11	1.071	1	1.312	1.055	0.98	0.87	0.838	1.262	1.336	0.88	1.275	0.994	0.819	0.801	1.233	1.155	1.184	0.931	1.07	0.775
A-T1559	329.2	332.25	386.124	388.134	304.138	22789	2	2	Tier 2	Nopaline	AN02772000		C01682	108012	7.28	34				0	0.717	0.711	0.759	0.988	0.615	0.656	0.832	0.575	0.742	0.371	0.6	0.639	0.62	1.043	0.824	0.566	0.823	0.53	0.663	0.381	0.81	0.64	0.807	0.806	0.887	0.688	0.808	0.818	1.376
A-958	329.664	332.693	421.143	423.149	187.085	79128.4	1	1	Tier 3 zero-reaction								1	32	495	0	0.546	0.767	0.885	0.754	0.671	0.674	0.727	1.075	0.927	0.812	1.225	0.757	0.92	0.837	0.816	1.097	0.954	0.881	0.978	0.735	0.758	0.899	0.914	0.925	0.659	0.614	1.093	1.456	1.049
A-959	329.84	332.861	379.132	381.139	145.074	487791	1	1	Tier 3 zero-reaction								6	54	511	0	0.644	0.802	0.638	0.6	0.67	0.675	0.852	0.941	0.714	1.016	0.562	0.845	0.927	1.011	0.74	1.252	0.788	0.804	1.04	1.109	0.824	0.979	0.848	0.877	0.843	0.801	0.696	0.805	0.765
A-T1820	329.9	332.92	350.627	352.634	233.138	24231	2	2	Tier 1	Lysyl-Serine	AN01744000	HMDB0028960		151428	1.45	1.1				0.093	0.702	1.065	0.743	0.906	1.072	2.164	0.763	1.105	0.578	0.73	0.771	1.286	0.602	0.777	0.916	1.587	0.831	1.219	0.838	1.201	0.856	1.241	1.24	1.016	0.5148	0.4887	1.099	1.235	0.663
A-961	330.09	333.098	457.064	459.07	223.006	9392.4	1	1	Tier 3 only two-reaction								0	0	10	0	1.194	1.251	1.015	1.161	1.43	1.187	1.27	1.102	1.039	1.091	1.078	1.473	1.201	1.239	1.18	1.239	1.124	1.041	1.176	1.197	1.077	1.219	1.104	1.189	1.124	1.073	1.187	1.267	1.185
A-962	330.287	333.286	354.063	356.07	240.009	12924.8	2	2	Tier 3 only two-reaction								0	0	50	0	1.051	1.153	1.222	1.007	0.976	0.897	0.915	1.066	1.091	0.943	1.017	0.88	1.086	0.976	1.209	0.787	0.969	1.006	1.009	0.874	1.032	0.973	1.019	0.901	0.889	1.022	1.052	1.007	1.1
A-T2226	330.3	333.3	385.158	387.163	151.1	9938	1	1	Tier 2	D-Cathine/(-)-Norephedrine	AN00640000				0.82	49.3				0.1628	0.3614	0.587	0.3321	0.923	0.325	0.939	1.07	1.834	1.188	1.098	0.3465	1.074	0.373	1.404	1.139	1.761	0.607	0.752	0.996	0.718	0.3349	0.52	0.638	0.377	0.3508	0.88	2.198	2.704	1.123
A-965	330.869	333.839	562.174	564.181	328.116	19802.4	1	1	Tier 3 one-reaction								0	12	388	0.0233	0.377	0.565	1.025	0.616	1.108	0.693	0.693	1.353	1.205	1.004	1.087	0.461	1.876	1.158	0.582	0.801	1.098	1.83	0.18	0.1299	0.947	0.811	1.148	1.369	0.787	0.182	0.433	1.168	0.208
A-966	330.907	333.876	256.077	258.084	44.037	72229.7	2	2	Unidentified											0	1.677	1.082	1.731	1.392	1.245	1.311	1.209	1.252	1.351	1.655	1.321	1.092	1.41	1.534	1.475	1.27	1.279	1.59	1.496	1.334	1.436	1.639	1.413	1.511	1.256	1.517	1.442	1.531	1.854
A-967	331.023	333.986	319.111	321.118	85.0526	155033	1	1	Tier 3 zero-reaction								1	16	304	0	0.907	0.948	1.091	1.126	0.99	1.091	0.985	1.049	1.07	1.026	0.983	1.635	0.908	0.935	0.726	0.761	1.126	1.064	1.093	1.289	0.937	1.034	1.172	1.147	1.153	1.285	0.969	0.985	1.155
A-969	332.409	335.304	378.101	380.107	144.042	462448	1	1	Tier 3 zero-reaction								3	43	499	0	1.477	1.166	1.187	1.39	1.074	1.354	1.659	1	1.2	1.394	1.05	1.497	1.174	1.183	1.171	1.835	0.965	1.081	1.249	1.013	1.026	1.248	1.243	1.357	1.626	1.042	1.203	1.606	1.554
A-T1905	333.7	336.44	385.12	387.13	151.063	104813	1	1	Tier 2	(E)-4-Hydroxyphenylacetaldehyde Oxime	BM00638000		C04350	5460411	4.49	5.1				0.0233	0.703	0.618	0.907	0.695	0.925	0.739	0.822	0.66	0.885	0.614	0.3929	0.479	1.005	0.701	0.782	0.666	0.687	0.733	0.952	0.682	0.762	0.804	1.023	1.026	0.925	0.44	0.702	0.48	0.772
A-970	334.662	337.654	455.131	457.138	221.072	17713.5	1	1	Tier 3 one-reaction								0	19	293	0	0.679	0.882	0.795	0.836	0.632	0.701	1.145	0.835	1.062	1.129	1.518	0.796	0.805	0.888	0.99	1.409	0.932	1.04	0.778	0.645	0.901	0.753	0.777	1.121	0.994	0.737	0.984	1.027	0.667
A-T1871	336	338.36	364.624	366.631	261.132	13089	2	2	Tier 1	Aspartyl-Lysine	AN02121002	HMDB0028758		6427003	1.27	1.3				0.0233	0.725	0.681	0.707	0.79	0.656	0.757	0.6	0.745	0.4333	0.627	0.637	0.701	0.629	0.596	0.572	0.603	0.803	0.829	0.681	0.894	0.562	0.8	1.933	1.121	0.607	0.79	0.685	0.82	0.557
A-971	335.76	338.83	423.157	425.165	189.099	27946.9	1	1	Tier 3 one-reaction								0	28	423	0	0.406	0.462	0.508	0.631	0.329	0.531	2.078	1.093	1.383	1.863	3.344	0.51	0.768	0.793	1.732	3.318	1.776	1.789	0.621	0.353	0.832	0.598	0.348	2.488	1.804	0.837	1.386	2.156	0.724
A-972	335.77	338.84	350.627	352.634	116.569	22717.3	1	1	Unidentified											0	0.673	0.935	0.678	0.855	0.792	1.469	0.812	0.949	0.591	0.868	0.699	1.187	0.524	0.683	1.442	2.11	0.82	1.179	0.656	1.007	1.144	1.737	1.259	0.853	0.687	0.987	0.903	1.011	0.568
A-973	335.894	338.973	393.127	395.133	159.069	45979.1	1	1	Tier 3 zero-reaction								1	10	118	0	1.278	1.208	1.267	1.318	1.135	1.271	1.324	1.152	1.213	1.219	1.18	1.325	1.228	1.318	1.296	1.365	1.226	1.151	1.307	1.177	1.253	1.33	1.155	1.453	1.389	1.295	1.358	1.248	1.278
A-T1805	337	339.2	416.116	418.123	182.058	97398	1	1	Tier 2	3-(2,3-Dihydroxyphenyl)propanoic acid	AN01052013				1.66	9.9				0	1.049	0.814	1.116	1.1	1.73	1.204	1.35	0.85	1.09	0.734	1.11	0.582	1.137	0.541	0.744	0.855	0.942	0.6	1.77	0.47	1.231	1.008	1.332	1.158	1.04	0.812	0.627	0.624	0.964
A-T1926	337	339.2	387.101	389.107	153.043	29060	1	1	Tier 2	O-Hydroxylaminobenzoic Acid	BM00657000		C16235	349497	0.57	4.9				0.093	0.84	0.98	0.933	1.201	1.298	1.442	0.534	1.376	0.732	0.742	0.687	0.8	0.842	1.047	0.492	0.4807	1.295	1.45	1.022	1.765	0.4494	0.4453	1.02	1.27	1.638	1.388	0.847	1.16	1.17
A-974	336.386	339.499	371.632	373.639	137.574	13956	1	1	Unidentified											0	0.856	1.195	0.926	1.019	0.859	1.411	0.942	1.121	0.744	0.76	0.746	1.183	0.671	1.004	0.827	0.931	1.138	1.92	0.856	1.379	1.01	1.196	1.462	1.231	1.264	0.98	1.073	1.104	0.985
A-T1891	337.4	339.53	464.221	466.228	230.163	9639	1	1	Tier 1	Valyl-Isoleucine	AN01714002	HMDB0029130		7010531	2.23	0.3				0	0.965	0.711	0.909	0.96	0.65	0.919	1.334	1.022	0.849	0.968	1.21	0.803	0.643	0.968	1.192	1.398	0.689	1.524	0.997	0.791	0.976	1.018	0.944	1.3	0.867	0.896	0.968	1.148	1.194
A-976	336.789	339.931	323.137	325.144	89.0782	26508.3	1	1	Unidentified											0	1.859	1.994	1.598	2.265	2.265	2.243	1.536	2.24	1.499	1.418	1.311	1.79	1.544	1.926	1.162	1.078	2.016	2.343	2.1	2.803	0.772	1.055	2.246	2.095	2.777	2.386	1.908	2.048	2.033
A-977	336.8	339.943	306.601	308.607	145.085	95080.3	2	2	Tier 2	4-Guanidinobutanoic acid	AN00562000	HMDB0003464	C01035	500	0.61	31.7				0	1.239	0.945	0.91	0.69	0.646	0.648	0.6	1.045	0.652	0.96	0.68	0.481	0.736	0.818	0.731	0.365	0.694	0.99	0.887	0.779	0.796	0.916	0.94	0.804	0.6	0.946	0.969	1.127	1.091
A-978	336.809	339.953	311.083	313.089	154.049	38783.8	2	2	Tier 3 one-reaction								0	13	349	0.0233	0.916	0.961	1.043	1.219	1.431	1.698	0.537	1.576	0.763	0.657	0.724	0.861	0.95	1.214	0.1643	0.201	1.455	1.678	1.041	2.086	0.15	0.26	1.046	1.469	1.762	1.76	1.009	1.392	1.452
A-T1877	338	340.03	375.604	377.611	283.092	11452	2	2	Tier 1	Guanosine	AN02440001	HMDB0000133	C00387	6802	0.49	2.1				0.1395	1.365	1.74	1.019	2.586	2.158	2.077	0.4027	1.33	0.61	0.56	0.65	0.605	0.92	2.513	0.3878	0.3788	1.644	0.486	0.891	1.966	0.3542	0.351	1.136	1.008	1.881	2.85	0.37	0.618	0.746
A-T1867	338	340.03	401.117	403.123	167.058	41185	1	1	Tier 1	Pyridoxal	AN00842000	HMDB0001545	C00250	1050	1.76	3.6				0	0.757	1.073	1.135	1.044	1.302	1.457	1.288	1.341	1.067	1.112	0.91	1.149	1.377	1.4	0.892	1.477	1.097	1.161	1.13	0.955	1.064	1.513	1.691	1.036	0.904	0.94	1.39	1.613	1.428
A-980	337.226	340.399	371.106	373.113	137.048	294019	1	1	Tier 2	Salicylamide	BP00468004	HMDB0015687		5147	0.36	0.4				0	0.669	0.787	0.999	0.971	0.924	0.928	0.994	0.813	1.014	0.778	0.788	0.787	1.014	0.871	1.005	0.998	0.833	0.968	1.054	0.705	1.004	1.085	1.185	1.033	0.955	0.814	0.921	1.053	1.114
A-981	337.422	340.609	266.096	268.103	32.0374	12970	1	1	Tier 3 one-reaction								0	1	79	0	1.121	1.203	1.042	1.153	1.046	1.082	1.184	1.039	1.149	1.051	1.083	1.179	1.139	1.075	1.159	1.185	1.09	1.017	1.126	1.007	1.115	1.064	1.177	1.18	1.108	1.042	1.134	1.159	1.087
A-982	337.605	340.805	434.059	436.065	200	216615	1	1	Tier 3 one-reaction								0	8	122	0	0.932	0.955	0.908	0.93	0.8	0.821	0.891	0.849	0.837	0.753	0.843	0.927	0.971	0.877	1.014	0.896	0.835	0.829	0.908	0.837	0.819	0.821	0.897	0.903	0.899	0.9	0.948	0.931	0.896
A-983	337.674	340.879	464.222	466.228	230.163	9718.47	1	1	Tier 1	Leucyl-Valine	AN01714001	HMDB0028942		352038	0.43	1				0	0.934	0.734	0.876	1.105	0.723	0.985	1.489	1.056	0.905	0.993	1.173	0.912	0.656	0.952	1.224	1.218	0.666	1.733	0.942	0.74	0.926	1.018	0.925	1.282	0.913	0.84	0.92	1.076	1.254
A-984	337.675	340.88	501.115	505.129	34.0061	7504.55	1	2	Unidentified											0	1.37	1.054	1.453	1.458	1.098	1.263	1.198	1.072	1.484	1.126	1.656	0.997	1.118	1.437	1.407	1.116	1.164	1.141	1.303	1.071	1.639	1.707	1.093	1.491	1.236	1.713	1.57	1.453	1.828
A-T1911	339.1	340.95	345.092	347.098	222.067	228997	2	2	Tier 1	Allocystathionine	AN01608003	HMDB0000455	C00542	10104953	0.48	0.1				0	0.809	0.73	1.286	1.255	0.678	0.644	0.767	0.53	0.546	0.534	1.41	1.056	0.62	0.66	1.215	0.851	0.89	0.744	0.629	0.597	1.271	0.891	0.872	0.893	1.043	1.116	1.15	0.964	1.044
A-T1933	339.1	340.95	569.185	571.192	335.13	3432	1	1	Tier 1	Methionyl-Tryptophan	AN03173000	HMDB0028984		23276238	6.47	3.4				0.3721	1.021	1.0147	1.53	1.537	1.062	0.901	1.0461	0.9031	1.53	1.114	0.9519	1.187	1.77	0.9477	1.019	0.9841	1.209	1.36	0.849	0.9012	0.92	0.9117	1.508	1.165	1.196	1.41	1.42	1.049	1.361
A-T1913	339.1	340.95	498.205	500.212	264.147	6378	1	1	Tier 1	Phenylalanyl-Valine	AN02180001	HMDB0029008		7359121	2.62	0.8				0	1.18	0.96	0.746	0.849	0.74	0.981	1.23	1.046	0.987	0.936	1.067	0.878	0.598	0.999	1.695	1.999	0.597	1.273	0.997	0.996	0.961	1.2	1.138	1.12	0.742	0.968	0.899	0.906	0.816
A-T5537	339.1	340.95	345.091	347.098	111.032	228997	1	1	Tier 2	2,5-Dihydroxypyridine	AN00232002		C01059	99456	1.77	1.6				0	0.809	0.755	1.279	1.251	0.679	0.66	0.803	0.53	0.575	0.534	1.416	1.056	0.62	0.66	1.23	0.874	0.89	0.745	0.627	0.624	1.303	0.891	0.873	0.895	1.067	1.135	1.15	0.964	1.044
A-T5560	339.1	340.95	400.082	402.093	166.027	11950	1	1	Tier 2	3-Formylsalicylic acid	BM00818002		C14096	69117	6.61	1.6				0.0698	1.236	0.995	1.011	1.177	0.86	0.936	1.345	0.889	0.6655	0.6263	0.982	1.005	1.122	0.981	1.07	1.169	0.906	0.887	0.984	0.864	0.997	1.023	0.973	0.877	1.141	0.974	0.799	1.204	1.231
A-985	338.031	341.26	375.604	377.611	141.546	10619.5	1	1	Unidentified											0.0698	1.359	1.66	1.017	2.532	2.174	2.006	0.283	1.325	0.596	0.612	0.642	0.675	0.945	2.458	0.1017	0.0993	1.634	0.518	0.882	2.074	0.178	0.484	1.256	1.016	2.031	2.694	0.466	0.582	0.758
A-986	338.134	341.371	535.199	537.208	301.14	4855.37	1	1	Tier 1	Prolyl-Tryptophan	AN02725000	HMDB0029028		18218238	4.21	2.3				0	0.763	0.891	0.91	0.887	1.027	1.273	1.37	1.565	1.255	2.247	1.314	1.065	0.934	1.046	0.947	2.125	0.95	1.089	1.201	1.356	1.047	1.432	1.041	1.127	1.108	1.164	1.093	1.081	1.591
A-987	338.578	341.846	315.09	317.097	162.063	7605.62	2	2	Tier 3 one-reaction								0	18	272	0	1.039	0.97	0.894	0.616	0.489	0.633	0.991	0.812	0.659	1.089	0.589	0.657	0.746	0.918	0.765	0.666	0.701	0.92	1.126	0.764	0.657	0.899	0.813	0.721	0.72	0.806	0.869	1.138	1.255
A-988	338.845	342.133	708.211	710.218	474.153	33460	1	1	Tier 3 one-reaction								0	9	393	0	0.684	0.789	1.21	1.091	1.041	0.707	0.881	0.702	0.96	0.752	0.725	0.818	0.987	0.823	0.895	0.956	0.733	0.987	1.101	0.726	1.127	1.164	1.191	0.874	0.991	0.877	0.856	1.303	1.073
A-T1989	340.6	342.2	413.149	415.157	179.095	5940	1	1	Tier 2	L-Homophenylalanine	AN01012005		C17235	2724505	8.33	8				0.2093	1.3085	1.3371	3.868	1.815	2.086	1.366	2.29	1.486	2.302	1.1807	1.2544	1.641	1.913	1.249	1.667	1.2969	1.701	1.1446	2.327	1.1877	2.406	1.639	1.484	1.599	2.462	1.2058	1.695	2.31	2.11
A-991	339.048	342.349	346.092	348.099	224.067	43478.8	2	2	Tier 3 one-reaction								0	16	268	0	0.587	0.643	0.751	0.764	0.441	0.431	0.679	0.366	0.407	0.432	1	0.736	0.427	0.519	0.876	0.694	0.569	0.579	0.467	0.415	0.903	0.719	0.62	0.664	0.678	0.685	0.855	0.673	0.795
A-992	339.054	342.356	411.141	413.148	177.083	12222.9	1	1	Tier 2	Dihomomethionine	BP00983000		C17217	57370983	0.54	30.2				0	0.778	0.714	0.486	0.714	0.528	0.667	0.782	0.767	0.649	0.728	0.669	0.705	0.584	0.664	0.767	0.744	0.714	0.639	0.596	0.655	0.675	0.699	0.765	0.658	0.687	0.767	0.8	0.872	0.739
A-993	339.187	342.499	482.139	484.144	248.08	7882.93	1	1	Tier 2	p-Hydroxyphenobarbital	ED01935000	HMDB0060537		9785	1.37	35.6				0	1.433	1.235	1.345	1.431	1.48	1.44	0.957	1.216	1.755	1.195	1.331	1.322	1.533	1.459	1.682	1.026	1.16	0.959	1.368	1.075	1.288	1.457	0.966	1.442	1.306	1.509	1.325	1.174	1.222
A-994	339.191	342.503	516.133	518.139	282.074	53347	1	1	Tier 3 one-reaction								0	7	212	0	0.692	0.863	1.388	0.963	1.209	0.861	0.635	1.062	1.607	0.959	0.911	0.551	1.395	0.749	0.931	0.738	0.949	1.091	0.515	0.298	1.113	1.195	1.127	1.053	0.863	0.651	0.707	0.94	0.593
A-T5582	341.6	343.04	426.1	428.106	192.042	10956	1	1	Tier 2	trans-o-Hydroxybenzylidenepyruvic acid	BM01196004		C06203	5280911	0.92	17.8				0	0.551	0.666	1.805	3.095	0.493	0.582	1.064	0.749	1.483	1.651	1.108	1.21	1.477	1.29	0.462	0.589	1.038	1.188	0.795	0.611	0.649	0.652	0.753	0.61	0.566	0.482	0.93	0.978	1.058
A-T1937	341.7	343.12	464.219	466.226	230.163	6680	1	1	Tier 1	Valyl-Leucine	AN01714003	HMDB0029131		6993117	0.7	1.5				0.0465	0.795	0.703	1.002	1.01	0.84	0.777	1.45	1.095	0.871	0.4625	1.455	1.008	0.705	0.985	1.058	1.033	0.587	1.545	0.744	0.679	0.899	0.948	0.911	1.559	0.878	0.4724	0.845	0.9	0.756
A-995	339.868	343.228	492.034	494.039	257.976	16229.4	1	1	Tier 3 one-reaction								0	2	41	0	1.004	0.926	0.887	0.868	0.817	0.868	0.865	0.889	0.865	0.824	0.986	0.841	0.933	0.894	0.953	0.723	0.875	0.855	0.99	0.764	0.784	0.795	0.888	0.832	0.823	0.805	0.882	0.853	0.987
A-996	339.962	343.328	551.159	553.166	317.101	4501.6	1	1	Tier 2	N2-Monodes-methylnizatidine	ED02937000	HMDB0061168		13121939	5.76	27.4				0	1.318	0.798	1.086	1.27	1.28	1.306	1.264	0.852	1.102	1.137	0.867	0.806	1.118	0.862	1.1	0.912	1.102	1.473	1.016	0.821	0.969	1.112	1.2	1.428	1.421	1.188	1.302	1.38	1.723
A-997	340.039	343.411	446.125	448.133	212.067	13758.4	1	1	Tier 2	Propyl gallate	BP01457003	HMDB0033835		4947	3.02	3.4				0	1.109	1.006	1.162	1.085	1.055	1.081	1.237	1.084	1.186	0.894	1.089	1.043	1.157	1.447	1.145	1.688	1.098	1.001	1.124	0.843	1.225	1.074	1.118	1.695	1.086	0.926	0.983	1.358	1.175
A-998	340.155	343.535	458.072	460.079	224.014	305457	1	1	Tier 3 one-reaction								0	3	32	0	1.072	1.105	1.151	1.041	0.937	0.901	1.003	0.996	1.084	0.97	1.031	0.92	1.099	1.032	1.158	0.985	1.01	1.02	1.021	0.889	1.025	1.029	1.084	0.963	0.866	1.022	1.025	1.151	1.155
A-999	340.476	343.878	480.054	482.061	245.996	19265.1	1	1	Tier 3 one-reaction								0	3	73	0	1.146	1.09	1.154	1.032	0.905	0.831	0.994	1.003	1.105	0.986	1.122	0.968	1.034	1.084	1.12	0.892	0.959	0.966	1.051	0.994	1.071	1.078	1.075	0.914	0.843	1.033	1.005	1.102	1.036
A-1001	340.847	344.276	532.178	534.185	298.12	7899.08	1	1	Tier 3 zero-reaction								2	12	252	0	0.795	0.838	1.209	1.17	0.987	0.684	0.848	0.699	1.095	0.698	0.687	0.868	1.009	0.872	0.85	0.825	0.688	0.987	1.152	0.774	1.071	1.217	1.155	0.923	1.002	0.911	0.775	1.218	0.96
A-1002	340.943	344.379	391.168	393.175	157.11	67802	1	1	Tier 3 one-reaction								0	18	261	0	1.049	0.728	2.113	1.213	1.605	1.135	1.175	1.014	1.355	0.639	1.11	0.887	1.393	0.663	1.339	1.031	0.936	0.977	1.798	0.754	1.604	1.383	0.965	1.054	1.317	0.8	1.183	0.962	1.58
A-1003	341.321	344.783	353.148	355.157	119.09	24862.3	1	1	Tier 3 only two-reaction								0	0	1	0	1.591	1.576	1.37	1.556	1.39	1.439	1.588	1.221	1.402	1.052	1.358	1.501	1.274	1.359	1.53	1.603	1.316	1.406	1.742	1.432	1.528	1.403	1.376	1.317	1.47	1.387	1.445	1.415	1.603
A-T1545	344.1	345.13	633.166	635.172	399.107	3481	1	1	Tier 2	Nocardicin E	BM03911000		C01739	135398673	4.01	50.3				0.1628	1.2002	1.807	1.388	1.709	1.763	2.105	1.625	2.046	1.1506	1.576	1.036	2.62	1.432	1.435	1.137	1.265	1.574	1.985	1.775	1.0893	1.1121	1.102	1.624	1.73	1.165	1.681	1.519	1.268	1.2147
A-T1955	344.5	345.46	315.107	317.113	162.1	164504	2	2	Tier 1	5-Hydroxylysine	AN00774001	HMDB0000450	C16741	3032849	7.18	0.2				0	0.509	0.623	0.561	0.679	0.636	0.62	0.521	0.664	1.569	1.929	0.787	0.723	0.448	0.628	0.412	0.497	2.47	2.44	0.71	0.793	0.488	0.58	0.622	0.54	0.449	0.533	0.385	0.664	0.903
A-1005	342.287	345.817	324.088	326.095	180.06	7783.6	2	2	Tier 2	Isomer 1 of 4-Chloro-L-lysine	BM01026000		C22137	550920	9.89	43.1				0	0.938	1.118	0.958	0.985	1.042	1.272	0.824	0.939	0.917	0.823	0.787	0.942	0.87	0.977	1.188	0.958	0.775	0.814	1.132	1.242	0.964	1.05	1.053	1.153	1.176	0.964	0.893	0.785	0.999
A-T1956	345.2	346.04	416.115	418.123	182.058	1412489	1	1	Tier 1	4-Hydroxyphenyllactic Acid	AN01052008	HMDB0000755	C03672	9378	1.92	0.4				0	0.74	0.894	0.631	0.731	1.019	0.971	1.1	0.756	1.088	0.859	0.982	0.97	0.79	0.838	1.015	1.188	0.932	0.96	1.043	0.776	0.991	1.008	0.93	0.883	1.032	0.985	0.926	1.112	0.969
A-T1959	345.2	346.04	357.634	359.64	247.153	14946	2	2	Tier 1	Lysyl-Threonine	AN01927000	HMDB0028961		7010718	2.97	0.4				0.4651	0.6751	0.6899	0.6202	1.158	0.919	0.6126	1	0.6141	0.6472	0.6092	0.843	1.16	0.706	0.987	0.6849	1.25	0.986	1.64	0.826	0.6128	1.08	0.6199	0.972	1.11	1.016	0.6221	0.6749	0.97	0.95
A-T1925	345.2	346.04	365.151	367.159	131.095	588035	1	1	Tier 1	Norleucine	AN00410003	HMDB0001645	C01933	21236	4.61	3.4				0.093	0.86	0.831	0.727	0.785	0.761	0.775	0.983	0.801	0.794	0.936	0.932	0.6858	0.638	0.798	0.784	0.927	0.742	0.5891	1.043	0.962	0.939	0.992	0.6449	0.915	0.842	0.923	0.82	1.044	1.001
A-1006	342.653	346.209	510.163	512.17	276.105	9850.15	1	1	Tier 3 zero-reaction								1	2	105	0.0233	0.344	0.455	0.26	0.289	0.327	0.448	1.254	0.923	1.127	1.293	2.139	0.376	0.498	0.859	1.004	1.89	1.427	1.123	0.446	0.349	0.632	0.388	0.318	1.695	1.308	0.502	0.957	1.231	0.352
A-1010	343.043	346.626	341.107	343.113	214.097	51617.5	2	2	Tier 3 one-reaction								0	11	354	0	1.174	1.025	1.393	1.142	1.286	1.149	0.72	1.293	0.779	0.928	1.037	0.143	1.214	1.476	1.077	0.522	0.961	1.013	0.96	0.898	1.135	1.073	1.036	1.372	1.039	1.076	1.185	1.141	1.007
A-1011	343.12	346.709	504.138	506.144	270.079	5455.6	1	1	Tier 3 one-reaction								0	3	127	0	0.864	0.938	0.804	0.828	1.04	1.285	0.549	1.018	0.817	0.651	1.074	1.099	0.67	1.204	0.99	0.451	1.16	0.736	0.9	0.867	0.639	0.584	0.738	0.717	0.929	1.506	0.849	0.911	0.954
A-1012	343.145	346.736	335.617	337.624	203.118	123475	2	2	Tier 3 one-reaction								0	3	131	0	0.745	0.826	0.907	0.773	0.68	0.677	0.611	0.771	0.577	0.456	0.87	0.715	0.552	0.584	0.736	0.678	0.728	0.697	0.852	0.696	0.932	0.844	0.631	0.59	0.699	0.888	0.914	0.799	0.916
A-1013	343.217	346.813	411.135	413.143	177.076	10142.5	1	1	Tier 2	Isomer 1 of 5-Hydroxytryptophol	AN00981000	HMDB0001855		9061	6.4	22.6				0	0.838	0.791	0.687	1.036	0.683	0.824	0.852	0.54	0.682	0.72	0.863	0.805	0.7	0.735	0.796	0.708	0.584	0.615	0.711	0.745	0.76	0.787	0.696	0.639	0.597	0.673	0.747	0.846	0.693
A-1014	343.317	346.92	379.164	381.171	145.106	20871.6	1	1	Unidentified											0	1.24	1.065	1.109	1.433	0.922	1.091	0.967	0.855	0.924	0.994	0.744	0.913	1.874	1.3	1.083	1.209	0.952	0.99	1.519	0.936	0.901	1.456	1.139	1.023	0.829	0.903	1.303	2.475	1.248
A-1015	343.331	346.935	385.113	387.123	151.055	9729.2	1	1	Unidentified											0	1.09	1.263	0.912	1.08	0.815	1.04	1.133	0.831	1.019	1.095	0.984	0.836	0.983	1.064	1.105	1.057	1.059	0.902	0.968	1.025	0.914	0.815	1.08	1.083	0.886	0.859	1.077	1.092	0.81
A-1016	343.339	346.943	330.086	332.093	96.0281	1.82081e+06	1	1	Unidentified											0	1.005	0.96	0.962	0.987	0.979	1.024	0.781	1.095	1.007	0.889	0.922	0.88	1.228	1.062	1.055	0.794	0.97	1.064	0.93	0.96	0.929	0.895	1.012	0.952	0.869	0.993	0.975	0.929	0.945
A-1017	343.808	347.446	315.105	317.112	162.093	172794	2	2	Tier 3 one-reaction								0	1	9	0	0.505	0.619	0.573	0.688	0.609	0.614	0.523	0.662	1.513	1.895	0.723	0.715	0.42	0.584	0.407	0.51	2.407	2.402	0.706	0.789	0.469	0.539	0.626	0.538	0.455	0.552	0.387	0.659	0.972
A-1018	343.936	347.582	456.053	458.061	221.995	169518	1	1	Tier 3 one-reaction								0	4	70	0	0.59	0.804	0.644	0.567	0.734	0.419	0.596	0.687	0.703	0.587	0.511	0.629	0.732	0.432	0.678	0.464	0.746	0.71	0.607	0.657	0.531	0.421	0.827	0.396	0.321	0.434	0.438	0.614	0.626
A-1019	344.005	347.656	266.093	268.101	32.0345	12919.3	1	1	Unidentified											0	1.144	1.255	1.089	1.245	1.028	1.143	1.249	1.118	1.178	1.041	1.15	1.348	1.236	1.163	1.416	1.187	1.067	0.976	1.193	1.013	1.118	1.077	1.198	1.358	1.192	1.126	1.182	1.285	1.098
A-T1751	347.2	347.71	342.629	344.636	217.143	12373	2	2	Tier 2	gamma-L-Glutamylputrescine	AN01534002	HMDB0012230	C15699	20841830	2.09	26.3				0	0.938	1.153	0.777	0.776	0.83	0.734	0.973	1.131	0.786	0.64	0.691	0.506	0.658	0.691	0.821	0.873	0.796	1.092	0.627	0.891	1.278	1.539	0.818	0.742	0.849	0.797	1.108	0.923	1.253
A-1020	344.147	347.809	263.083	265.09	29.0243	39797.2	1	1	Unidentified											0	0.773	1.051	0.961	1.154	1.142	1.316	1.001	1.593	1.001	1.085	0.905	1.774	0.999	1.047	0.843	0.887	1.22	1.439	1.06	1.502	0.948	1.159	1.177	0.911	1.12	1.326	1.132	1.128	1.305
A-51021	344.605	348.299	462.168	464.174	228.109	5870.36	1	1	Tier 2	Isomer 2 of Prolyl-Hydroxyproline	AN01684000	HMDB0006695		11902893	3.48	64				0	0.726	1.126	0.875	1.027	0.906	1.042	1.109	1.039	1.381	0.871	0.741	0.987	0.686	0.709	0.972	1.03	0.986	1.573	0.87	1.026	0.973	1.167	1.03	0.944	0.951	0.951	0.849	1.095	0.949
A-1022	344.848	348.559	381.092	383.098	147.034	56425.9	1	1	Tier 3 one-reaction								0	4	142	0	1.372	1.067	0.901	0.889	1.309	1.505	1.447	0.825	1.497	1.146	1.177	1.313	0.902	1.098	1.239	1.265	1.166	0.914	1.256	1.004	1.408	1.302	0.75	1.08	1.045	1.029	1.045	0.888	1.77
A-1023	344.997	348.719	483.12	485.127	249.062	11710.1	1	1	Tier 3 one-reaction								0	4	197	0	0.908	0.943	1.122	1.007	0.877	1.169	0.947	0.988	0.955	1.069	1.027	0.906	0.983	1.158	0.749	0.976	0.645	0.696	0.792	0.729	0.882	0.988	1.123	1.191	1.096	0.869	0.918	1.036	0.627
A-1024	345.086	348.814	424.05	426.057	189.992	140335	1	1	Tier 3 one-reaction								0	2	83	0	0.716	0.605	1.363	0.865	0.968	1.22	1.307	0.438	1.28	1.503	0.604	0.643	1.222	1.17	1.069	1.373	0.686	0.694	0.883	0.754	0.903	0.865	1.337	1.462	1.012	0.553	0.919	1.313	1.102
A-1025	345.16	348.893	449.127	451.133	215.068	9713.64	1	1	Tier 3 one-reaction								0	3	112	0	0.876	0.899	0.735	0.686	0.751	0.948	1.029	0.965	0.871	0.806	0.714	0.824	0.694	0.725	0.959	0.975	0.795	0.802	0.997	0.781	0.893	0.863	1.073	0.947	0.855	0.722	0.798	1.01	0.979
A-1027	345.262	349.003	370.076	372.083	136.018	99934.4	1	1	Tier 3 only two-reaction								0	0	9	0	1.176	0.972	1.312	1.356	0.958	0.98	0.828	0.628	1.325	1.211	1.11	1.031	1.227	1.262	1.136	0.84	0.946	1.053	1.125	0.939	1.163	1.202	0.999	0.969	0.767	0.86	1.153	1.066	1.748
A-1028	345.395	349.145	357.633	359.64	123.575	14976.3	1	1	Unidentified											0	0.84	0.956	0.906	1.073	0.873	1.28	0.957	1.138	0.622	0.804	0.956	1.341	0.695	0.993	0.98	1.211	1.179	1.591	0.872	1.092	1.103	1.085	1.057	1.155	0.965	1.108	0.959	0.963	0.96
A-1029	345.792	349.569	572.12	574.127	338.062	7112.75	1	1	Tier 3 zero-reaction								1	6	217	0	1.294	0.774	1.648	1.115	0.828	0.409	1.216	0.259	1.221	1.051	1.295	0.624	0.753	0.744	0.751	0.622	1.255	0.973	0.807	0.532	1.419	1.01	0.755	1.366	1.261	0.807	0.713	0.76	0.714
A-1030	345.811	349.59	438.066	440.073	204.007	10004.4	1	1	Tier 3 one-reaction								0	5	131	0	1.137	0.999	0.73	1.027	1.98	1.337	1.499	0.644	1.183	0.926	1.263	1.139	1.516	1.051	0.835	0.902	0.94	0.671	2.72	0.876	1.252	0.928	0.923	1.029	0.96	1.017	1.174	0.901	1.59
A-1031	346.116	349.916	364.084	366.091	130.026	32119.9	1	1	Tier 3 zero-reaction								4	40	440	0	1.07	1.022	1.071	1.236	0.794	1.095	1.113	0.944	1.188	0.851	1.428	1.385	1.364	1.302	0.871	0.944	0.982	1.041	0.88	0.817	1.363	1.065	0.997	1.022	0.964	0.954	1.565	1.988	1.281
A-1032	346.175	349.98	362.116	364.123	128.058	1.07273e+06	1	1	Tier 3 zero-reaction								1	16	273	0	0.882	1.07	1.308	1.159	0.921	1.108	0.892	0.958	0.967	1.127	1.102	0.532	1.125	1.086	0.977	0.96	0.698	0.727	0.645	0.908	0.758	0.816	0.948	0.761	0.796	1.185	1.079	1.014	0.875
A-T1743	350.2	350.22	402.101	404.107	168.042	1104147	1	1	Tier 2	(S)-4-Hydroxymandelic Acid	BM00856001		C03198	439940	2.53	30.3				0	0.86	1.19	0.862	0.782	1.034	0.896	0.595	0.842	1.164	0.912	1.295	1.343	1.179	1.237	1.234	0.478	1.201	0.963	0.665	1.14	1.012	0.798	0.859	0.9	0.813	1.3	1.41	0.735	0.745
A-1033	347.099	350.969	378.1	380.106	144.042	227089	1	1	Tier 3 zero-reaction								3	43	475	0	1.298	1.156	1.082	1.166	1.087	1.289	1.488	0.998	1.135	1.169	1.03	1.366	1.14	1.072	1.091	1.574	0.959	1.019	1.244	0.97	0.942	1.059	1.083	1.159	1.383	1.007	1.096	1.427	1.357
A-1034	347.246	351.127	342.629	344.635	217.141	11703.4	2	2	Tier 2	beta-Alanyl-Lysine	AN01534003	HMDB0060442	C05341	440638	3.21	4.2				0	0.847	1.073	0.963	0.844	0.852	0.708	0.811	1.102	0.763	0.675	0.82	0.532	0.666	0.719	0.912	0.887	0.814	0.948	0.697	0.855	1.168	1.223	0.841	0.717	0.818	0.78	1.079	0.959	1.16
A-T1997	351.3	351.17	425.117	427.124	191.058	109103	1	1	Tier 1	5-Hydroxyindole- 3-Acetic Acid	AN01180000	HMDB0000763	C05635	1826	2.78	1.3				0	1.037	1.033	1.199	1.147	0.773	0.834	1.18	0.856	0.79	0.729	0.585	1.212	0.585	0.607	1.257	1.358	1.062	0.912	1.034	1.073	1.329	1.093	0.864	1.07	1.28	1.011	1.055	0.931	0.596
A-T2019	351.3	351.17	377.656	379.663	287.196	25585	2	2	Tier 1	Leucyl-Arginine	AN02515003	HMDB0028923		3800205	1.36	0.4				0	0.442	0.769	0.954	1.96	0.57	1.04	0.99	0.527	0.237	0.509	0.679	0.986	0.35	0.604	0.943	0.769	0.419	0.268	0.491	0.836	0.372	4.956	5.33	0.433	0.383	0.9	0.532	0.613	0.549
A-T2053	351.3	351.17	670.234	674.249	203.127	5713	1	2	Tier 1	Lysyl-Glycine	AN01338001	HMDB0028951		7022320	0.06	4.3				0	1.022	1.248	1.081	1.045	0.822	1.014	1.027	0.891	1.04	0.965	0.984	1.125	0.678	0.786	0.947	0.896	1.065	0.887	1.05	0.968	1.099	1.174	0.853	0.961	1.175	1.137	1.432	1.615	1.684
A-1035	347.309	351.194	277.1	279.108	43.0415	81538	1	1	Unidentified											0	1.437	0.879	1.531	1.142	0.989	0.459	1.559	0.896	0.576	0.62	1.099	0.871	1.068	1.233	1.154	0.474	1.763	1.132	0.909	0.75	1.316	1.04	1.25	1.693	2.056	0.972	0.869	0.481	1.476
A-1036	347.343	351.23	335.144	337.15	101.085	20377596	1	1	Tier 2	4-Hydroxypiperidine	EU00174003			79341	4.29	41.3				0	1.193	1.153	0.953	1.073	0.979	1.122	1.045	1.068	0.946	1.388	1.284	1.283	0.891	1.103	0.958	1.16	1.022	1.34	1.016	1.203	1.03	1.34	1.098	1.149	1.108	1.007	0.855	1.017	0.979
A-1037	348.211	352.16	322.074	324.08	88.0155	158068	1	1	Tier 3 zero-reaction								2	30	481	0	0.983	1.064	0.944	0.959	0.977	1.003	0.905	1.022	1.017	0.968	0.905	1.032	1.278	1.173	1.074	1.043	1.009	1.178	1.031	1.092	0.834	0.891	1.074	0.966	0.915	0.948	0.935	1.011	0.999
A-1038	348.534	352.505	330.09	332.097	96.0319	84234.4	1	1	Tier 3 one-reaction								0	4	252	0	1.009	0.96	0.961	1.006	0.965	0.992	0.819	1.056	0.983	0.894	0.924	0.892	1.216	1.055	1.052	0.796	0.975	1.058	0.935	0.932	0.927	0.893	1.031	0.966	0.89	0.985	0.979	0.948	0.954
A-1039	348.755	352.742	305.095	307.101	71.0364	51128.6	1	1	Tier 3 zero-reaction								1	9	290	0	0.748	1.03	0.849	1.064	1.107	1.332	0.95	1.421	0.946	1.042	0.916	1.673	0.885	1	0.768	0.758	1.178	1.22	1.053	1.416	0.909	1.064	1.039	0.865	1.014	1.295	1.091	0.957	1.213
A-1040	348.963	352.964	300.085	302.091	132.053	66475.3	2	2	Tier 3 zero-reaction								4	12	256	0	0.983	0.932	1.015	0.966	0.924	0.846	1.039	1.179	0.979	1.032	0.803	0.888	1.128	0.888	1.054	1.299	0.944	1.258	1.099	0.987	0.94	1.153	1.118	0.804	0.912	0.771	0.866	1.228	1.097
A-1041	349.229	353.25	462.206	464.212	228.147	28012	1	1	Tier 1	Prolyl-Leucine	AN01688003			444109	0.12	3				0	0.938	0.984	1.025	0.905	0.8	0.884	1.049	1.088	0.917	1.589	1.116	0.942	0.76	0.835	0.93	1.593	0.914	1.129	1.075	1.075	1.009	1.341	0.986	1.259	1.065	1.062	0.979	1.189	1.194
A-1042	349.277	353.3	497.138	499.144	263.079	19344.5	1	1	Tier 3 one-reaction								0	4	118	0	1.333	1.262	0.784	1.15	0.997	1.345	1.707	1.284	1.239	1.526	1.245	1.52	1.184	1.229	1.51	1.688	1.386	1.506	1.277	1.974	0.77	1.21	1.268	1.155	1.01	0.924	1.045	1.332	0.979
A-T2028	352.9	353.58	357.634	359.641	247.153	15441	2	2	Tier 1	Threoninyl-Lysine	AN01927001	HMDB0029066		10332210	0.15	0.4				0.1628	0.924	0.99	1.02	0.5187	0.831	1.212	0.5479	1.117	0.683	0.788	1.057	0.5296	0.745	0.964	1.035	0.5155	1.306	1.631	0.838	0.4721	1.022	1.11	0.498	1.309	0.99	1.17	1.045	0.997	1.21
A-T1944	353	353.73	351.134	353.145	117.079	13324	1	1	Tier 1	N-Methyl-A-Aminoisobutyric Acid	AN00277000	HMDB0002141		6951124	8.59	9.1				0.2558	0.8594	0.8782	0.87	0.8571	0.925	0.86	0.9054	0.97	1.001	0.965	1.116	1.103	0.8281	0.8203	0.8719	1.07	0.7937	0.7517	1.132	1	0.968	0.99	1.042	1.062	0.972	1.019	0.8591	1.08	1.134
A-T2050	353.3	354.18	376.114	378.12	284.112	105471	2	2	Tier 1	Histidinyl-Glutamate	AN02459001	HMDB0028884		7010583	1.61	2.2				0	0.852	0.99	0.67	0.818	0.695	0.999	0.95	0.989	0.917	1.154	0.595	0.742	0.848	0.93	0.866	1.14	1.07	1.365	0.961	0.916	0.708	0.903	0.978	0.914	1.079	1.122	0.868	1.121	0.885
A-1043	350.245	354.337	501.115	503.12	267.057	10135.6	1	1	Tier 3 one-reaction								0	10	175	0	2.281	2.06	1.851	2.38	1.715	2.008	2.482	1.828	2.469	2.235	2.057	1.904	1.627	2.366	2.081	2.147	1.852	1.822	1.946	2.204	1.905	2.116	2.115	1.848	2.191	1.954	2.03	2.637	2.337
A-1044	350.248	354.34	327.606	329.613	187.096	15318	2	2	Tier 3 one-reaction								0	7	164	0	1.076	1.136	1.087	0.91	1.091	1.019	0.808	1.315	0.874	0.751	1.017	0.83	0.901	0.791	1.339	0.877	1.017	1.204	1.102	1.159	1.125	1.111	0.932	1.021	0.847	1.17	1.05	0.862	0.944
A-1046	350.339	354.437	534.206	536.212	300.147	9320.09	1	1	Tier 3 one-reaction								0	3	113	0	1.261	1.335	1.234	1.41	0.935	1.218	1.553	1.24	1.181	1.228	1.247	1.339	1.289	1.261	1.434	1.477	1.146	1.152	1.568	1.271	1.231	1.181	1.236	1.503	1.198	1.453	1.472	1.462	1.42
A-1047	350.567	354.681	397.125	399.132	163.067	50264.3	1	1	Tier 2	Indoline-2-carboxylic acid	BP00785002			86074	8.67	29.7				0	0.428	0.47	0.565	0.381	0.426	0.567	0.584	0.891	0.505	0.903	0.53	0.285	0.559	0.932	0.813	1.667	0.653	0.924	0.401	0.536	0.633	0.952	0.89	0.97	0.532	0.333	0.512	0.821	0.37
A-1049	350.858	354.993	501.115	505.129	34.0058	17334.8	1	2	Tier 3 zero-reaction								1	8	427	0	1.247	0.954	0.891	0.986	0.985	1.137	0.955	0.79	1.203	1.241	1.114	0.799	0.738	1.301	0.752	0.871	1.024	0.732	0.784	1.107	1.244	1.263	0.854	0.84	0.918	1.044	1.126	1.048	1.316
A-T2042	354	355.24	369.108	371.112	270.096	7227	2	2	Tier 1	Histidinyl-Aspartate	AN02254001	HMDB0028881		7020094	2.91	1.1				0	1.712	1.99	1.805	3.064	1.54	1.767	1.151	2.806	1.161	2.677	2.625	1.921	1.291	1.624	1.727	1.86	1.045	3.62	1.04	1.219	1	2.63	1.753	0.927	2.552	1.326	2.796	1.853	2.58
A-1050	351.18	355.338	335.622	337.628	101.563	105857	1	1	Unidentified											0	0.898	1.008	0.933	1	0.744	0.921	0.781	0.945	0.709	0.837	0.933	0.959	0.545	0.797	0.817	0.978	0.869	0.93	0.955	0.944	0.941	1.029	0.836	0.801	0.957	1.086	1.107	1.224	1.274
A-1051	351.261	355.424	327.607	329.613	93.5484	8469	1	1	Unidentified											0	1.074	1.184	1.079	0.956	1.082	1.058	0.8	1.255	0.87	0.765	1.008	0.834	0.832	0.791	1.159	0.814	1.008	1.176	1.152	1.142	1.157	1.103	0.929	0.932	0.891	1.182	1.049	0.849	0.944
A-1052	351.265	355.43	355.07	357.076	242.022	1.74221e+06	2	2	Tier 3 only two-reaction								0	0	108	0	1.247	1.025	1.085	0.761	0.9	0.675	1.337	0.866	0.684	0.54	0.767	0.685	0.941	0.573	1.19	0.71	1.255	0.59	1.273	0.544	1.319	0.971	0.882	1.266	0.986	0.672	0.907	0.656	1.125
A-1053	351.289	355.455	354.07	356.077	240.023	8.41587e+06	2	2	Tier 1	Cystine	AN01818000	HMDB0000192	C00491	67678	0.64	4.1				0	1.203	0.967	1.027	0.719	0.866	0.635	1.274	0.814	0.653	0.501	0.718	0.642	0.89	0.539	1.113	0.671	1.174	0.552	1.196	0.508	1.263	0.908	0.848	1.19	0.934	0.63	0.86	0.62	1.065
A-1054	351.52	355.702	373.044	375.05	277.971	11684.1	2	2	Tier 3 only two-reaction								0	0	42	0	1.052	1.145	1.028	0.88	0.773	0.764	1.225	0.825	0.67	0.566	0.715	0.699	0.811	0.511	1.061	0.605	1.05	0.591	1.063	0.531	1.205	0.895	0.876	1.033	1.055	0.598	0.781	0.585	0.884
A-1055	351.713	355.908	358.531	360.538	248.945	7430.35	2	2	Tier 3 only two-reaction								0	0	22	0	1.401	1.136	1.147	0.841	0.981	0.811	1.46	0.975	0.9	0.681	0.87	0.786	1	0.651	1.314	0.921	1.246	0.629	1.493	0.687	1.376	1.08	1.133	1.398	1.15	0.841	0.925	0.871	1.182
A-1057	351.922	356.133	377.656	379.663	143.598	22857.4	1	1	Unidentified											0	0.494	0.794	0.978	1.952	0.639	1.043	1.024	0.597	0.24	0.588	0.739	1.01	0.351	0.644	0.868	0.88	0.491	0.314	0.536	0.844	0.399	4.69	5.867	0.444	0.393	0.913	0.567	0.71	0.563
A-1058	351.976	356.19	321.127	323.133	87.0688	84615	1	1	Tier 2	Morpholine	EF00115003	HMDB0031581	C14452	8083	1.2	6.2				0	1.37	1.16	1.204	1.313	1.134	1.217	1.526	1.11	1.259	1.324	1.277	1.623	1.191	1.254	1.271	1.472	1.199	1.138	1.228	1.057	1.179	1.232	1.239	1.373	1.332	1.125	1.203	1.376	1.365
A-1059	352.026	356.244	397.089	399.095	163.03	12333.8	1	1	Tier 3 zero-reaction								1	12	229	0	0.675	0.916	0.562	0.673	1.072	0.779	0.45	0.65	0.83	0.51	1.177	0.418	0.756	0.676	0.766	0.367	1.02	0.63	0.595	0.897	0.907	0.526	0.518	0.767	0.371	1.075	1.016	0.284	0.581
A-1060	352.16	356.387	629.003	633.017	161.894	4834.22	1	2	Tier 3 only two-reaction								0	0	2	0	1.832	1.859	1.75	4.868	1.744	1.586	1.691	1.793	1.758	3.097	1.785	1.919	1.766	1.598	1.736	1.835	1.638	1.614	1.864	1.664	1.652	1.603	1.851	1.8	1.852	4.185	1.77	1.795	1.761
A-1061	352.286	356.522	309.091	311.097	75.033	6745.6	1	1	Tier 3 only two-reaction								0	0	3	0	1.313	1.167	1.238	1.563	0.988	1.299	1.103	1.148	0.73	0.844	0.922	1.291	0.737	1.016	1.013	1.012	0.898	0.849	0.99	1.105	1.324	1.295	1.065	1.388	1.338	1.389	1.056	1.287	1.151
A-1062	353.045	357.335	590.094	592.1	356.035	4437	1	1	Tier 3 one-reaction								0	4	92	0	1.212	0.969	0.949	1.057	0.755	0.835	1.11	0.899	1.266	1.066	1.149	1.012	0.97	0.963	0.975	1.047	0.803	0.979	1.146	0.909	0.986	1.226	0.95	0.867	0.808	0.896	0.828	1.112	1.199
A-1063	353.296	357.603	389.128	391.134	155.07	5508	1	1	Tier 3 zero-reaction								1	14	279	0	0.768	0.919	0.715	0.812	0.733	0.956	0.852	0.997	0.834	1.057	0.709	0.8	0.848	1.068	0.766	1.114	0.955	1.008	0.879	0.811	0.831	0.822	0.915	0.842	1.113	0.976	1.007	0.998	0.96
A-1067	353.665	357.998	341.107	343.113	107.048	54395	1	1	Tier 3 only two-reaction								0	0	106	0	0.984	1.121	0.863	0.898	0.83	0.674	0.933	1.203	0.919	0.85	0.797	0.853	1.062	0.592	1.117	0.942	1.053	1.057	0.852	1.02	0.852	0.696	1.181	0.638	0.708	0.828	0.74	0.937	1.144
A-1068	354.022	358.381	416.115	418.123	182.056	32958.8	1	1	Tier 2	Isohomovanillic acid	AN01052002	HMDB0000333		160562	3.48	6.7				0	0.825	0.988	0.663	0.863	1.071	1.062	1.219	0.827	1.184	0.964	1.106	1.086	0.92	0.961	1.097	1.278	1.045	1.088	1.115	0.896	1.07	1.11	1	0.989	1.141	1.055	1.044	1.17	1.101
A-1070	354.15	358.518	435.158	437.166	201.1	6992	1	1	Tier 3 one-reaction								0	26	404	0	0.899	0.982	1.277	1.106	0.935	0.801	0.795	1.216	1.246	1.085	0.888	0.758	0.851	0.817	1.241	0.962	0.907	1.043	0.856	1.098	1.254	1.082	0.896	0.894	0.702	0.737	0.99	0.966	0.927
A-1071	354.178	358.548	365.116	367.123	131.057	21955.3	1	1	Tier 3 zero-reaction								8	60	570	0.0465	0.838	1.234	0.777	0.62	1.354	0.9	3.573	0.776	1.267	0.817	1.627	0.736	1.035	0.989	1.164	1.728	1.669	0.889	0.636	1.451	1.279	0.628	0.624	0.645	0.487	1.155	1.56	1.0734	0.664
A-1072	354.659	359.063	439.1	441.107	205.041	6133.11	1	1	Tier 2	Xanthurenic acid	AN01356001	HMDB0000881	C02470	5699	9.03	10.2				0	0.866	0.998	0.94	0.688	0.847	0.807	0.895	0.715	1.076	0.943	1.379	0.841	1.287	1.066	1.021	0.867	0.96	0.627	0.818	0.463	1.005	0.579	0.672	0.731	0.982	0.655	1.235	1.5	1.53
A-T2068	356.8	359.46	476.161	478.167	242.101	4440	1	1	Tier 1	Histidinyl-Serine	AN01852000	HMDB0028894		6992829	6.04	0.1				0.0465	1.349	1.03	1.177	0.99	0.863	1.288	1.731	1.2	0.995	0.984	1.29	0.8135	0.7698	1.015	1.35	1.996	0.992	2.69	1.226	1.099	1.01	0.991	1.457	1.337	1.291	0.992	1.378	1.235	1.247
A-1074	355.394	359.849	393.127	395.134	159.069	26588.3	1	1	Tier 3 zero-reaction								1	10	118	0	1.257	1.204	1.177	1.211	1.165	1.243	1.217	1.103	1.156	1.376	1.176	1.3	1.167	1.366	1.246	1.229	1.195	1.125	1.25	1.198	1.208	1.271	1.126	1.278	1.248	1.29	1.279	1.179	1.278
A-1076	356.19	360.701	307.093	309.099	146.069	1.17393e+06	2	2	Tier 3 zero-reaction								4	29	339	0	1.448	1.092	0.827	0.843	0.77	0.875	1.233	1.04	0.979	1.516	0.711	0.777	0.85	1.011	0.888	1.218	0.943	1.081	1.224	0.979	0.9	1.265	0.911	1.092	1.209	0.898	1.023	1.593	1.562
A-1077	356.33	360.852	366.101	368.107	132.042	138517	1	1	Tier 3 zero-reaction								7	69	753	0	1.296	1.576	1.072	1.882	1.488	1.657	0.462	1.363	0.748	0.788	0.578	0.714	0.859	1.413	0.127	0.171	1.384	0.801	1.112	2.003	0.223	0.915	1.442	1.043	1.911	1.882	0.714	1.241	1.005
A-1078	356.357	360.881	388.108	390.114	154.049	141755	1	1	Tier 3 one-reaction								0	13	349	0	1.263	1.507	1.056	1.759	1.456	1.732	0.535	1.326	0.758	0.748	0.622	0.757	0.844	1.376	0.129	0.191	1.38	0.804	1.125	2.02	0.247	0.933	1.379	1.068	1.978	1.889	0.702	1.245	0.989
A-1079	356.38	360.905	318.079	320.086	84.021	22310.4	1	1	Tier 3 one-reaction								0	13	310	0	1.35	1.523	1.112	1.847	1.292	1.621	0.481	1.399	0.789	0.707	0.596	0.79	0.931	1.499	0.16	0.252	1.285	0.852	1.15	2.097	0.362	0.949	1.495	0.993	2.02	2.121	0.766	1.128	1.01
A-1080	356.824	361.38	288.591	290.597	109.064	7680.32	2	2	Tier 3 one-reaction								0	2	161	0	1.488	0.927	1.192	1.554	0.94	1.312	1.275	1.051	1.358	1.323	1.281	1.294	1.165	1.262	1.03	1.446	1.271	1.114	1.3	0.983	1.019	1.296	1.278	1.366	1.477	1.034	1.388	1.557	1.293
A-1081	356.958	361.524	377.105	379.111	286.093	22046.8	2	2	Tier 3 one-reaction								0	9	286	0.0233	1.117	1.29	0.898	1.575	1.273	1.501	0.422	1.208	0.648	0.707	0.514	0.64	0.712	1.228	0.206	0.2013	1.142	0.708	0.89	1.785	0.235	0.83	1.185	0.945	1.64	1.666	0.702	1.066	0.964
A-1082	357.137	361.715	437.138	439.145	203.08	142354	1	1	Tier 3 one-reaction								0	36	575	0	1.077	1.138	0.879	0.949	1.082	1.087	0.986	0.991	1.049	0.976	0.916	1.245	1.084	1.02	0.976	1.044	0.986	0.924	0.917	0.988	0.951	0.83	0.891	1.173	1.038	1.004	1.049	0.943	1.007
A-1083	357.231	361.817	515.095	517.101	281.036	33996.6	1	1	Tier 3 one-reaction								0	1	82	0	1.305	1.108	1.535	1.376	0.885	1.137	1.153	1.062	1.461	1.376	1.304	1.038	0.947	1.292	1.211	1.138	0.975	0.992	1.074	0.938	1.381	1.469	0.964	1.137	1.13	1.459	1.212	1.332	1.544
A-1084	357.373	361.968	611.164	615.177	144.054	14828.1	1	2	Tier 3 one-reaction								0	15	288	0	0.886	0.969	0.703	0.601	0.766	0.583	0.431	0.848	0.678	0.488	0.649	0.424	0.853	0.729	0.852	0.277	0.879	0.848	0.836	0.744	0.657	0.492	0.637	0.598	0.518	0.808	0.812	0.611	0.728
A-1085	357.483	362.086	266.096	268.103	32.0374	15248	1	1	Tier 3 one-reaction								0	1	79	0	1.083	1.153	0.99	1.056	0.923	1.007	1.156	1.004	1.139	0.914	1.052	1.147	1.023	1.057	1.024	1.056	0.98	0.954	1.054	0.884	0.985	1.012	1.013	1.033	0.957	0.947	1.068	1.143	1.105
A-1086	357.521	362.126	345.103	347.11	222.089	5468.43	2	2	Tier 3 zero-reaction								1	9	154	0.0233	1.461	1.449	0.5786	0.96	0.971	1.278	1.34	1.089	1.051	1.047	1.201	1.187	0.991	1.26	1.14	1.238	1.129	0.689	1.379	1.051	1.636	1.05	1.164	1.303	1.018	1.257	1.144	1.098	1.08
A-1087	357.884	362.516	313.59	315.597	159.064	10441.1	2	2	Tier 2	L-Hexahydro-3-imino-1,2,4-oxadiazepine-3-carboxylic acid	EF00723000	HMDB0030402		86205608	1.34	13.8				0	0.749	0.891	0.522	0.608	0.989	0.564	0.534	0.96	0.88	0.825	0.669	0.692	1.076	0.642	0.68	0.627	0.959	0.739	0.707	0.911	0.598	0.527	0.936	0.498	0.355	0.713	0.456	0.56	0.745
A-T1798	359.1	362.93	414.102	416.108	180.042	9400	1	1	Tier 2	Trans-2,3-Dihydroxycinnamic Acid	AN01019003	HMDB0032057	C12623	5282146	7.28	32.7				0.093	0.3774	0.757	0.3468	1.008	0.3312	0.632	1.017	0.894	1.038	1.182	0.864	1.021	0.671	1.04	0.602	1.133	0.792	1.05	0.66	0.3426	0.652	0.91	0.602	0.747	0.74	0.651	0.927	0.823	0.382
A-1089	358.297	362.957	331.111	333.118	97.0527	145674	1	1	Tier 3 one-reaction								0	8	244	0	0.812	0.996	1.029	0.81	0.722	0.794	0.708	1.1	0.946	1.121	0.993	0.745	0.87	0.866	0.911	0.817	0.884	0.938	0.898	0.776	0.738	0.937	1.014	0.907	0.767	0.889	0.922	0.911	1.048
A-1091	358.415	363.084	438.068	440.074	204.01	18187.9	1	1	Tier 3 one-reaction								0	4	115	0	1.062	0.954	0.638	0.963	2.01	1.17	1.441	0.292	1.119	0.784	1.29	0.99	1.329	0.961	0.67	0.757	0.879	0.354	2.435	0.711	1.194	0.806	0.822	0.94	0.776	1.033	1.061	0.637	1.409
A-1092	358.536	363.214	303.996	306.002	69.9377	13218.7	1	1	Unidentified											0	0.682	0.577	0.587	0.632	0.611	0.575	0.666	0.541	0.646	0.643	0.667	0.753	0.572	0.664	0.619	0.622	0.556	0.58	0.614	0.555	0.572	0.641	0.571	0.688	0.668	0.633	0.683	0.618	0.744
A-1093	358.798	363.494	457.567	459.573	223.508	9652	1	1	Unidentified											0	1.097	1.385	1.082	1.23	1.144	1.224	1.25	1.189	1.132	1.092	1.174	1.32	1.278	1.251	1.418	1.237	1.137	1.032	1.185	1.146	1.221	1.149	1.024	1.18	1.172	1.066	1.181	1.277	1.295
A-1094	358.819	363.516	440.12	442.126	206.062	21379	1	1	Tier 2	Vinyl caffeic acid	EF01375002	HMDB0029775		11127419	9.09	2				0.0698	0.13	0.387	0.0953	0.473	0.136	2.434	0.353	2.128	0.482	3.922	0.441	0.572	0.199	1.962	0.482	2.069	0.342	0.699	0.452	3.012	0.162	0.384	0.868	0.335	0.141	0.68	0.264	2.526	1.4407
A-1095	358.879	363.58	270.59	272.597	73.0637	5703.3	2	2	Tier 2	Isomer 1 of Methylguanidine	AN00066000	HMDB0001522	C02294	10111	0.36	22.6				0	0.979	1.153	0.848	0.726	0.742	0.797	0.755	1.064	0.775	0.702	0.924	0.627	0.645	0.777	1.207	0.449	0.766	0.657	0.724	0.947	0.874	0.834	0.818	0.906	0.65	1.184	1.148	0.97	0.925
A-1096	359.517	364.264	485.103	487.109	251.044	7050.62	1	1	Tier 3 one-reaction								0	27	425	0	1.576	1.092	1.05	1.305	1.188	1.457	1.14	1.158	1.502	1.578	1.447	1.262	1.134	1.349	1.189	1.188	1.155	1.124	1.193	0.901	1.311	1.6	1.318	1.075	1.087	1.272	1.426	1.301	1.703
A-1097	359.695	364.454	411.141	413.148	177.083	10980.3	1	1	Tier 1	5-Hydroxytryptophol	AN00981000	HMDB0001855		9061	8.78	5.2				0	0.878	0.776	0.808	0.949	0.77	0.685	0.937	0.631	0.898	0.735	0.702	0.783	0.923	0.859	1.035	1.012	0.875	0.879	0.807	0.712	0.846	0.846	0.807	0.656	0.736	0.761	0.695	0.724	0.901
A-1098	359.96	364.738	415.096	417.103	181.038	36956.2	1	1	Tier 2	Isomer 2 of 2-Methyl-3-hydroxy-5-formylpyridine-4-carboxylic acid	AN01032000	HMDB0006954	C06050	440898	1.43	66.6				0	0.788	0.835	1.299	1.154	0.592	0.694	0.888	1.3	0.83	0.872	0.523	0.652	0.814	0.801	0.783	0.891	0.732	1.297	0.745	0.521	0.586	0.809	1.618	1.218	1.037	0.777	0.73	1.043	0.91
A-T2088	360.4	364.89	403.142	405.15	169.085	4546	1	1	Tier 1	3-Methylhistidine	AN00877000	HMDB0000479		64969	0.13	2.1				0.1163	1.043	1.1	0.689	1.095	0.6897	1.107	0.963	1.093	0.7535	0.729	0.931	0.913	0.7573	0.938	1.049	0.919	0.9	0.918	0.91	1.09	0.944	0.999	0.811	0.7815	1.013	0.953	0.88	1.047	0.855
A-1100	360.282	365.083	293.132	295.138	59.0735	19584.2	1	1	Tier 3 zero-reaction								1	15	233	0	1.696	1.627	1.764	1.662	1.366	1.582	1.845	1.747	2.117	2.96	1.748	1.651	1.653	1.694	1.771	1.664	1.487	1.876	1.517	1.585	1.475	1.435	1.933	1.554	1.836	1.321	1.895	1.889	1.791
A-1101	360.718	365.549	449.175	451.181	215.116	12528.6	1	1	Tier 3 zero-reaction								1	21	321	0	0.754	0.919	1.075	0.842	0.849	0.81	0.856	0.967	1.056	0.98	0.913	0.638	1.031	0.813	0.965	0.795	0.902	1.107	1.182	0.841	1.002	1.132	1.106	0.935	0.772	0.748	1.264	1.231	1.286
A-1102	361.28	366.151	349.158	351.165	115.1	160942	1	1	Tier 3 one-reaction								0	21	290	0	0.932	0.881	1.634	1.257	0.83	0.943	1.64	0.961	1.025	1.173	1.234	0.968	1.093	0.985	1.165	1.213	1.279	1.267	1.041	0.928	1.026	1.126	1.189	1.05	0.696	0.603	1.106	1.148	0.908
A-1104	361.441	366.323	445.126	447.132	211.068	6528.83	1	1	Tier 3 one-reaction								0	15	199	0	0.973	1.153	0.969	0.931	1.007	0.855	1.057	1.102	0.866	0.946	1.057	1.276	0.894	1.127	0.885	1.197	0.917	1.074	0.979	0.911	1.177	0.962	0.841	0.644	0.888	0.866	0.729	1.01	1.194
A-1105	361.446	366.329	347.069	349.076	113.011	15000.5	1	1	Tier 3 one-reaction								0	1	170	0	0.979	0.948	0.765	0.925	0.886	0.889	0.832	1.072	0.958	0.768	1.045	0.844	0.954	0.97	1.06	0.735	1.052	1.047	0.87	0.984	0.805	0.857	0.975	0.83	0.913	1.042	0.93	0.898	1.085
A-1106	361.448	366.331	360.101	362.108	126.043	42833.3	1	1	Tier 3 zero-reaction								2	14	370	0	0.628	0.664	1.038	0.874	0.735	0.791	1.215	0.854	0.758	0.721	0.921	1.062	1.112	1.159	0.981	0.913	1.007	0.88	1.558	1.129	1.197	0.905	1.265	1.324	1.199	0.912	0.959	1.183	1.282
A-T2537	361.4	366.4	361.078	363.085	127.019	79369	1	1	Tier 2	4-Chloroaniline	BM00354000	HMDB0246391	C14450	7812	4.24	73				0	0.967	0.773	0.787	0.839	1.049	0.848	0.948	0.771	0.474	0.398	0.957	1.001	0.993	0.526	1.273	0.795	1.098	0.625	0.71	0.491	1.196	0.847	0.655	0.88	0.634	0.638	1.026	0.833	1.118
A-1107	361.623	366.518	362.078	364.084	256.039	16921.2	2	2	Tier 3 only two-reaction								0	0	203	0	0.933	0.791	0.695	0.811	1.063	0.832	0.941	0.683	0.518	0.502	0.887	1.017	0.857	0.529	1.157	0.912	1.035	0.629	0.832	0.442	1.162	0.982	0.571	1.003	0.741	0.613	0.975	0.749	1.063
A-1108	362.399	367.349	361.078	363.085	254.04	34555.5	2	2	Tier 3 one-reaction								0	4	86	0	0.892	0.69	0.744	0.857	0.94	0.776	0.977	0.752	0.479	0.458	0.956	1.044	0.997	0.544	1.223	0.774	1.02	0.585	0.697	0.472	1.117	0.794	0.743	0.92	0.673	0.655	1.053	0.852	0.927
A-1109	363.15	368.153	544.11	546.116	310.052	15543.5	1	1	Tier 3 one-reaction								0	4	125	0	1.126	0.974	1.111	1.135	0.809	0.965	1.137	1.046	1.106	1.006	1.154	0.95	0.842	0.977	1.073	0.851	0.931	0.982	1.347	1.047	1.101	1.227	1.25	1.093	0.981	1.107	0.99	1.187	1.255
A-1111	363.582	368.576	336.114	338.12	204.111	17208.3	2	2	Tier 3 one-reaction								0	11	313	0	0.674	0.783	0.898	2.285	0.649	0.863	0.646	0.688	0.848	0.523	0.86	2.37	0.668	1.165	0.985	0.911	0.417	0.486	1.022	1.3	0.742	0.843	0.599	0.536	0.519	1.368	0.879	0.886	1.122
A-T2135	363.5	368.97	496.19	498.197	262.132	3894	1	1	Tier 1	Prolylphenylalanine	AN02141001	HMDB0011179		6351946	0.44	1.2				0.3721	0.8799	0.8991	0.8084	0.8775	0.7722	0.799	1.077	1.004	0.8436	1.278	1.055	1.068	0.8478	0.8398	0.8926	1.375	0.843	1.4	0.984	0.917	0.9	1.013	0.8425	1.205	0.827	0.8108	0.8796	0.9296	0.76
A-1113	364.523	369.242	372.132	374.139	138.074	45442.2	1	1	Tier 3 only two-reaction								0	0	2	0	0.621	0.752	1.44	1.187	1.713	0.965	0.766	0.677	1.222	1.029	0.763	0.737	1.646	0.737	0.666	0.718	1.067	0.771	0.98	0.523	1.249	0.802	0.881	0.738	0.607	0.802	0.872	0.952	0.57
A-1114	364.547	369.259	544.172	546.178	310.113	14178.1	1	1	Tier 3 one-reaction								0	3	33	0	1	1.082	1.161	1.097	0.908	0.957	0.983	1.023	1.09	1.003	1.083	0.968	0.979	1.063	1.036	0.82	0.988	0.99	1.277	1.072	1.103	1.188	1.089	1.038	0.846	1.065	0.865	1.081	1.316
A-1115	364.923	369.525	336.152	338.159	204.187	25669	2	2	Tier 3 one-reaction								0	3	355	0	0.606	0.743	0.781	2.305	0.585	0.933	0.569	0.583	0.828	0.571	0.866	2.33	0.542	1.124	0.993	0.836	0.499	0.437	1.014	1.216	0.656	0.847	0.57	0.421	0.541	1.404	0.969	0.815	1.304
A-1116	364.936	369.534	377.196	379.203	143.137	10181.9	1	1	Unidentified											0	1.188	1.047	1.194	1.157	0.977	1.121	1.281	0.913	1.113	1.079	1.141	1.133	1.031	0.954	1.099	1.303	1.123	0.919	1.227	1.095	1.366	1.241	1.199	1.231	1.081	1.012	1.072	1.037	1.213
A-1118	365.264	369.766	334.112	336.119	100.054	29733.6	1	1	Unidentified											0	0.815	1.299	0.827	0.651	1.346	0.971	0.452	1.025	0.862	0.476	1.131	0.841	1.403	0.929	1.342	0.386	1.05	0.829	0.831	0.891	0.896	0.493	0.766	0.798	0.538	1.105	1.144	0.471	0.591
A-1119	365.716	370.086	392.208	394.215	158.15	12175.5	1	1	Unidentified											0	1.018	0.86	1.242	1.083	1.066	1.418	0.938	0.998	1.156	1.37	1.393	1.007	0.916	1.183	0.84	0.828	0.727	1	1.209	0.973	1.212	1.441	1.206	1.526	1.139	1.301	1.072	1.236	0.951
A-1120	365.914	370.226	342.668	344.675	217.22	18238	2	2	Unidentified											0	0.725	0.946	0.648	0.669	0.681	0.691	0.64	1.003	0.687	0.816	0.931	0.849	0.377	0.585	0.505	0.621	0.547	0.66	0.736	0.712	0.788	0.807	0.708	0.526	0.809	0.916	0.737	0.933	1.018
A-1121	366.102	370.359	274.136	276.143	40.0776	15541.8	1	1	Unidentified											0	0.952	0.942	0.831	0.905	0.734	0.829	0.968	0.824	0.857	0.781	0.804	0.933	0.878	0.955	0.971	0.937	0.828	0.794	0.988	0.828	0.78	0.885	0.956	0.972	0.916	0.82	0.979	0.972	0.898
A-1122	366.196	370.425	361.163	363.171	127.104	10484.7	1	1	Tier 3 only two-reaction								0	0	3	0	0.948	1.041	1.146	0.839	1.155	0.956	0.912	0.909	1.199	0.906	0.986	0.753	1.148	0.88	0.985	0.651	0.981	0.92	1.181	0.84	0.994	0.989	1.295	1.177	0.913	0.665	0.852	0.708	1.006
A-T2136	365.8	370.49	437.186	439.193	203.127	4109	1	1	Tier 1	Glycyl-Lysine	AN01338000	HMDB0028846		306144	3.61	1				0.0698	1.345	1.272	1.422	1.24	1.322	1.425	1.074	1.219	1.15	1.085	1.301	1.512	1.428	1.257	1.326	1.065	1.17	0.987	1.135	1.073	1.391	1.457	1.059	1.272	1.165	1.563	1.134	1.132	1.459
A-1123	366.459	370.611	349.197	351.204	115.139	209596	1	1	Unidentified											0	0.888	0.887	1.603	1.279	0.862	0.899	1.517	1.008	1.023	1.123	1.199	0.977	1.142	0.976	1.169	1.204	1.244	1.221	1.006	0.898	0.997	1.105	1.161	1.1	0.695	0.601	1.073	1.122	0.894
A-1124	366.908	370.928	380.185	382.192	146.127	14973.9	1	1	Tier 3 one-reaction								0	1	1	0	1.336	1.056	1.387	1.137	1.037	1.359	1.097	1.354	1.383	1.477	1.303	1.15	1.224	1.65	1.268	1.035	0.915	1.035	1.143	0.95	1.453	1.637	1.032	1.208	1.099	1.62	1.21	1.3	1.389
A-1125	367.056	371.033	378.143	380.15	144.085	116008	1	1	Tier 3 only two-reaction								0	0	1	0	1.173	1.142	1.003	1.05	1.127	1.125	1.038	0.988	0.934	0.926	1.023	1.128	1.132	0.988	1.13	1.048	0.966	0.921	1.015	0.891	0.863	0.836	1.002	0.985	1.076	1.052	1.094	1.009	1.115
A-1126	367.421	371.291	457.117	459.123	446.117	13180.2	2	2	Tier 3 zero-reaction								1	6	314	0	1.066	1.233	0.951	1.044	1.089	0.987	1.112	1.085	1.029	0.989	1.06	1.149	1.07	1.067	1.157	1.082	0.982	0.894	1.05	1.032	0.972	1.02	0.968	1.111	1.002	0.84	1.122	1.22	1.111
A-1127	367.427	371.295	501.172	505.186	34.063	12421	1	2	Unidentified											0	1.276	1.095	1.134	1.065	0.895	1.01	1.242	1.023	1.064	1.185	1.162	0.996	1.089	1.031	1.119	1.093	0.924	1.086	1.042	0.882	1.078	1.193	1.047	1.244	1.05	1.177	1.06	1.186	1.194
A-1128	367.716	371.5	425.166	427.173	191.108	11734.3	1	1	Tier 3 one-reaction								0	1	22	0	1.052	0.787	1.224	1.191	0.978	1.148	1.078	0.931	1.173	1.371	1.146	1.208	1.121	1.217	1.18	1.389	0.877	0.902	1.065	0.923	1.041	1.191	0.992	1.135	1.178	1.035	0.927	0.871	0.836
A-1129	367.802	371.56	354.11	356.117	240.103	13331.5	2	2	Tier 3 one-reaction								0	2	97	0	1.16	0.955	0.97	0.767	0.779	0.617	1.159	0.829	0.656	0.597	0.668	0.732	0.902	0.55	1.049	0.679	1.122	0.505	1.147	0.58	1.186	0.896	0.917	1.175	0.843	0.614	0.859	0.741	1.084
A-1130	367.932	371.653	460.217	462.224	226.158	27006.2	1	1	Tier 3 one-reaction								0	3	146	0	0.5	0.736	0.549	0.601	0.542	0.606	0.637	0.861	0.748	0.642	0.638	0.597	0.641	0.62	0.722	0.634	0.759	0.798	0.779	0.833	0.719	0.677	0.829	0.572	0.765	0.949	0.689	0.743	0.876
A-1131	367.996	371.697	409.631	411.637	351.144	5760.89	2	2	Tier 3 one-reaction								0	7	267	0	0.867	1.099	1.032	1.108	0.78	0.894	0.902	1.126	1.12	0.899	1.097	0.88	0.885	0.957	1.451	1.214	0.957	0.878	1.072	0.931	1.132	1.064	0.817	0.755	0.723	1.087	0.955	0.862	1.377
A-1132	368.006	371.705	341.66	343.667	215.203	6099.56	2	2	Tier 3 only two-reaction								0	0	3	0	0.879	1.129	0.896	1.043	0.654	1.115	1.043	1.088	0.874	1.009	1.138	1.043	0.519	0.772	0.601	0.85	0.673	0.878	0.919	0.82	0.793	1.103	0.965	0.699	1.053	1.083	0.817	1.332	1.504
A-1133	368.477	372.038	335.18	337.187	101.121	62529.4	1	1	Tier 2	Hexylamine	EF00175000	HMDB0032323	C08306	8102	2.71	47.9				0	1.212	1.169	0.981	1.082	1.02	1.104	1.052	1.202	0.87	1.609	1.351	1.46	0.823	1.128	0.791	1.227	0.974	1.433	0.94	1.232	1.038	1.306	1.104	1.174	1.197	1.042	0.684	1.053	0.987
A-1134	368.546	372.086	388.128	390.135	154.07	36107	1	1	Tier 3 only two-reaction								0	0	4	0	0.897	0.87	1.676	0.514	1.047	0.951	1.037	0.798	1.081	0.805	0.694	0.268	1.767	0.883	1.266	0.664	0.869	1.193	1.164	0.603	1.061	1.029	1.376	0.98	0.786	0.354	1.126	0.521	0.975
A-1135	368.673	372.176	367.207	369.216	133.149	29623.3	1	1	Unidentified											0	1.329	1.329	1.932	1.459	1.112	1.229	1.793	1.25	1.535	1.355	1.47	1.655	1.394	1.398	1.457	1.4	1.534	1.466	1.422	1.183	1.435	1.399	1.557	1.482	1.361	0.873	1.454	1.77	1.264
A-1136	368.675	372.178	324.126	326.133	180.136	30722.7	2	2	Tier 3 only two-reaction								0	0	37	0.093	0.7	1.358	0.636	0.591	2.244	1.289	0.23	0.912	0.819	0.281	1.221	0.467	2.131	0.992	1.436	0.111	1.673	0.913	0.635	1.214	0.98	0.347	0.576	0.472	0.0868	1.667	1.553	0.0945	0.375
A-1137	368.727	372.214	370.098	372.105	272.079	15338.7	2	2	Tier 3 one-reaction								0	11	168	0.0233	0.899	0.888	1.487	1.114	0.82	0.573	1.079	1.017	0.461	0.486	0.612	0.775	0.622	0.478	0.925	0.608	0.769	0.533	1.031	0.325	1.08	1.096	1.337	0.836	1.084	0.505	0.71	1.121	1.106
A-1138	368.727	372.215	466.196	468.202	232.137	79926.5	1	1	Tier 3 only two-reaction								0	0	12	0.093	0.681	1.296	0.389	0.329	1.46	0.983	0.259	0.775	0.999	0.657	1.261	0.1649	0.933	1.054	0.723	0.201	1.248	0.565	0.512	0.989	1.119	0.475	0.457	0.161	0.1572	1.193	1.113	0.1711	0.397
A-1139	368.913	372.346	422.138	424.144	188.079	91278.5	1	1	Tier 3 zero-reaction								2	22	399	0.0698	1.433	1.182	1	1.241	1.677	1.615	1.248	0.928	1.46	1.353	1.22	1.127	1.529	1.271	1.275	1.226	1.229	1.08	1.005	1.228	1.283	1.06	0.943	1.072	1.125	1.255	1.141	1.6333	1.135
A-1140	369.282	372.607	334.074	336.081	100.016	12263.9	1	1	Tier 3 one-reaction								0	16	396	0	0.87	1.24	0.823	0.79	1.357	0.859	0.5	1.109	0.92	0.536	1.156	0.937	1.402	1.088	1.162	0.469	1.103	0.779	0.779	0.921	0.896	0.579	0.814	0.857	0.663	1.172	1.219	0.517	0.688
A-1141	369.521	372.776	460.163	462.172	226.105	12776.8	1	1	Tier 3 zero-reaction								1	13	260	0	1.567	1.975	1.731	1.675	1.575	1.828	1.793	2.057	1.517	1.446	1.664	1.815	1.589	1.824	2.215	1.911	1.669	1.477	2.053	1.464	1.684	1.38	1.772	1.37	1.891	2.125	1.688	1.672	1.929
A-1144	369.671	372.882	370.056	372.063	271.996	16015.5	2	2	Tier 3 one-reaction								0	8	125	0	0.905	0.891	1.277	1.178	0.732	0.624	0.92	0.923	0.58	0.458	0.608	0.773	0.672	0.625	0.788	0.682	0.757	0.672	0.917	0.494	1.177	1.112	1.584	1.192	0.968	0.68	0.854	0.755	1.099
A-1145	369.694	372.899	534.206	536.213	300.148	7228.4	1	1	Tier 3 one-reaction								0	3	80	0.0233	1.322	1.273	1.269	1.37	1.087	1.636	1.466	1.289	1.348	1.545	1.547	1.356	1.135	1.298	1.228	1.331	1.25	1.282	1.643	1.114	1.247	0.894	1.155	1.328	1.109	1.341	1.116	1.519	1.408
A-1146	369.779	372.959	466.144	468.15	232.085	161905	1	1	Tier 3 one-reaction								0	12	185	0	0.728	1.272	0.422	0.387	1.647	1.031	0.333	0.787	1.058	0.709	1.306	0.651	1.074	1.087	0.733	0.272	1.199	0.631	0.544	1.135	1.017	0.546	0.504	0.48	0.39	1.208	1.132	0.306	0.446
A-T2113	369.6	373.01	360.092	362.098	126.032	9383	1	1	Tier 2	Benzene-1,2,4-Triol	BM00344000		C02814	10787	5.42	8.1				0	1.154	1.138	1.07	0.946	0.941	1.158	0.776	1.07	0.88	0.771	1.173	1.11	1.38	0.923	1.17	0.79	0.951	0.92	1.194	0.875	0.853	0.839	0.972	0.924	0.887	0.964	1.089	0.89	0.911
A-1147	370.233	373.279	507.216	509.223	273.158	26440	1	1	Tier 3 one-reaction								0	17	193	0	0.305	0.53	0.689	1.288	0.338	0.337	1.343	1.267	0.291	0.45	0.189	1.287	0.558	0.342	1.458	1.896	0.21	1.263	2.286	0.743	0.503	0.821	0.763	1.041	1.104	0.465	0.291	1.192	0.434
A-1148	370.412	373.406	475.176	477.183	241.118	15351.3	1	1	Tier 3 zero-reaction								2	7	189	0	1.056	1.051	0.99	0.849	0.723	0.668	0.765	1.169	0.839	0.965	0.734	0.675	0.794	0.796	0.939	0.727	0.89	1.054	0.917	0.882	0.905	0.874	0.867	0.834	0.796	0.879	0.938	0.903	1.07
A-1149	370.438	373.425	422.091	424.097	188.032	213836	1	1	Tier 3 zero-reaction								1	15	235	0	1.305	1.224	1.005	1.234	1.473	1.696	1.311	1.09	1.451	1.241	1.253	1.629	1.457	1.32	1.268	1.203	1.209	1.078	1.151	1.264	1.231	1.118	0.954	1.418	1.334	1.256	1.355	1.069	1.133
A-1150	370.56	373.511	356.036	358.041	121.977	18100.1	1	1	Tier 3 one-reaction								0	1	61	0	0.797	0.892	1.072	0.984	0.944	1.029	0.996	1.017	0.982	0.951	0.953	1.013	1.274	1.123	1.078	1.115	1.057	1.18	1.105	1.185	0.951	0.875	0.984	1.019	0.943	0.958	0.96	1.086	1.147
A-1151	370.563	373.513	319.59	321.597	171.064	11813.5	2	2	Tier 3 one-reaction								0	8	236	0	0.57	0.862	0.52	0.496	0.717	0.539	0.412	0.705	0.541	0.43	0.739	0.555	0.86	0.792	0.788	0.326	0.797	0.732	0.64	0.684	0.607	0.339	0.592	0.509	0.471	0.703	0.825	0.496	0.426
A-T2168	370.6	373.68	476.158	478.164	242.101	6088	1	1	Tier 1	Seryl-Histidine	AN01852001	HMDB0029041		7016093	2.04	0.3				0.0698	0.851	0.872	0.826	0.7	0.5546	1.251	1.251	1.012	1.563	0.596	0.955	0.856	0.6089	0.783	1.144	1.231	1.009	1.139	1.511	0.912	0.955	0.9	0.833	0.955	0.898	0.79	1.153	0.801	1.161
A-T2159	370.9	373.87	478.237	480.244	244.179	18489	1	1	Tier 1	Leucyl-Leucine	AN01878003	HMDB0028933		94244	4.73	1				0	0.545	1.161	0.939	1.346	0.425	0.818	2.01	0.79	0.323	0.457	0.713	0.7	0.408	0.776	1.145	1.017	0.362	1.464	0.787	0.845	0.511	3.463	2.658	0.497	0.38	0.706	0.464	0.562	0.551
A-1157	371.458	374.146	307.111	309.119	73.0527	11938.2	1	1	Tier 3 zero-reaction								3	18	409	0	1.326	1.81	1.014	1.347	1.627	1.381	1.206	1.321	1.346	1.291	1.483	0.939	1.414	1.419	1.509	1.016	1.385	1.086	1.301	1.434	1.447	1.379	1.238	1.267	0.999	1.356	1.59	1.216	1.118
A-1158	371.526	374.194	272.041	274.048	37.9826	18030.8	1	1	Unidentified											0	0.741	0.705	0.685	0.568	0.666	0.59	0.741	0.624	0.672	0.559	0.674	0.676	0.683	0.794	0.826	0.747	0.649	0.656	0.768	0.678	0.633	0.647	0.587	0.646	0.645	0.558	0.709	0.728	0.755
A-1159	371.546	374.208	377.177	379.182	286.237	6502.31	2	2	Tier 2	N1,N12-Diacetylspermine	AN02499000	HMDB0002172	C03413	132680	0.51	19.7				0.093	0.828	1.154	1.344	1.424	0.819	0.716	0.893	5.7072	0.881	4.0573	1.169	1.266	0.586	4.0869	0.706	1.066	1.192	1.084	0.847	0.9	0.663	0.621	0.91	1	0.621	0.597	0.69	0.703	4.5124
A-T2167	371.6	374.34	342.629	344.636	217.143	19417	2	2	Tier 1	Lysyl-Alanine	AN01534001	HMDB0028944		7010504	0.82	0.8				0	0.734	0.83	0.79	0.698	0.904	1.201	0.993	1.039	0.555	0.825	0.988	1.152	0.51	0.731	0.849	1.09	1.055	1.695	0.726	0.821	0.864	0.947	0.987	1	0.942	0.932	1.134	0.86	0.988
A-1162	372.406	374.816	592.109	594.116	358.051	6749.46	1	1	Tier 3 one-reaction								0	3	166	0	0.937	1.186	1.029	1.086	0.863	0.859	0.997	0.947	1.352	1.126	1.201	1.084	1.065	1.039	1.121	0.959	1.091	1.01	1.077	1.171	1.071	1.012	1.059	0.999	0.694	1.036	0.831	1.007	1.008
A-1164	372.472	374.863	272.094	274.103	38.0357	7721.67	1	1	Unidentified											0	0.661	0.92	0.825	0.952	0.669	0.659	0.762	0.968	0.746	0.562	0.744	1.158	1.043	0.622	0.944	0.929	0.716	1.039	1.217	0.62	0.738	0.647	0.859	1.232	1.082	0.681	0.759	0.828	0.716
A-1165	372.508	374.888	309.091	311.097	75.0331	7189.47	1	1	Tier 3 only two-reaction								0	0	3	0	1.125	1.049	1.144	1.182	0.953	1.098	1.007	1.074	0.677	0.782	0.904	0.977	0.749	1.048	1.005	1.006	0.89	0.771	0.908	0.982	1.067	1.112	1.077	1.11	1.37	1.197	1.088	1.096	1.065
A-1167	372.646	374.986	449.175	451.181	215.116	14347.3	1	1	Tier 3 zero-reaction								1	21	320	0	0.722	0.594	1.305	0.677	1.326	0.893	0.95	0.821	1.618	0.837	0.97	0.43	1.363	0.703	0.712	0.648	0.963	1.046	1.436	0.748	0.986	1.042	1.399	1.373	0.751	0.459	0.764	0.617	1.004
A-T2175	372.6	375	362.116	364.125	256.117	11945	2	2	Tier 1	Histidinyl-Threonine	AN02050001	HMDB0028895		9878293	2.61	0				0.093	1.012	1.02	0.775	1.009	0.3736	0.862	0.822	0.3872	0.624	0.3841	0.857	0.959	0.878	0.695	0.978	1.029	0.636	0.982	0.727	0.37	0.766	0.88	0.804	0.827	0.875	0.983	1.05	0.4498	0.964
A-T2206	372.6	375	362.617	364.623	257.112	3897	2	2	Tier 2	5,6,7,8-Tetrahydromonapterin	AN02062000		C21007	45479608	8.79	4.6				0.2093	1.134	1.312	1.176	0.957	1.045	0.926	0.9352	1.325	1.073	0.83	0.851	0.9039	0.8553	1.165	1.133	1.576	1.031	1.766	0.8933	1.037	0.8225	1.237	0.993	1.251	1.858	1.664	1.53	1.328	0.8985
A-1168	372.736	375.049	417.147	419.155	183.089	6372.55	1	1	Tier 2	Ginkgotoxin	EF01069001	HMDB0029455		76581	2.01	42.4				0	0.813	0.717	1.322	1.213	1.511	0.872	0.756	0.833	0.861	0.947	0.56	1.166	1.098	1.285	1.601	1.298	1.433	0.58	1.384	1.335	1.117	1.159	0.694	0.889	0.879	0.701	0.756	1.068	1.09
A-1170	373.084	375.296	363.137	365.146	129.079	55174.3	1	1	Tier 2	L-trans-4-Methyl-2-pyrrolidinecarboxylic acid	ED00385002	HMDB0029435		352051	0.04	44.3				0	0.93	0.903	0.846	0.773	0.892	0.894	0.746	0.885	0.87	0.985	1.055	0.772	0.898	0.902	0.967	0.729	0.854	0.834	1.004	0.868	0.97	1.001	0.964	0.834	0.709	0.886	0.89	0.958	1.001
A-1171	373.117	375.319	367.167	369.175	133.108	65176.4	1	1	Unidentified											0	0.948	0.952	1.699	1.329	0.895	1.007	1.595	1.036	1.119	1.214	1.266	1.048	1.171	1.109	1.242	1.306	1.304	1.333	1.121	0.955	1.068	1.172	1.213	1.219	0.801	0.677	1.216	1.163	0.984
A-T2461	373.1	375.33	394.088	396.09	320.053	3498	2	2	Tier 2	2,2',3-Trihydroxy-3'-Methoxy-5,5'-Dicarboxybiphenyl	BM02965000		C18348	15608168	8.82	47.4				0.4419	1.806	1.2955	1.473	1.961	1.224	2.063	1.3356	1.1532	1.2155	1.572	1.551	1.2909	1.869	1.2101	1.913	1.889	1.334	2.075	1.2758	1.1507	1.46	1.675	1.2139	1.17	1.358	1.1683	1.2674	1.3395	1.372
A-1172	373.151	375.343	468.068	470.075	234.01	5818.2	1	1	Tier 3 one-reaction								0	1	25	0	0.974	1.198	1.049	0.898	0.781	0.711	0.852	1.136	0.902	0.867	0.875	0.734	0.817	0.703	1.112	0.795	0.868	0.816	0.844	0.707	1.029	0.772	0.893	0.885	0.732	0.809	0.91	0.878	1.023
A-1173	373.32	375.462	349.085	351.092	115.027	41127.3	1	1	Tier 3 one-reaction								0	13	273	0	1.26	0.993	1.228	1.13	1.456	1.802	1.433	1.161	1.593	2.043	1.273	1.461	1.262	1.54	0.979	1.743	0.894	1.002	1.078	0.96	1.178	1.48	1.144	1.441	1.891	1.092	1.08	1.327	0.841
A-1175	373.638	375.687	480.159	482.166	246.101	393250	1	1	Tier 1	Asparaginyl-Asparagine	AN01902001	HMDB0028726		16122514	9.46	9.5				0	1.231	0.952	1.164	1.105	1.36	1.665	1.381	1.24	1.438	2.038	1.289	1.489	1.178	1.369	0.905	1.538	0.898	0.99	1.054	0.969	1.091	1.419	1.127	1.518	1.864	1.059	1.119	1.277	0.86
A-1176	373.685	375.731	342.056	344.062	107.998	44593.7	1	1	Tier 3 one-reaction								0	2	55	0	0.876	1.111	1.164	1.007	0.963	0.964	0.734	0.861	0.861	0.962	1.081	0.882	1.297	1	1.292	0.732	0.969	0.997	1.072	1.149	1.058	0.871	0.978	0.905	0.764	1.037	1.078	0.718	0.955
A-T5787	373.7	375.75	442.096	444.102	208.037	5070	1	1	Tier 2	Fraxetin	BP01403001		C09265	5273569	5.71	0.5				0.0465	1.16	0.774	0.783	0.882	0.977	0.828	0.924	0.759	0.953	1.15	1.043	0.93	0.889	0.97	0.765	0.6566	0.716	0.984	0.69	0.809	0.758	0.951	0.86	1.016	1.16	0.759	0.98	1.023	0.733
A-1177	374.088	376.161	393.148	395.155	159.09	1.26311e+06	1	1	Tier 3 zero-reaction								6	42	444	0	1.358	0.843	1.485	1.644	1.229	1.718	1.688	1.223	1.37	1.935	1.415	1.631	1.128	1.436	1.039	2.146	0.928	1.034	1.336	1.305	1.351	1.89	1.448	2.23	2.336	1.45	1.288	1.565	1.256
A-1178	374.105	376.179	425.117	427.124	191.058	19205.1	1	1	Tier 2	Isomer 1 of 5-Hydroxyindoleacetic acid	AN01180000	HMDB0000763	C05635	1826	0.1	24.5				0	1.085	1.031	1.387	1.283	1.15	1.305	1.059	1.265	1.266	1.227	1.113	1.114	1.303	1.257	1.289	1.088	1.105	0.975	1.154	0.813	1.35	1.223	1.232	1.602	1.261	1.129	1.007	0.996	1.122
A-1179	374.205	376.286	470.139	472.145	236.081	8001.73	1	1	Tier 3 zero-reaction								1	28	494	0	1.217	1.667	1.001	1.134	1.752	1.558	0.795	1.133	1.23	0.677	1.442	1.028	1.255	1.195	1.368	0.693	1.674	1.066	0.951	1.308	1.351	1.079	1.057	1.217	0.98	1.43	1.335	1.277	1.21
A-1180	374.327	376.416	435.159	437.167	201.101	28343	1	1	Tier 3 one-reaction								0	26	404	0.0465	0.642	0.69	1.197	0.586	0.931	0.709	0.852	0.949	1.336	0.58	0.5755	0.438	1.437	0.744	0.785	0.7681	0.822	0.831	1.07	0.793	0.928	0.915	1.371	1.083	0.662	0.273	0.955	0.756	0.817
A-1182	374.68	376.793	430.096	432.102	196.038	5170	1	1	Tier 3 one-reaction								0	31	292	0	0.712	1.092	0.874	0.947	1.315	0.884	0.525	0.544	1.446	1.006	1.397	0.854	1.269	1.33	0.673	0.479	1.314	0.829	0.596	0.836	0.869	0.631	0.592	0.482	0.37	1.089	1.252	0.748	0.737
A-1183	374.682	376.794	362.609	364.616	128.55	9877.2	1	1	Unidentified											0	1.248	1.575	0.771	0.877	1.438	1.427	0.773	1.091	0.793	0.944	0.823	1.314	0.818	1.067	0.705	0.725	1.181	1.2	1.012	1.497	1.03	1.508	0.845	0.685	1.025	1.748	1.008	1.23	1.198
A-T2207	374.7	376.82	402.102	404.107	168.042	12158	1	1	Tier 1	Isovanillic Acid	AN00856010	HMDB0060003		12575	5.07	2.8				0	1.395	1.46	1.345	1.375	1.673	1.307	1.208	1.382	1.527	1.235	1.28	1.487	1.478	1.436	1.468	1.214	1.29	1.194	1.399	1.276	1.21	1.34	1.438	1.306	1.21	1.407	1.516	1.236	1.43
A-1186	375.085	377.225	536.227	538.234	302.168	5221.6	1	1	Tier 3 only two-reaction								0	0	39	0	0.658	0.898	0.654	0.823	0.532	0.687	0.794	0.722	1.054	0.854	0.729	0.886	0.656	0.955	0.722	0.758	0.697	0.816	0.881	0.977	0.833	0.624	0.692	0.662	0.721	1.005	0.863	0.971	0.744
A-1190	375.245	377.396	294.095	296.102	120.073	6944.22	2	2	Tier 3 only two-reaction								0	0	17	0	1.446	1.26	1.045	1.227	0.879	0.836	0.98	0.661	1.43	1.158	1.316	1.849	1.094	0.854	0.93	1.062	0.771	0.975	2.063	0.639	1.428	1.486	1.148	1.053	1.26	1.004	0.656	0.962	1.491
A-1191	375.295	377.449	356.063	358.069	122.004	61560.7	1	1	Tier 3 zero-reaction								1	4	109	0	1.24	1.057	1.431	1.397	1	0.947	0.872	0.791	1.586	1.161	0.965	0.939	1.24	1.161	1.145	0.901	0.923	0.911	0.966	0.804	1.232	1.257	1.056	1.014	0.81	0.889	1.064	1.066	1.801
A-1192	375.507	377.675	452.084	454.09	218.025	15965	1	1	Tier 3 one-reaction								0	4	133	0	0.702	0.681	0.71	0.952	0.741	0.714	1.126	1.115	0.818	1.391	1.308	1.902	1.033	1.264	0.778	1.364	1.665	1.647	0.706	0.857	1.002	0.848	1.495	0.696	0.712	0.676	0.637	1.583	0.592
A-1194	375.698	377.878	652.186	654.192	418.127	6111.5	1	1	Tier 3 one-reaction								0	15	341	0	0.927	0.559	0.661	0.374	2.148	0.797	1.426	0.546	2.318	0.454	0.933	0.331	2.335	0.33	1.241	0.617	1.116	0.568	2.234	0.447	0.746	0.47	0.576	0.81	0.498	0.313	1.286	0.226	2.069
A-T2198	375.7	377.88	293.095	295.103	118.074	68469	2	2	Tier 1	2,4-Diaminobutanoic Acid	AN00284000	HMDB0006284	C03283	134490	0.17	0.4				0	0.673	0.884	0.888	0.968	0.713	0.501	0.776	0.308	1.424	1.144	1.178	1.28	0.834	0.625	0.684	0.76	0.467	0.433	1.667	0.735	1.003	1.09	0.7	0.694	0.731	0.606	0.643	0.581	0.937
A-1196	375.789	377.976	441.112	443.119	207.054	11315.3	1	1	Tier 2	chondroitin sulfate E (GalNAc4,6diS-GlcA) proteoglycan	AN01386000	HMDB0062462		101803212	5.29	47.8				0	0.877	0.836	1.045	1.428	0.814	1.09	1.698	0.605	0.791	0.717	0.656	0.823	0.646	0.798	0.993	0.962	0.676	0.626	1.086	1.376	1.448	1.036	1.229	1.142	0.576	1.029	0.21	0.201	1.53
A-1197	375.988	378.188	319.111	321.119	85.0525	16835	1	1	Tier 3 zero-reaction								1	16	304	0	1.076	0.826	1.198	1.16	0.809	1.063	0.931	1.008	0.829	0.779	0.857	2.813	0.958	0.992	1.071	1.115	0.991	0.947	1.16	0.959	0.886	0.841	0.966	1.103	0.916	0.967	1.002	0.924	1.281
A-1200	376.654	378.898	369.103	371.108	135.044	45931.1	1	1	Tier 3 only two-reaction								0	0	100	0	0.807	0.951	0.711	0.862	1.034	1.039	0.577	0.896	0.726	0.842	0.79	0.821	0.83	0.88	0.675	0.408	1.076	0.744	0.58	1.095	0.726	0.628	0.821	0.706	0.848	1.335	0.75	0.698	0.839
A-T5995	376.7	378.95	519.133	521.14	285.076	13277	1	1	Tier 2	Ponciretin	BP02472001			25201019	2.39	58.3				0	0.923	1.07	1.204	1.161	1.141	0.755	0.9	0.806	1.23	1.248	0.87	0.918	1.167	0.777	1.037	0.959	1.034	1.292	1.07	0.806	1.02	1.14	1.532	1.03	0.811	0.805	0.93	1.554	1.096
A-T51001	376.7	378.95	520.102	522.108	286.048	8532	1	1	Tier 2	1,3,8-Trihydroxy-2-Methoxyanthraquinone	BP02482003			25202463	4.8	0.3				0.1628	0.9425	0.9631	1.923	2.159	1.438	0.8553	2.19	1.784	1.782	0.8504	0.9035	2.066	1.782	2.191	1.943	2.204	2.005	1.881	2.065	0.8554	2.307	1.887	1.811	1.842	1.998	2.022	2.132	2.1	0.9539
A-T5771	377.3	379.59	430.131	432.139	196.074	16039	1	1	Tier 2	5-Hydroxyconiferyl alcohol	BP01244008	HMDB0060398	C12205	5282095	1.68	42.7				0	0.6	0.727	0.795	0.925	1.161	0.962	0.888	0.742	1.04	0.791	0.848	1.349	1.97	1.499	0.846	1.134	0.751	1.143	2.184	1.28	0.519	1.028	1.283	0.637	0.64	0.915	0.938	1.141	0.859
A-1205	377.419	379.714	462.206	464.213	228.148	9243.67	1	1	Tier 2	Isomer 1 of Prolyl-Leucine	AN01688003			444109	1.07	38.5				0	0.999	0.757	1.538	0.739	1.6	1.396	1.464	1.026	1.71	1.464	1.278	0.543	1.351	0.978	1.027	1.692	0.932	1.257	1.874	1.264	1.525	1.677	2.214	2.018	1.502	0.721	0.689	0.777	0.985
A-1206	377.515	379.817	438.068	440.074	204.01	5323.2	1	1	Tier 3 one-reaction								0	4	115	0.0465	1.08	0.749	1.02	1.189	1.231	0.907	1.185	0.551	1.592	1.808	0.568	0.971	1.087	1.523	1.82	1.184	0.661	0.755	0.813	0.749	1.744	1.226	1.319	1.191	0.663	0.853	0.686	1.12	0.314
A-1207	377.562	379.867	311.593	313.6	155.069	18919.4	2	2	Tier 3 zero-reaction								1	14	272	0	0.541	0.695	0.624	0.642	0.606	0.499	0.556	0.688	0.439	0.54	0.653	0.551	0.57	0.7	0.694	0.685	0.716	0.637	0.752	0.567	0.572	0.581	0.467	0.483	0.537	0.673	0.633	0.722	0.541
A-1208	377.563	379.868	416.116	418.123	182.058	99475.4	1	1	Tier 1	Homovanillic acid	AN01052009	HMDB0000118	C05582	1738	0.09	1.7				0	1.096	1.059	1.05	0.978	1.303	1.157	1.557	0.872	1.753	1.824	1.092	0.837	1.907	1.181	1.093	1.225	1.199	1.564	1.329	0.588	0.841	1.156	1.268	1.225	1.072	0.843	0.756	0.919	1.042
A-1209	377.568	379.874	402.597	404.603	168.538	6418.33	1	1	Unidentified											0	1.351	1.086	1.642	0.892	1.086	1.015	1.823	1.441	1.055	1.401	1.042	0.96	1.06	0.704	1.609	1.513	1.428	0.887	1.982	0.556	1.381	1.541	1.182	2.066	1.533	0.999	0.963	0.957	1.791
A-1210	377.589	379.896	389.128	391.135	155.07	432682	1	1	Tier 3 zero-reaction								1	14	279	0	0.57	0.834	0.507	0.487	0.745	0.47	0.492	0.706	0.705	0.746	0.589	0.844	0.655	1.2	0.68	0.766	0.729	0.55	0.643	0.579	0.591	0.563	0.632	0.52	0.435	0.631	0.655	0.984	0.537
A-T2223	377.7	380.02	386.106	388.113	152.047	21951	1	1	Tier 1	2-Hydroxyphenylacetic Acid	AN00647005	HMDB0000669	C05852	11970	1.11	1.7				0.0698	0.847	1.009	0.901	1.317	0.807	1.176	0.867	0.874	1.119	0.357	0.585	1.144	0.834	0.3776	0.878	1.147	0.871	0.754	0.784	0.3591	0.774	0.946	0.907	0.82	0.816	1.191	0.907	1.033	0.977
A-T2217	377.7	380.02	446.15	448.156	212.091	6823	1	1	Tier 1	Histidinyl-Glycine	AN01460001	HMDB0028885		101179	4.52	0.4				0	0.899	0.83	1.042	0.891	0.829	1.25	1.278	1.072	0.786	0.58	1.081	0.955	0.66	1.161	1.301	1.323	0.767	1.7	0.918	0.882	1.09	0.834	0.957	1.049	1.241	1.077	1.461	1.434	1.243
A-T5681	377.7	380.02	397.122	399.131	163.063	6311	1	1	Tier 1	Indoline-2-carboxylic acid	BP00785002			86074	1.36	1.1				0.2558	1.239	0.814	0.6167	1.044	0.906	0.947	1.199	1.021	0.889	1.043	0.84	0.882	0.928	1.087	1.019	0.959	1.1	0.5871	0.6754	0.6092	0.6219	0.902	0.6427	1.098	0.927	1.148	1.1	0.7091	0.93
A-T5272	377.7	380.02	402.102	404.107	168.042	9460	1	1	Tier 2	2,6-Dihydroxyphenylacetic acid	AN00856004		C06207	440944	5.6	60.9				0.2326	0.7657	0.898	1.211	1.092	1.65	1.233	0.859	0.6964	1.27	1.611	0.734	1.118	1.469	0.7308	1.045	0.7589	0.905	1.083	1.6	0.695	0.7095	0.7031	0.897	0.947	0.7433	1.001	0.916	1.076	1.101
A-1211	377.733	380.05	546.053	548.059	311.995	4030.8	1	1	Tier 3 one-reaction								0	1	54	0	1.168	1.068	1.202	1.183	0.893	0.903	1.38	1.49	0.949	1.193	1.219	0.93	0.895	0.97	1.364	0.835	0.986	0.936	1.024	0.789	1.369	1.547	1.01	1.16	0.791	1.103	0.986	1.263	1.02
A-1212	377.738	380.055	364.099	366.105	260.081	5705.6	2	2	Tier 3 one-reaction								0	25	373	0.1163	0.986	0.838	0.651	0.912	0.702	1.126	1.348	0.559	1.066	3.1922	0.6998	1.46	0.845	0.6968	0.876	2.837	0.822	1.435	1.134	0.6626	0.992	1.469	0.768	1.43	1.674	1.153	1.113	1.713	0.995
A-1213	378.467	380.833	430.173	432.18	196.114	9477.86	1	1	Tier 3 only two-reaction								0	0	13	0	0.786	1.008	0.802	1.097	0.93	0.993	0.904	0.82	1.121	0.841	0.908	1.36	1.619	1.532	0.849	1.237	0.817	1.154	1.856	1.344	0.688	0.871	1.153	1.054	0.623	1.292	0.894	1.353	0.848
A-1215	378.605	380.98	367.201	369.21	133.143	20708.6	1	1	Unidentified											0	1.104	1.232	1.946	1.44	1.024	1.207	2.088	1.362	1.59	1.303	1.601	1.314	1.372	1.474	1.621	1.549	1.502	1.497	1.296	1.485	1.232	1.399	1.2	1.451	1.241	0.719	2.034	1.281	1.058
A-1216	378.61	380.985	335.174	337.181	101.116	40946.8	1	1	Unidentified											0	1.245	1.204	0.961	1.037	0.977	1.122	1.132	1.182	0.872	1.525	1.365	1.459	0.854	1.19	0.821	1.226	1.026	1.328	0.935	1.191	1.033	1.339	1.156	1.175	1.211	1.021	0.767	1.023	0.995
A-1217	378.621	380.997	480.205	482.212	246.147	15604.8	1	1	Tier 3 zero-reaction								1	7	175	0	1.098	0.964	1.038	1.096	1.365	1.569	1.459	1.225	1.214	2.024	1.206	1.44	1.166	1.463	0.908	1.525	0.839	0.974	1.105	1.023	1.068	1.317	1.043	1.435	1.757	1.05	1.193	1.245	0.963
A-1218	378.631	381.008	389.165	391.172	155.106	237305	1	1	Tier 3 one-reaction								0	1	129	0	0.569	0.739	0.553	0.544	0.636	0.506	0.541	0.706	0.522	0.541	0.625	0.547	0.734	0.739	0.653	0.594	0.685	0.621	0.743	0.6	0.609	0.526	0.624	0.572	0.522	0.679	0.694	0.73	0.543
A-1219	378.665	381.044	305.16	307.167	71.1017	16298.6	1	1	Unidentified											0	1.135	0.891	1.288	1.404	0.841	0.928	0.952	0.945	0.948	1.151	1.107	1.095	0.961	1.311	1.061	1.04	0.679	0.707	1.069	0.899	1.149	1.403	1.041	1.289	1.162	1.194	0.911	1.131	1.33
A-T2218	378.8	381.19	385.158	387.165	151.1	36884	1	1	Tier 1	N-Methyltyramine	AN00640004	HMDB0003633	C02442	9727	2.94	0.2				0	2.017	1.545	0.788	0.686	0.73	1.024	1.881	0.954	0.754	0.813	1.055	0.872	0.778	0.953	1.161	1.21	1.48	1.153	0.721	0.74	0.692	0.715	0.67	0.651	0.891	0.698	1.329	1.293	0.715
A-T5744	378.8	381.19	416.156	418.163	182.094	200660	1	1	Tier 2	Dihydroconiferyl Alcohol	BP01056002			16822	7.2	19.5				0.0233	1.033	0.95	1	1.035	1.045	0.628	1.177	0.795	1.73	1.127	1.002	0.754	1.671	0.739	0.952	0.7	0.913	1.133	1.428	0.362	0.8	1.089	1.394	1.316	1.003	0.799	0.579	0.593	0.653
A-1221	378.914	381.31	519.148	521.154	285.09	12046.5	1	1	Tier 3 one-reaction								0	5	252	0	1.644	1.827	1.714	1.858	1.46	1.529	2.046	1.663	1.723	1.506	1.717	1.939	1.714	1.664	1.658	1.65	1.611	1.609	1.829	1.426	1.987	1.636	1.952	1.744	1.861	1.694	1.716	2.014	1.599
A-1222	379.697	382.145	266.111	268.118	32.0527	2.03774e+07	1	1	Unidentified											0.0233	1.333	1.415	0.95	1.031	1.142	0.935	1.248	1.028	1.17	0.978	1.206	1.106	1.165	1.232	1.34	1.319	1.253	1.037	1.427	1.165	1.115	1.203	1.042	1.22	1.152	1.022	1.38	1.112	1.174
A-1223	379.771	382.224	391.205	393.212	157.147	9171.83	1	1	Tier 3 one-reaction								0	1	70	0	1.628	0.73	1.962	1.246	0.681	0.655	1.699	0.661	1.875	0.669	1.418	0.799	1.164	0.536	1.215	0.705	0.97	0.542	1.178	0.466	1.782	0.818	0.833	1.179	1.154	0.539	2.234	0.742	2.3
A-T1961	380.2	382.68	306.107	308.114	144.101	6325	2	2	Tier 2	4-Guanidinobutanamide	AN00551000		C03078	123	5.55	34.6				0.2093	0.5415	1.334	0.883	1.151	1.03	0.4914	1.2	1.103	1.166	0.4886	1.03	1.1	1.07	0.5168	1.136	1.261	0.988	1.068	1.27	0.4915	1.051	0.874	0.973	1.028	0.993	0.88	1.222	0.977	0.548
A-1224	380.343	382.835	274.131	276.138	40.0724	12251.7	1	1	Unidentified											0	0.825	0.954	0.869	0.96	0.789	0.889	0.973	0.921	0.876	0.832	0.844	0.97	0.951	0.954	1.036	0.963	0.874	0.899	1	0.888	0.858	0.907	0.893	0.929	0.85	0.878	0.907	1.079	0.909
A-1225	380.49	382.992	371.142	373.148	137.083	49580.2	1	1	Tier 2	4-Hydroxy-2,6-dimethylaniline	ED00469004	HMDB0060681	C16570	76543	2.04	7.4				0	0.963	0.951	1.288	1.155	0.769	0.934	1.268	1.024	1.099	1.061	1.026	0.898	1.018	0.965	1.155	1.118	1.261	1.332	0.95	0.858	0.917	1.118	1.16	0.995	0.769	0.721	1.025	1.03	0.987
A-1226	380.512	383.015	329.155	331.162	190.193	11217.7	2	2	Tier 3 only two-reaction								0	0	21	0	0.649	0.82	0.759	0.757	0.6	0.676	0.747	0.653	0.692	0.83	0.689	0.638	0.696	0.751	0.672	0.897	0.638	0.748	1.149	0.98	0.624	0.688	0.811	0.685	0.637	0.789	0.778	0.94	0.765
A-1227	380.691	383.206	319.141	321.148	85.0828	260691	1	1	Unidentified											0	0.69	0.905	1.34	1.203	0.873	1.05	0.84	0.797	0.917	1.032	1.281	5.656	1.299	1.204	0.744	0.689	0.682	0.717	0.59	0.847	0.742	0.857	0.858	0.816	0.829	1.069	0.931	0.861	0.788
A-1228	380.74	383.258	422.131	424.137	188.072	294605	1	1	Tier 3 only two-reaction								0	0	59	0	1.187	1.191	0.985	1.079	1.309	1.37	1.069	1.04	1.181	0.994	1.121	1.333	1.391	1.181	1.197	0.989	1.141	1.038	1.048	1.068	1.042	0.919	0.987	1.209	1.18	1.154	1.221	0.974	1.011
A-1229	381.1	383.643	344.636	346.643	221.155	28831.7	2	2	Tier 3 only two-reaction								0	0	1	0	1.171	1.345	1.004	1.024	1.447	1.282	0.756	1.04	0.97	0.741	1.23	1.071	1.434	1.123	1.28	0.688	1.212	0.942	0.984	1.036	0.897	0.726	0.925	0.986	0.828	1.314	1.208	0.733	0.913
A-1230	381.569	384.142	393.185	395.192	159.127	37884.2	1	1	Tier 2	Isomer 1 of 2-Aminooctanoic acid	AN00726001	HMDB0000991		69522	2.1	34.6				0	1.424	0.87	1.523	1.606	1.247	1.717	1.635	1.284	1.389	1.912	1.498	1.667	1.15	1.439	1.06	2.04	0.887	1.005	1.384	1.296	1.478	2.017	1.466	2.132	2.267	1.392	1.248	1.563	1.236
A-1231	381.805	384.395	386.142	388.149	152.084	237090	1	1	Tier 2	3-(4-Hydroxyphenyl)-1-propanol	EF00650003	HMDB0032599		82452	0.77	28.9				0	0.896	0.786	0.988	1.145	0.846	0.932	1.026	0.711	0.983	0.971	0.699	0.878	0.958	1.04	0.866	0.942	0.929	0.839	1.146	0.797	0.955	0.911	0.974	1.207	1.059	0.953	0.868	1.145	1.066
A-1232	382.008	384.611	348.123	350.13	114.065	8261	1	1	Tier 3 only two-reaction								0	0	2	0.0233	0.962	0.881	0.885	1.015	1.046	1.139	0.932	1.363	1.148	1.007	1.232	1.281	1.149	0.954	1.179	1.016	0.982	0.926	0.957	1.166	1.011	1.166	1.317	1.473	0.873	1.031	1.131	1.034	0.911
A-1233	382.597	385.239	457.108	459.115	223.05	24583.1	1	1	Tier 3 zero-reaction								1	38	553	0.0233	1.122	1.292	1.025	1.167	1.078	1.035	1.064	1.127	0.976	1.082	1.072	1.182	1.137	1.146	1.273	1.146	1.047	1.059	1.074	1.032	1.072	1.07	0.957	1.082	1.053	1.08	1.189	1.217	1.174
A-1234	382.659	385.306	457.108	459.115	446.1	23145.4	2	2	Tier 3 one-reaction								0	6	173	0.0233	1.122	1.292	1.025	1.167	1.078	1.035	1.064	1.127	0.976	1.082	1.072	1.182	1.137	1.146	1.273	1.146	1.047	1.059	1.074	1.032	1.072	1.07	0.957	1.082	1.053	1.08	1.189	1.217	1.174
A-1235	382.678	385.326	395.147	397.153	161.088	77838.6	1	1	Tier 3 only two-reaction								0	0	51	0	1.369	1.059	1.023	0.931	1.212	1.227	1.361	0.863	1.213	1.196	0.995	1.144	0.946	1.133	1.228	1.265	0.958	0.858	1.201	1.216	1.246	1.118	0.774	1.035	1.281	0.966	1.063	0.92	1.37
A-1237	382.721	385.372	452.127	454.133	218.068	14534.8	1	1	Tier 3 one-reaction								0	11	195	0	0.764	0.736	0.748	0.77	0.795	0.655	1.178	1.124	0.858	1.268	1.273	1.869	0.833	1	0.76	1.211	1.508	1.619	0.744	0.732	1.031	0.817	1.508	0.712	0.697	0.711	0.674	1.359	0.673
A-1238	382.821	385.479	458.109	460.115	448.101	7669.33	2	2	Tier 2	Aureusidin 6-O-glucoside	BP04281001		C16409	5321164	0.66	36.2				0.0465	1.267	1.502	1.14	2.7413	1.181	0.984	1.311	1.279	1.093	1.039	1.18	1.257	1.311	1.361	1.376	1.175	1.066	1.175	1.214	1.237	1.211	1.387	1.069	1.27	1.188	1.006	1.296	1.454	1.373
A-1239	382.919	385.583	379.168	381.175	145.11	356916	1	1	Tier 3 zero-reaction								1	19	300	0	0.999	1.086	0.949	0.781	1.132	0.805	0.568	0.677	0.805	0.567	0.988	0.606	0.833	0.756	0.975	0.582	1.036	0.678	0.896	0.964	1.095	0.775	0.563	0.658	0.668	0.858	1.108	0.743	0.927
A-1240	383.454	386.154	399.139	401.146	165.081	57019.2	1	1	Tier 2	Benzocaine	ED00814004	HMDB0004992	C07527	2337	4.52	24.6				0	1.099	1.079	0.988	1.06	0.9	0.907	1.165	0.885	0.993	1.05	1.15	1.123	0.853	0.983	1.023	1.095	0.739	1.122	0.927	0.971	0.955	1.226	0.989	0.9	0.95	0.842	1.087	1.184	1.143
A-1241	383.718	386.436	363.171	365.179	129.113	125243	1	1	Tier 3 only two-reaction								0	0	2	0.0233	1.008	1.14	0.967	0.831	0.951	0.822	0.783	1.189	1.007	1.072	1.053	0.773	0.968	1.014	1.125	1.003	1.028	0.993	1.13	1.11	0.881	1.17	1.025	0.92	0.772	0.819	1.022	0.935	1.113
A-1242	383.868	386.596	432.152	434.159	198.094	26465.7	1	1	Tier 2	2-Amino-6-methyldipyrido[1,2-a:3',2'-d]imidazole	EF01270001	HMDB0029749	C19244	49971	7.83	32.1				0.0233	0.328	0.778	0.738	0.378	1.835	1.018	1.04	0.781	1.125	0.951	0.595	0.759	3.05	0.916	0.449	1.159	0.683	1.098	0.887	0.537	0.545	1.249	1.023	0.519	0.575	0.38	0.653	0.854	0.644
A-1245	384.026	386.764	460.187	462.193	226.128	9216.73	1	1	Tier 3 only two-reaction								0	0	3	0.1395	0.1915	0.606	0.291	0.251	0.995	1.704	2.057	1.246	0.876	1.423	0.405	1.16	1.146	1.933	0.499	1.842	0.335	0.626	1.462	0.771	0.443	1.035	0.585	0.238	0.1858	0.237	0.519	1.766	1.109
A-1246	384.351	387.111	545.222	547.232	311.164	6246.2	1	1	Tier 3 one-reaction								0	1	51	0.1395	1.191	1.227	0.616	0.5586	0.997	1.069	1.08	0.899	1.168	1.252	1.242	1.204	1.153	1.063	0.712	1.089	0.832	0.915	0.882	0.895	0.813	1.059	0.887	0.5569	0.969	1.032	0.907	0.842	0.5668
A-1247	384.376	387.138	358.145	360.151	124.086	60633.7	1	1	Tier 3 only two-reaction								0	0	3	0.0233	1.307	1.169	1.439	1.102	0.944	0.933	1.065	0.975	1.44	1.325	1.48	1.097	1.129	1.316	1.307	0.978	1.221	1.277	1.089	1.005	1.409	1.514	1.075	0.998	1.018	1.323	1.298	1.209	1.344
A-1248	384.759	387.546	432.2	434.206	198.141	12617.7	1	1	Tier 3 only two-reaction								0	0	87	0.0233	0.776	1.278	1.156	1.613	0.518	1.047	1.593	0.757	0.371	0.592	0.95	0.959	0.557	0.933	1.129	0.911	0.421	2.452	0.546	0.622	0.456	2.951	3.503	0.509	0.402	0.811	0.613	0.77	0.939
A-1250	384.862	387.656	354.149	356.156	120.091	8058.67	1	1	Tier 3 one-reaction								0	11	133	0	1.137	0.984	0.607	0.657	0.813	0.954	0.8	0.534	1.169	1.123	1.085	0.879	0.57	0.959	0.649	0.737	0.786	0.66	0.736	1.144	0.928	0.958	0.668	0.613	0.64	0.96	0.862	0.708	0.978
A-1251	384.884	387.68	296.594	298.601	125.071	167569	2	2	Tier 3 one-reaction								0	1	80	0	0.824	0.998	0.772	0.867	1.343	1.314	0.902	1.118	0.921	0.813	0.862	1.175	1.074	1.139	0.761	0.749	0.972	0.968	0.967	1.153	0.978	0.93	1.191	1.031	1.153	0.972	1.083	0.987	1.293
A-T5751	384.9	387.7	425.156	427.164	191.098	888245	1	1	Tier 2	Trihomomethionine	BP01188000		C17221	101140117	3.52	58.4				0.0233	0.735	1.042	0.794	0.629	1.045	0.978	0.477	1.184	0.982	0.622	0.95	1.028	1.36	1.047	1.095	0.29	0.877	0.732	0.625	0.789	0.84	0.584	0.883	0.797	0.713	0.988	0.936	0.548	0.585
A-1252	384.957	387.757	379.204	381.211	145.146	237128	1	1	Tier 3 one-reaction								0	2	60	0	1.098	1.073	0.904	1.068	0.644	0.736	0.91	0.75	0.835	0.768	0.758	0.886	0.809	0.829	0.92	1.016	0.821	0.898	0.924	0.728	0.88	0.891	0.69	0.611	0.722	0.662	0.97	1.337	1.187
A-1253	385.006	387.809	292.619	294.627	58.5609	25629.7	1	1	Unidentified											0.0233	1.332	1.504	1.267	1.302	1.39	1.16	1.867	1.244	1.264	1.828	1.429	2.735	1.026	1.664	1.242	1.511	1.235	1.028	1.295	1.397	1.422	1.629	0.848	1.328	1.353	1.08	1.34	1.567	1.737
A-1254	385.066	387.874	447.11	449.117	213.052	7126.4	1	1	Tier 3 one-reaction								0	1	91	0.0233	0.942	0.924	0.774	0.733	0.63	0.498	0.615	1.126	0.785	0.695	0.561	0.474	0.678	0.725	0.63	0.511	0.862	0.957	0.556	0.555	0.532	0.755	0.922	0.783	0.711	0.704	0.843	0.702	1.022
A-1255	385.53	388.368	343.153	345.16	218.19	6964.33	2	2	Tier 3 one-reaction								0	4	38	0.0233	0.765	0.67	0.784	0.807	0.809	0.737	0.813	0.945	0.823	0.733	0.849	1.06	0.806	0.794	1.095	0.737	0.846	0.655	1.014	0.807	0.715	0.836	0.64	0.733	0.788	0.828	1.06	0.86	1.014
A-1257	385.87	388.732	432.112	434.119	198.054	12023.2	1	1	Tier 1	Syringic acid	BM01266000	HMDB0002085	C10833	10742	1.79	1.8				0	0.708	0.823	0.772	0.587	1.771	0.938	1.201	0.969	1.01	0.861	0.602	0.876	2.637	0.975	0.874	1.249	0.928	1.166	0.881	0.509	0.729	1.156	1.101	0.731	0.668	0.52	0.853	0.864	0.877
A-1260	386.091	388.968	358.111	360.118	124.053	19708.5	1	1	Tier 1	3-Hydroxybenzyl alcohol	BM00326002	HMDB0059712	C03351	102	1.35	1.3				0	1.345	1.105	1.367	1.084	0.973	0.946	1.143	0.946	1.348	1.303	1.308	1.102	1.197	1.26	1.319	0.94	1.266	1.224	1.026	1.017	1.347	1.469	1.001	0.872	0.961	1.319	1.367	1.257	1.303
A-T2271	386.1	388.98	386.106	388.112	152.047	1109935	1	1	Tier 1	4-Hydroxyphenylacetic Acid	AN00647002	HMDB0000020	C00642	127	2.37	1.3				0	0.838	0.763	1.14	1.08	0.828	0.886	1.291	0.689	1.064	1.184	0.905	0.816	1.005	1.198	0.878	0.899	0.966	1.06	1.077	0.877	0.948	0.971	1.21	1.261	1.005	0.889	0.907	1.124	0.924
A-T5665	386.1	388.98	387.109	389.116	153.054	226760	1	1	Tier 1	Methyl 3-aminopyrazine-2-carboxylate	BP00658001			72669	6.74	7.8				0.0233	1.031	0.977	1.405	1.255	1.035	1.026	1.517	0.831	1.247	0.5461	1.099	0.953	1.17	1.393	1.045	1.03	1.139	1.279	1.242	1.09	1.146	1.131	1.477	1.47	1.18	1.047	1.127	1.367	1.167
A-1261	386.126	389.005	379.133	381.139	145.074	50314.1	1	1	Tier 3 zero-reaction								6	54	510	0	0.673	1.081	0.722	0.5	1.299	0.855	0.469	0.96	0.756	0.472	1.207	0.599	1.014	0.909	0.973	0.398	1.254	0.664	0.688	1.161	0.994	0.524	0.626	0.654	0.398	1.205	1.094	0.346	0.516
A-1262	386.138	389.018	425.117	427.124	191.059	598892	1	1	Tier 2	Isomer 2 of 5-Hydroxyindoleacetic acid	AN01180000	HMDB0000763	C05635	1826	1.25	37.3				0	0.752	1.048	0.812	0.684	1.034	0.98	0.489	1.216	0.995	0.656	0.977	1.035	1.335	1.058	1.098	0.307	0.88	0.736	0.641	0.789	0.828	0.613	0.898	0.786	0.737	0.998	0.948	0.569	0.621
A-1263	386.162	389.043	296.566	298.573	125.016	152160	2	2	Tier 3 zero-reaction								1	5	22	0	0.895	0.914	0.793	0.884	1.32	1.316	0.908	1.13	0.964	0.812	0.822	1.232	1.093	1.146	0.779	0.754	0.994	0.994	0.999	1.17	0.974	0.957	1.214	1.152	1.273	1.108	1.07	1.039	1.253
A-T2281	386.2	389.09	300.103	302.11	132.09	20162790	2	2	Tier 1	Ornithine	AN00423000	HMDB0000214	C00077	6262	0.13	0.3				0	0.825	0.733	0.717	0.774	0.647	0.669	0.852	0.727	0.653	0.919	0.842	1.258	0.641	0.765	0.575	0.823	0.66	0.627	0.8	0.693	0.772	0.727	0.693	0.872	0.807	0.636	0.619	0.918	0.846
A-T2337	386.2	389.09	599.199	603.213	132.09	3117515	1	2	Tier 2	(2R,4S)-2,4-Diaminopentanoic Acid	AN00423002		C03943	440169	4.05	11.2				0	0.74	0.714	0.612	0.644	0.613	0.6	0.809	0.617	0.621	0.89	0.749	1.405	0.53	0.795	0.538	0.799	0.639	0.543	0.716	0.63	0.69	0.738	0.592	0.757	0.726	0.57	0.628	0.8	0.801
A-T5230	386.2	389.09	399.101	401.108	165.043	13469	1	1	Tier 2	5-Pyridoxolactone	AN00808003	HMDB0004291	C06052	78300	3.27	40.8				0.0233	1.056	0.889	0.952	0.975	0.7	0.754	1.07	0.744	0.882	1.056	1.151	1	0.853	0.905	0.901	0.98	0.76	0.997	0.728	0.821	0.852	1.177	1.175	0.863	0.765	0.86	0.983	0.971	0.96
A-T5627	386.2	389.09	358.11	360.117	124.052	17898	1	1	Tier 2	Salicyl Alcohol	BP00326006	HMDB0059709		5146	0.88	3.7				0.0233	1.3	1.126	1.422	1.042	0.941	0.937	1.085	0.983	1.299	1.317	1.398	1.098	1.219	1.255	1.309	0.923	1.226	1.236	1.033	0.99	1.371	1.45	0.989	0.961	0.945	1.315	1.374	1.218	1.31
A-1265	386.217	389.102	319.111	321.118	85.0522	25176.6	1	1	Tier 3 zero-reaction								1	16	304	0	0.687	0.855	1.271	1.2	0.806	1.128	0.884	0.834	0.893	1.103	1.315	5.113	1.242	1.151	0.759	0.829	0.712	0.737	0.676	0.87	0.749	0.728	0.869	0.857	0.859	1.051	0.933	0.942	0.917
A-1266	386.473	389.375	266.085	268.091	32.0263	4.55038e+06	1	1	Tier 3 zero-reaction								1	37	593	0	1.342	1.434	0.922	0.99	1.173	0.928	1.261	1.027	1.195	0.982	1.211	1.131	1.17	1.249	1.342	1.379	1.263	1.041	1.457	1.189	1.157	1.211	1.005	1.24	1.151	1.023	1.409	1.068	1.177
A-1267	386.668	389.583	447.068	449.075	213.01	9216.15	1	1	Tier 3 zero-reaction								1	1	76	0	0.895	0.987	0.946	0.833	0.63	0.677	0.717	0.927	0.794	0.695	0.606	0.537	0.823	0.691	0.745	0.541	0.859	1.014	0.506	0.516	0.553	0.648	1.182	0.684	0.68	0.81	0.709	0.741	1.096
A-1268	386.84	389.767	344.603	346.61	221.09	17691.1	2	2	Tier 3 zero-reaction								7	53	721	0	1.204	1.192	0.988	1.015	1.183	1.171	0.979	1.046	1.061	1.001	1.056	1.253	1.209	1.097	1.068	0.851	1.034	0.873	0.981	0.998	0.918	0.943	0.985	1.042	0.999	1.027	1.175	1.05	1.045
A-T2273	386.9	389.83	388.086	390.092	154.027	219665	1	1	Tier 1	2,3-Dihydroxybenzoic Acid	BM00670003	HMDB0000397	C00196	19	4.69	1.1				0	0.86	1.05	0.912	1.73	0.97	0.924	0.689	1.12	0.977	1.116	0.721	1.427	1.345	1.634	0.765	1.113	0.797	0.92	1.174	0.966	0.545	0.607	0.97	0.657	0.78	1.11	0.556	1.673	0.505
A-1269	387.579	390.555	475.142	477.15	241.084	4963.67	1	1	Tier 3 one-reaction								0	6	133	0	1.412	1.378	1.366	1.31	0.966	1.055	1.398	1.41	1.207	1.218	0.665	0.923	1.446	1.084	1.462	0.974	1.23	1.478	0.959	0.864	0.865	1.075	1.55	1.083	1.228	1.112	1.245	1.109	1.376
A-1273	388.531	391.571	313.111	315.118	158.105	28644	2	2	Tier 3 one-reaction								0	6	216	0	0.777	0.481	1.813	2.16	1.266	0.453	0.754	1.528	0.48	0.288	1.138	1.776	0.797	0.585	1.325	1.073	0.868	0.789	0.739	0.518	1.484	0.26	1.807	0.767	1.28	1.073	0.675	2.211	0.343
A-1274	388.885	391.948	439.136	441.142	205.078	67266.6	1	1	Tier 3 one-reaction								0	9	187	0	0.992	1.064	0.947	1.179	1.015	1.344	1.378	0.765	1.203	2.166	0.679	1.237	1.172	1.519	1.291	1.981	0.817	1.067	1.734	2.153	1.355	1.637	1.172	1.301	1.348	1.223	0.745	0.864	1.079
A-1275	388.94	392.007	309.09	311.097	75.0318	6534.67	1	1	Tier 3 zero-reaction								1	21	435	0	1.133	1.155	1.285	1.303	1.104	1.231	0.983	1.182	0.86	0.922	1.024	1.05	0.844	0.912	0.885	0.855	0.959	0.792	0.87	0.918	1.084	1.064	1.221	0.944	1.211	1.126	0.936	1.34	1.167
A-1276	389.008	392.08	493.191	495.197	259.132	10756.4	1	1	Tier 2	norzolmitripan	ED02091000	HMDB0060966		29978255	0.35	61.5				0	1.031	1.153	0.803	0.69	1.228	1.246	1.085	0.977	1.297	1.854	0.596	1.048	1.115	1.678	0.823	1.145	0.952	0.9	1.245	1.381	0.999	1.453	1.19	1.089	0.927	1.089	0.729	0.988	0.95
A-1277	389.074	392.15	406.18	408.186	172.121	49837.1	1	1	Tier 3 one-reaction								0	6	149	0	1.05	0.872	0.782	0.818	0.92	1.211	1.078	0.906	1.085	1.953	0.62	0.967	0.992	1.39	0.844	1.025	0.65	0.897	1.585	1.707	1.31	1.657	1.335	1.362	1.038	1.344	0.662	0.813	0.979
A-1278	389.274	392.364	419.153	421.16	185.095	11286	1	1	Tier 3 only two-reaction								0	0	34	0	0.771	0.735	0.531	0.548	0.946	0.797	0.939	0.93	0.967	0.956	0.657	0.755	0.972	0.832	0.76	0.695	0.673	0.879	0.711	0.554	0.684	0.612	0.672	0.751	0.724	0.645	0.696	0.554	0.488
A-1280	389.618	392.731	356.645	358.652	245.174	9414.44	2	2	Tier 2	Isomer 1 of Valyl-Lysine	AN01892001	HMDB0029132		168058	0.38	7				0	0.654	0.76	0.677	0.72	0.688	0.751	0.844	0.971	0.651	0.958	0.979	0.745	0.607	0.969	0.747	0.882	0.767	1.036	0.876	0.963	0.776	1.024	0.937	0.714	0.61	0.848	0.622	0.826	0.795
A-1281	389.677	392.793	348.09	350.097	114.032	9549.51	1	1	Tier 2	Norfuraneol	EF00252001	HMDB0031859		4564493	0.43	38.4				0	0.856	1.043	0.953	1.004	1.178	1.315	0.907	1.09	1.068	0.862	0.768	1.376	1.073	1.042	0.959	0.961	0.958	1.064	1.067	1.202	0.918	0.91	1.285	1.177	1.262	1.058	0.989	1.075	0.917
A-1284	389.925	393.058	290.096	292.102	56.0375	163011	1	1	Tier 3 one-reaction								0	2	194	0	0.951	0.979	0.91	0.947	0.82	0.912	0.865	1.085	0.922	0.793	0.955	0.752	0.763	0.87	1.085	0.801	0.843	0.866	0.908	0.878	0.964	0.997	0.897	0.806	0.811	1.075	0.974	0.907	1.098
A-1285	389.946	393.08	474.17	476.175	240.111	5182.75	1	1	Tier 3 one-reaction								0	18	352	0	0.892	1.2	0.732	1.75	0.959	1.312	0.713	0.777	0.926	0.732	0.995	1.591	1.095	1.189	0.734	0.831	1.014	1.129	0.981	1.488	0.756	1.685	1.855	0.876	1.289	1.843	1.023	1.295	0.962
A-T1964	390	393.14	401.117	403.124	167.058	42002	1	1	Tier 2	3-Methoxyanthranilic Acid	AN00842001		C05831	255720	3.22	44.3				0	1.127	1.04	1.365	0.641	1.239	1.183	1.047	0.706	1.05	0.563	1.02	0.366	1.151	0.645	1.336	0.915	1.18	1.533	1.398	0.657	1.319	1.159	1.206	1.277	1.431	0.508	1.158	0.48	1.458
A-1287	390.411	393.576	450.149	452.155	216.09	28615.7	1	1	Tier 3 one-reaction								0	12	150	0	0.575	0.655	1.134	0.622	1.586	0.802	0.692	0.749	1.414	0.447	0.749	0.91	1.644	0.775	0.819	0.708	0.692	0.99	1.59	0.55	0.733	0.951	1.305	0.637	0.762	0.55	0.906	0.614	0.975
A-1288	390.657	393.839	357.1	359.108	246.084	8800.23	2	2	Tier 3 zero-reaction								2	20	332	0	0.617	0.75	0.878	1.114	0.746	0.771	0.577	0.713	0.85	0.811	1.006	0.867	0.712	0.877	1.154	0.584	0.564	0.599	0.724	0.651	1.001	0.811	0.803	0.685	0.592	0.685	1.071	0.84	0.873
A-T2304	391.4	394.63	388.625	390.632	309.132	14077	2	2	Tier 1	Tyrosyl-Glutamine	AN02838001	HMDB0029103		19421321	2.22	0.3				0	1.077	0.947	1.343	0.778	1.047	1.557	1.226	0.979	0.715	0.779	0.948	0.59	0.727	0.978	1.159	1.085	1.207	1.398	0.99	0.967	0.99	0.822	1.002	1.267	1.191	0.812	1.38	0.968	1.029
A-1291	391.508	394.747	469.179	471.186	235.121	7444.44	1	1	Tier 3 one-reaction								0	7	121	0	1.052	1.156	0.877	1.046	0.731	0.869	1.159	0.851	0.787	1.331	0.978	1.445	0.668	0.997	0.81	1.181	0.74	1.182	1.102	1.231	0.751	1.247	1.063	1.128	1.139	0.912	0.664	0.866	0.899
A-1293	392.038	395.313	444.111	446.118	210.053	18218.1	1	1	Tier 2	Vanilpyruvic acid	AN01432001	HMDB0011714		14124	0.52	55.9				0	0.654	1.23	0.419	0.387	1.758	0.872	0.419	0.619	1.04	0.603	1.225	0.517	0.954	0.774	0.868	0.206	1.607	0.72	0.725	1.006	0.872	0.58	0.51	0.567	0.396	1.009	1.227	0.424	0.612
A-1294	392.335	395.629	311.083	313.089	154.049	49257.8	2	2	Tier 3 one-reaction								0	12	336	0	0.861	0.908	0.856	1.269	1.531	1.691	0.501	1.593	0.785	0.669	0.676	0.875	0.905	1.264	0.151	0.162	1.503	1.586	1.008	2.053	0.196	0.26	1.127	1.489	1.935	1.681	1.006	1.224	1.211
A-1296	392.94	396.275	363.101	365.108	129.043	45187	1	1	Tier 3 zero-reaction								5	28	357	0	1.189	1.07	0.676	0.784	1.107	1.258	1.358	1.062	1.253	2.249	0.623	1.332	1.351	1.686	1.057	1.708	0.825	0.947	1.399	1.663	1.145	1.397	1.066	1.11	1.397	1.11	0.752	0.912	0.852
A-1297	392.981	396.318	391.169	393.175	157.11	392570	1	1	Tier 3 one-reaction								0	18	261	0	1.143	0.935	1.104	1.009	0.66	0.57	1.008	0.555	0.911	0.768	0.985	0.884	0.857	0.904	0.922	0.87	0.92	0.825	1.166	0.841	0.981	0.91	0.619	0.644	0.807	0.593	0.898	1.008	1.095
A-1298	392.981	396.318	494.175	496.181	260.116	202338	1	1	Tier 3 one-reaction								0	8	92	0	1.126	1.004	0.665	0.734	1.138	1.349	1.337	0.969	1.342	2.152	0.556	1.248	1.308	1.669	0.971	1.659	0.797	0.888	1.433	1.514	1.196	1.447	1.111	1.165	1.319	1.107	0.618	0.751	0.78
A-T2208	393	396.34	372.09	374.097	138.032	4196789	1	1	Tier 2	Gentisate Aldehyde	AN00477005	HMDB0004062	C05585	70949	1.63	15.3				0	0.964	0.958	0.9	1.055	1.429	1.132	0.828	0.856	1.314	1.091	0.768	0.757	1.227	1.045	1.018	0.983	0.778	0.932	1.34	0.879	0.945	1.118	0.859	0.988	1.119	0.754	0.707	0.838	0.72
A-1299	393.006	396.345	312.083	314.089	156.049	5599.71	2	2	Tier 3 only two-reaction								0	0	2	0	0.986	0.906	0.905	1.323	1.366	1.321	0.615	1.474	0.838	0.819	0.762	0.985	0.972	1.186	0.323	0.331	1.306	1.448	0.906	1.887	0.356	0.416	1.149	1.501	1.7	1.629	1.096	1.334	1.277
A-1301	394.215	397.636	332.586	334.592	197.055	9202.59	2	2	Tier 3 one-reaction								0	7	176	0	1.009	1.158	1.108	1.183	0.98	0.982	1.153	1.152	1.015	0.853	0.898	0.935	0.85	0.785	0.955	1.024	0.844	0.954	0.927	0.739	1.165	1.209	1.026	0.931	0.929	1.006	0.999	1.265	0.999
A-1304	394.864	398.328	365.132	367.138	131.073	1.40395e+06	1	1	Tier 3 zero-reaction								1	4	106	0	1.395	1.208	1.103	1.043	1.205	1.529	1.248	0.962	1.622	1.527	1.393	1.191	0.995	1.507	1.053	1.139	1.167	1.015	1.205	1.093	1.479	1.695	0.979	1.281	1.282	1.515	1.353	1.093	1.368
A-1305	394.888	398.353	317.095	319.102	83.0362	103638	1	1	Unidentified											0	1.318	1.247	1.017	0.935	1.037	1.021	1.164	1.225	1.072	1.145	1.033	0.869	1.213	1.126	1.179	0.958	1.168	1.397	1.313	1.045	1.074	1.157	1.21	1.164	1.144	1.108	1.268	1.518	1.202
A-T2322	395	398.47	388.085	390.092	154.027	223987	1	1	Tier 1	2,5-Dihydroxybenzoic Acid	AN00670004	HMDB0000152	C00628	3469	3.57	0.4				0	0.595	0.63	1.219	1.189	1.491	1.263	0.72	0.575	1.858	1.876	0.648	0.806	2.053	2.635	0.833	1.124	0.719	0.471	1.473	1.463	0.683	0.58	0.737	0.74	0.301	0.662	0.606	0.798	0.988
A-T2321	395	398.47	402.101	404.108	168.042	259688	1	1	Tier 1	Vanillic Acid	BM00856008	HMDB0000484	C06672	8468	3.14	0.8				0	0.697	0.773	1	0.746	1.359	1.19	0.941	0.98	0.877	0.812	0.671	1.016	1.863	0.945	0.7	1.339	0.848	1.143	0.937	0.702	0.678	0.98	1.22	0.735	0.7	0.659	0.809	1.009	0.754
A-1307	395.153	398.636	621.159	625.172	154.049	8721.79	1	2	Tier 3 one-reaction								0	11	161	0	1.051	1.122	1.021	1.371	1.686	1.69	0.571	1.78	0.85	0.734	0.743	0.901	0.938	1.309	0.149	0.195	1.748	1.63	1.087	2.242	0.208	0.317	1.137	1.551	1.959	1.742	1.167	1.322	1.39
A-1308	395.317	398.811	437.138	439.144	203.08	42148.5	1	1	Tier 3 one-reaction								0	36	575	0	1.066	0.988	0.909	0.878	0.936	0.939	0.855	0.893	0.779	0.798	0.898	0.933	0.977	0.943	0.937	0.774	0.866	0.841	0.918	0.773	0.783	0.798	0.85	0.883	0.954	0.958	0.907	0.868	1.039
A-T2295	395.4	398.9	362.117	364.124	256.117	38269	2	2	Tier 1	Threoninyl-Histidine	AN02050002	HMDB0029063		9943049	0.35	5.5				0	1.238	1.112	1.412	1.85	0.943	1.273	1.429	1.558	1.068	1.18	1.16	1.274	0.996	1.137	1.226	1.624	1.294	1.484	1.291	1.621	1.288	1.519	1.651	1.482	2.255	1.996	1.299	1.765	2.098
A-1310	395.688	399.207	355.637	357.644	121.579	27024.3	1	1	Unidentified											0	0.756	0.898	0.755	0.738	0.7	0.88	0.998	1.111	0.834	1.937	1.309	0.954	0.604	0.941	0.542	1.654	0.716	1.37	0.869	0.884	0.847	1.223	0.801	0.881	1.08	0.842	0.648	0.917	0.799
A-T5808	395.8	399.33	455.151	457.155	221.091	4335	1	1	Tier 2	(E)-Omega-(Methylsulfanyl)Octyl-Thiohydroximate	BP01598000			44237310	3.88	12.3				0.0233	1.322	2.749	1.177	1.235	2.714	1.23	1.894	1.879	1.055	1.471	1.53	1.83	2.954	1.382	2.347	1.04	2.28	1.299	1.469	1.095	1.063	1.425	1.666	1.482	1.42	1.348	1.582	2.876	1.861
A-1311	395.903	399.437	344.603	346.61	221.09	114540	2	2	Tier 3 zero-reaction								7	53	721	0	1.19	1.188	0.955	1.046	1.184	1.204	1.003	1.002	1.053	0.981	1.042	1.206	1.239	1.072	1.11	0.884	0.985	0.904	0.944	0.975	0.925	0.905	0.968	1.045	1.023	1.041	1.119	0.961	1.021
A-1312	396.006	399.546	356.14	358.147	122.082	15658.3	1	1	Tier 2	2,4-Diaminotoluene	BM00317000	HMDB0041799	C14401	7261	8.12	51.5				0	0.758	0.991	0.839	0.855	0.783	0.702	0.693	1.044	0.628	0.607	0.885	0.933	0.89	0.78	1.001	0.811	0.86	1.01	0.953	0.745	0.736	0.639	0.908	1.03	0.809	0.822	0.84	0.746	0.696
A-1314	396.082	399.627	515.04	517.046	280.982	123899	1	1	Tier 3 one-reaction								0	1	27	0	0.992	0.672	0.879	0.588	1.263	1.02	1.9	1.229	1.101	0.814	1.619	0.443	1.096	0.832	0.933	0.73	1.482	0.797	1.012	0.699	1.769	0.906	1.025	1.307	1.357	1.024	0.702	0.757	1.042
A-1315	396.092	399.638	465.112	467.119	231.054	7736.48	1	1	Tier 3 one-reaction								0	2	95	0	0.939	0.958	0.866	0.767	0.668	0.778	1.145	0.893	0.881	1.192	0.746	1.007	0.825	0.959	0.918	1.093	0.769	1.224	1.009	0.979	0.79	1.161	1.098	1.051	1.286	0.732	1.049	1.438	0.933
A-T2313	396.1	399.65	355.637	357.644	243.158	34122	2	2	Tier 1	Lysyl-Proline	AN01861000	HMDB0028959		171204	0.1	2.8				0	0.729	0.896	0.7	0.742	0.745	0.885	0.961	1.082	0.801	1.944	1.32	0.939	0.58	0.873	0.574	1.701	0.721	1.401	0.919	0.89	0.861	1.23	0.772	0.914	1.052	0.872	0.629	0.939	0.779
A-1316	396.18	399.732	472.035	474.042	237.976	9979.28	1	1	Tier 3 only two-reaction								0	0	56	0	0.709	0.472	0.485	0.46	1.023	0.697	1.091	0.806	0.709	0.7	0.991	0.458	0.568	0.573	0.711	0.534	0.907	0.489	0.645	0.488	1.186	0.833	0.527	0.897	0.952	0.734	0.578	0.591	0.737
A-1318	396.572	400.15	290.583	292.59	56.5246	5956.67	1	1	Unidentified											0	2.272	1.536	1.997	1.995	1.368	1.94	1.793	1.958	1.652	1.656	1.369	1.742	1.593	1.627	1.543	2.094	1.743	1.672	1.769	1.72	2.002	1.499	1.711	1.775	2.311	1.796	2.153	2.062	1.655
A-T2335	397.1	400.71	327.116	329.123	93.0578	202405	1	1	Tier 1	Aniline	BM00139000	HMDB0003012	C00292	6115	0.89	0.7				0	0.942	1.01	0.915	0.951	0.857	0.787	0.935	0.928	0.828	0.783	0.914	0.999	1.009	0.82	0.969	0.816	0.906	0.83	0.97	0.844	0.831	0.774	0.981	0.946	0.877	0.85	0.913	0.988	0.896
A-1320	397.123	400.738	440.163	442.171	206.105	13311.1	1	1	Tier 3 one-reaction								0	23	218	0	1.322	0.992	1.415	1.141	1.029	1.039	1.019	1.185	1.212	1.482	1.365	1.108	1.004	1.205	1.048	0.894	0.79	1.08	1.134	1.13	1.046	1.107	1.167	1.31	1.072	1.18	1.246	1.242	0.8
A-1321	397.138	400.754	413.116	415.123	179.058	7698.12	1	1	Tier 3 zero-reaction								2	43	399	0	1.136	1.382	0.822	1.095	1.397	1.019	1.027	0.896	1.277	1.24	1.186	1.028	1.358	1.223	0.995	0.795	1.172	1.166	1.2	0.986	0.941	1.161	1.232	0.988	0.901	0.766	0.859	1.07	0.907
A-1323	397.846	401.509	430.132	432.139	196.074	642245	1	1	Tier 1	Hydroferulic acid	BP01244010	HMDB0062121		14340	0.6	1.4				0	0.196	0.503	0.26	0.33	0.762	1.99	1.479	1.151	1.19	2.011	0.551	1.003	1.372	2.017	0.638	2.63	0.364	0.764	1.38	0.996	0.566	0.698	0.496	0.2	0.25	0.185	0.932	1.993	1.062
A-1324	397.998	401.671	544.164	546.17	310.105	8348.18	1	1	Tier 3 one-reaction								0	11	326	0.0233	0.471	0.622	0.833	0.487	1.001	0.703	0.577	1.075	0.862	0.561	1.089	0.396	1.603	0.933	0.411	0.519	1.027	1.762	0.395	0.382	0.658	0.581	1.036	1.125	0.588	0.446	0.414	0.896	0.406
A-T2339	398.1	401.78	372.09	374.097	138.032	12461087	1	1	Tier 1	4-Hydroxybenzoic Acid	AN00477004	HMDB0000500	C00156	135	1.72	0.5				0	0.897	0.975	0.824	0.812	0.818	0.857	1.007	0.792	1.01	1.096	0.982	1.138	0.96	1.064	0.877	0.935	0.883	1.03	0.975	0.865	0.836	0.952	0.886	0.914	0.987	0.92	0.942	0.943	0.778
A-T5228	398.5	402.21	398.107	400.112	164.047	110176	1	1	Tier 2	trans-2-Hydroxycinnamic acid/cis-2-Hydroxycinnamic acid	AN00793006	HMDB0002641	C01772	637540	3.97	7.4				0	1.058	0.986	0.987	1.055	1.206	1.047	1.274	0.8	1.124	0.94	1.165	0.791	1.243	0.976	0.986	0.965	1.217	0.821	1.439	0.691	0.958	0.815	1.144	1.1	0.948	0.796	0.79	0.762	0.889
A-1325	398.734	402.457	408.079	410.086	348.042	6904	2	2	Tier 3 one-reaction								0	5	152	0	1.577	0.785	0.963	1.01	0.864	0.702	1.131	0.959	0.922	0.685	0.909	0.806	0.9	0.943	0.993	1.169	1.007	0.984	0.832	0.891	0.955	0.905	1.108	0.932	0.848	1.048	0.818	1.01	1.105
A-1326	398.774	402.499	558.125	560.131	324.066	4614	1	1	Tier 2	Grevilline A	EF03019000	HMDB0029535		5372047	5.26	34.3				0	1.093	1.075	1.08	0.968	1.106	0.848	1.251	1.066	1.134	1.241	0.979	1.048	0.842	0.966	1.358	0.774	1.011	1.126	0.978	1.092	1.211	1.276	0.996	1.081	0.833	1.264	1.134	1.215	1.494
A-1327	398.821	402.549	398.106	400.112	164.048	104220	1	1	Tier 1	m-Coumaric acid	AN00793002				0.94	9.9				0	1.062	0.979	0.978	1.072	1.205	1.058	1.303	0.819	1.166	0.942	1.189	0.778	1.25	0.969	0.978	0.96	1.249	0.823	1.434	0.716	0.974	0.809	1.157	1.099	0.936	0.798	0.795	0.748	0.89
A-1328	399.088	402.835	336.132	338.139	204.148	48424.3	2	2	Tier 3 one-reaction								0	2	111	0	0.627	0.851	1.091	1.042	0.674	0.543	0.449	1.024	0.548	0.405	0.336	0.258	0.515	0.444	0.885	0.729	0.531	0.529	0.933	0.773	0.495	0.457	0.561	0.428	0.546	0.649	1.169	1.055	0.752
A-1329	399.112	402.86	364.614	366.621	130.556	99305.2	1	1	Unidentified											0	1.102	1.032	1.008	0.984	1.003	0.998	0.98	1.119	0.919	1.203	1.017	0.134	0.998	1.452	1.002	0.808	1.139	1.417	0.943	1.107	1.12	1.131	0.967	1.053	0.995	1.08	1.168	0.933	1.074
A-1330	399.62	403.402	474.181	476.187	240.122	16830.8	1	1	Tier 3 zero-reaction								3	9	212	0	0.834	0.867	0.94	0.927	0.713	0.797	1.077	0.805	0.86	0.663	0.973	0.986	0.738	0.609	0.962	1.085	0.815	0.746	0.908	0.872	1.024	0.89	0.86	0.896	0.992	1.04	0.906	1.083	1.209
A-1331	399.67	403.455	492.034	494.039	257.976	33207	1	1	Tier 3 one-reaction								0	2	41	0	0.727	0.898	0.68	0.667	0.692	0.55	0.644	0.728	0.778	0.753	0.65	0.598	0.761	0.527	0.819	0.562	0.731	0.731	0.618	0.625	0.67	0.54	0.837	0.573	0.504	0.561	0.612	0.645	0.747
A-1332	399.702	403.489	479.185	481.19	245.126	5978.17	1	1	Tier 3 one-reaction								0	18	300	0	1.145	0.859	1.398	1.298	1.383	1.323	1.355	0.999	1.384	1.435	1.185	0.923	1.117	1.349	1.164	1.055	1.156	0.913	1.117	0.947	1.393	1.598	1.423	1.667	1.175	1.128	1.32	1.486	1.299
A-T2016	400.1	403.91	355.619	357.626	243.122	137365	2	2	Tier 2	Prolyl-Gamma-glutamic acid	AN01860002	HMDB0029031		131750782	0.79	48.6				0	0.915	0.969	0.874	0.632	0.784	0.782	0.703	1.244	0.811	1.159	0.717	0.582	0.844	0.873	0.785	0.795	0.942	1.322	1.066	1.02	0.791	1.051	0.986	0.899	0.869	0.8	0.869	1.137	0.979
A-1334	400.105	403.92	460.118	462.124	226.06	16330.2	1	1	Tier 3 zero-reaction								1	19	404	0	0.811	1.121	0.909	0.887	1.234	0.83	0.397	0.97	0.838	0.572	1.101	0.821	1.053	0.77	1.012	0.247	0.983	0.753	0.868	0.964	1.01	0.558	0.803	0.773	0.601	1.222	1.154	0.593	0.741
A-T2357	401.1	404.98	307.111	309.118	146.106	20377563	2	2	Tier 1	Lysine	AN00578000	HMDB0000182	C00047	5962	0.98	1.6				0	0.876	0.966	0.691	0.79	0.747	0.784	0.854	0.852	0.693	1.021	0.984	1.019	0.628	0.987	0.597	0.978	0.78	0.92	0.892	0.899	0.853	0.935	0.827	0.853	0.883	0.838	0.664	0.911	0.779
A-1337	401.882	405.805	460.165	462.172	226.107	2.86629e+06	1	1	Tier 1	Histidinyl-Alanine	AN01660002	HMDB0028878		101180	0.46	3.9				0	0.601	0.774	0.625	0.765	0.618	0.705	0.816	0.901	0.735	0.758	0.693	0.762	0.629	0.712	0.775	0.91	0.826	0.946	0.835	0.894	0.765	0.767	0.89	0.716	1.079	1.152	0.743	0.888	1.033
A-1339	402.119	406.056	389.128	391.134	155.07	40153.4	1	1	Tier 3 zero-reaction								1	14	273	0	0.627	0.778	0.701	0.767	0.683	0.678	0.8	0.859	0.728	0.613	0.732	0.764	0.613	0.674	0.824	0.99	0.795	0.827	0.729	0.692	0.687	0.719	0.836	0.644	0.967	0.981	0.806	0.868	0.967
A-1340	402.166	406.106	407.164	409.17	173.105	722817	1	1	Tier 3 zero-reaction								4	29	349	0	1.239	0.954	0.74	0.941	1.054	1.367	1.626	0.928	1.203	2.192	0.703	1.353	1.091	1.468	1.023	1.929	0.839	1.029	1.928	2.028	1.364	1.824	1.306	1.557	1.626	1.36	0.665	1.054	1.122
A-1341	402.167	406.107	335.107	337.113	101.048	23268.4	1	1	Tier 3 one-reaction								0	29	443	0	1.11	0.93	0.762	1.005	0.988	1.258	1.547	0.908	1.15	2.108	0.686	1.402	1.158	1.571	1.015	1.893	0.89	0.992	1.892	1.919	1.284	1.831	1.277	1.49	1.597	1.477	0.77	0.953	1.187
A-T2655	402.4	406.35	324.591	326.598	181.06	94961	2	2	Tier 2	7,8-Dihydroxanthopterin	AN01035001		C21065	135959	9.81	47.9				0.186	1.088	1.457	1.026	0.3374	1.765	0.307	0.641	1.239	0.3243	0.742	1.3	1.038	1.597	1.19	1.434	0.508	1.411	1.034	0.922	1.203	0.3135	0.691	0.93	0.3364	0.89	1.33	1.385	0.66	0.85
A-1342	402.516	406.477	288.105	290.112	54.047	7054.33	1	1	Tier 3 only two-reaction								0	0	202	0	1.277	1.027	0.805	0.976	0.997	1.406	1.574	0.972	1.209	2.49	0.779	1.437	1.113	1.871	1.079	2.137	0.983	0.962	1.734	2.022	1.498	1.872	1.338	1.707	1.62	1.197	0.897	1.147	1.08
A-1343	402.597	406.561	373.568	375.574	139.509	12412.5	1	1	Unidentified											0	0.571	0.77	0.642	0.686	0.524	0.796	0.726	0.804	0.74	0.653	0.772	0.651	0.693	0.646	0.731	0.825	0.682	0.843	0.738	0.774	0.676	0.686	0.783	0.689	0.824	1.043	0.699	0.736	0.895
A-1344	402.603	406.568	396.111	398.117	162.053	46658.4	1	1	Tier 3 zero-reaction								5	81	736	0	0.966	1.274	0.866	0.847	1.46	1.187	0.586	1.052	1.023	0.65	1.03	0.949	1.332	1.091	1.174	0.478	1.187	0.884	0.795	1.045	0.981	0.622	0.787	0.821	0.722	1.218	1.197	0.616	0.787
A-1346	403.043	407.034	490.132	492.139	256.074	6958.57	1	1	Tier 2	Isomer 1 of Isoliquiritigenin	BP02046004	HMDB0037316	C08650	638278	0.88	7.1				0.1163	0.2308	0.864	0.579	0.472	0.319	0.52	0.759	1.102	0.2213	1.081	2.277	0.459	0.603	2.055	1.543	1.501	0.481	0.757	0.501	3.829	0.642	0.265	0.366	0.448	0.564	0.743	0.4	0.773	0.2336
A-T2326	403.2	407.2	367.608	369.613	267.097	4426	2	2	Tier 1	Deoxyguanosine	AN02208001	HMDB0000085	C00330	187790	3.29	8.6				0.3023	1.291	1.032	0.996	1.286	1.081	0.588	0.8064	0.779	0.7339	0.6907	0.7338	1.673	0.7375	0.7306	0.7766	0.7587	1.707	1.04	1.5	2.444	0.7093	0.7029	0.869	1.391	1.84	1.255	0.7652	0.8087	0.793
A-T2375	403.2	407.2	292.586	294.592	117.054	39628	2	2	Tier 1	Guanidoacetic Acid	AN00274000	HMDB0000128	C00581	763	1.63	0.7				0	1.038	1.104	0.841	0.905	0.929	1.12	1.064	0.908	0.939	1.01	1	0.996	0.947	1.122	0.979	0.826	0.954	0.793	1.104	1.125	0.762	0.781	1.109	1.205	1.027	0.944	0.987	0.743	0.822
A-T5870	403.2	407.2	490.132	492.139	256.074	6872	1	1	Tier 2	Pinocembrin chalcone	BP02046003		C16404	6474295	2.24	12.2				0.2791	0.5201	0.865	0.577	0.5187	0.4565	0.545	0.815	1.096	0.4987	1.12	2.328	0.5296	0.5011	2.158	1.6	1.476	0.4803	0.76	0.5234	3.737	0.646	0.4776	0.498	0.5172	0.563	0.727	0.5199	0.775	0.5264
A-1347	403.562	407.584	357.093	359.099	246.069	11790.9	2	2	Tier 3 one-reaction								0	6	180	0	1.022	1.137	1.048	1.05	1.238	1.021	0.668	0.971	1.19	0.961	1.276	1.037	1.143	1.013	1.072	0.561	1.106	0.82	0.899	1.124	1.152	0.797	0.869	0.952	0.778	1.134	1.078	0.788	0.941
A-1349	404.131	408.187	441.148	443.155	207.09	328656	1	1	Tier 2	3-Phenylpropionylglycine	BM01392003	HMDB0002042		1608346	0.47	72.3				0	1.409	1.035	1.526	1.411	1.167	1.419	1.746	1.06	1.606	1.821	1.463	1.607	1.115	1.286	1.192	1.784	0.934	1.218	1.411	1.274	1.319	1.681	1.189	1.771	1.882	1.238	1.176	1.446	1.04
A-T2361	404.2	408.26	387.102	389.108	153.043	45785	1	1	Tier 1	3-Hydroxyanthranilic Acid	AN00657006	HMDB0001476	C00632	86	2.65	3.8				0	1.168	1.176	1.201	0.961	0.75	0.837	0.855	0.734	1.435	1.06	0.89	0.87	1.178	1.127	0.948	0.985	0.985	0.64	0.881	1.095	0.824	0.715	0.959	1.01	0.899	0.916	0.666	0.529	1.111
A-T2372	404.2	408.26	400.121	402.128	166.063	1499566	1	1	Tier 1	4-Hydroxyphenylpropionate	BM00823005	HMDB0061145, HMDB02199, HMDB61145	C01744	10394	0.68	1.8				0	0.652	0.637	1	0.861	1.066	1.307	1.018	0.868	1.184	1.25	0.725	0.872	1.403	0.969	0.643	1.513	0.625	0.92	1.543	0.754	0.981	1.084	0.772	0.515	0.74	0.621	0.784	1.109	1.779
A-1351	404.307	408.374	297.596	299.602	127.075	103543	2	2	Tier 3 one-reaction								0	8	182	0	0.949	0.914	0.743	0.502	0.774	0.693	0.481	0.83	0.678	0.719	0.554	0.414	0.699	0.744	0.661	0.379	0.708	0.808	0.684	0.822	0.715	0.753	0.792	0.784	0.454	0.886	0.982	0.691	0.735
A-1352	404.449	408.523	427.132	429.139	193.073	365880	1	1	Tier 3 zero-reaction								3	24	363	0	0.659	1.216	0.494	0.428	1.301	0.757	0.34	0.643	0.977	0.551	1.312	0.594	0.895	0.905	0.81	0.266	1.235	0.66	0.587	1.401	0.883	0.542	0.488	0.476	0.28	1.128	1.101	0.287	0.46
A-1353	404.521	408.6	343.122	345.129	109.064	41453.2	1	1	Tier 3 one-reaction								0	2	161	0	0.667	0.775	0.638	0.784	0.634	0.692	0.812	0.871	0.723	0.802	0.714	0.841	0.665	0.703	0.768	0.928	0.822	0.974	0.865	0.893	0.749	0.772	0.881	0.77	1.089	1.035	0.746	0.867	0.885
A-1354	404.652	408.739	464.083	466.09	230.025	12370.5	1	1	Tier 3 one-reaction								0	6	108	0	0.726	0.936	1.142	0.853	1.153	1.289	0.954	0.605	1.141	1.467	0.683	0.927	1.073	0.754	0.868	1.047	0.602	1.01	1.032	0.599	0.87	1.116	0.962	0.704	0.727	0.985	0.834	1.276	0.789
A-1355	404.758	408.851	318.059	320.066	168.002	12574.7	2	2	Tier 3 one-reaction								0	2	16	0	1.141	0.889	0.992	0.638	1.228	0.777	0.867	0.936	0.581	0.544	0.739	0.744	0.985	0.636	1.203	0.495	1.189	0.552	1.229	0.716	1.232	0.868	1.004	1.134	0.945	0.807	1.065	0.499	0.815
A-1356	404.832	408.929	365.15	367.159	131.092	11632.2	1	1	Unidentified											0	0.951	0.978	0.808	0.898	0.887	0.842	1.096	0.899	0.95	1.054	1.085	0.986	0.767	0.999	0.913	1.04	0.778	0.891	1.154	1.122	0.972	1.12	1.001	1.101	0.934	1.035	0.986	1.105	1.212
A-1357	404.983	409.09	349.158	351.165	115.1	74723.1	1	1	Tier 3 one-reaction								0	21	290	0	1.118	1.171	1.377	1.321	0.793	0.849	0.964	0.751	1.111	0.965	0.875	0.789	0.762	0.798	1.419	1.22	0.92	0.853	0.95	0.984	1.043	0.923	0.965	0.886	0.662	0.71	1.204	1.161	1.242
A-1358	405.129	409.244	541.157	545.171	74.048	8830.29	1	2	Tier 3 one-reaction								0	4	202	0	1.088	0.959	1.299	1.239	0.932	1.19	0.792	1.149	0.619	0.728	0.891	0.931	0.722	0.73	1.047	0.667	0.894	0.679	0.959	0.948	1.094	1.125	1.049	1.293	1.02	1.168	1.11	1.108	1.157
A-1359	405.298	409.423	370.147	372.154	136.089	28659.5	1	1	Tier 3 one-reaction								0	11	195	0	1.104	1.086	1.395	1.039	1.075	0.945	0.74	1.108	0.771	0.651	0.848	0.73	0.835	0.7	0.977	0.522	0.822	0.828	0.811	0.671	1.549	1.364	1.031	0.768	0.745	1.139	0.959	0.718	1.288
A-1361	405.656	409.802	533.149	535.155	299.091	10131.1	1	1	Tier 3 one-reaction								0	10	141	0	1.181	1.052	1.178	1.179	0.916	1.056	1.124	0.935	1.106	0.952	0.733	0.687	0.935	0.867	1.197	0.861	1.052	1.362	0.807	0.904	1.254	1.123	1.246	1.147	1.067	1.22	1.483	1.158	1.511
A-1362	405.954	410.118	423.101	425.108	189.043	3.23404e+06	1	1	Tier 2	alpha-Cyano-4-hydroxycinnamic acid	EU01143000			5328791	0.19	48.7				0	1.001	1.131	0.667	0.709	1.028	0.946	0.988	0.938	1.104	1.118	1.001	0.947	1.101	0.985	0.883	0.79	0.873	0.899	1.054	0.755	0.856	0.842	0.844	0.818	0.812	0.862	0.824	0.828	0.782
A-1363	406.191	410.369	327.091	329.098	93.0328	260748	1	1	Tier 3 only two-reaction								0	0	117	0	1.19	0.98	1.063	1.097	0.888	1.528	0.944	1.085	1.244	1.567	1.176	0.958	1.26	2.383	1.271	1.114	1.227	1.328	1.186	1.268	1.047	0.92	1.141	1.688	1.233	1.168	1.704	1.124	1.331
A-1364	406.214	410.394	384.039	386.046	149.981	26827	1	1	Tier 3 only two-reaction								0	0	35	0	1.458	1.242	1.217	0.913	1.05	0.803	1.603	1.017	0.938	0.604	0.944	0.929	1.013	0.661	1.376	0.822	1.439	0.751	1.381	0.743	1.31	1.072	1.069	1.44	1.057	0.854	1.086	1.028	1.27
A-1365	406.241	410.422	360.086	362.092	252.054	5037.14	2	2	Tier 3 one-reaction								0	4	111	0.0233	1.103	1.174	1.169	1.044	0.869	0.656	0.741	1.163	0.759	0.772	1.141	0.656	1.115	0.956	1.149	0.622	1.28	1.163	1.267	0.855	0.7767	0.915	1.109	0.796	0.562	1.055	1.352	1.159	1.121
A-1366	406.242	410.423	474.081	476.084	240.023	6866.67	1	1	Tier 3 zero-reaction								1	3	92	0.186	0.5905	0.383	0.5425	0.608	0.5182	1.83	0.41	1.688	0.675	0.5328	0.495	0.558	0.316	1.438	0.471	1.35	0.558	0.792	0.448	1.91	0.329	0.455	0.782	0.418	0.5732	0.69	0.32	1.789	0.5976
A-1367	406.538	410.737	271.082	273.089	74.0483	13376.9	2	2	Tier 3 one-reaction								0	4	202	0	1.146	1.124	1.564	1.347	1.176	1.265	0.689	1.298	0.918	0.915	0.943	0.888	0.844	1.035	1.145	0.777	0.894	0.869	0.942	0.937	1.385	1.238	1.322	1.189	1.033	1.498	1.197	0.982	1.351
A-1368	406.643	410.848	351.135	353.144	117.077	7955.47	1	1	Unidentified											0	1.239	1.094	1.043	1.145	1.161	1.073	1.303	0.971	1.118	1.32	1.159	1.238	0.998	1.163	1.172	1.403	0.992	1.153	1.376	1.216	1.171	1.268	1.287	1.27	1.251	1.243	1.138	1.44	1.235
A-1369	406.679	410.886	369.067	371.074	270.018	22879.9	2	2	Tier 3 one-reaction								0	2	129	0	0.853	1.41	0.549	0.348	1.499	0.814	0.33	0.66	0.654	0.299	1.136	0.34	1.099	0.557	1.122	0.206	1.816	0.397	0.541	0.657	1.308	0.551	0.44	0.627	0.344	0.857	1.115	0.351	0.583
A-1370	406.807	411.022	433.074	435.08	398.031	10430.1	2	2	Tier 3 one-reaction								0	4	91	0	0.958	1.111	1.178	1.014	0.996	0.91	0.819	1.008	1.082	0.871	0.943	1.036	1.162	0.978	1.215	0.703	0.936	0.947	1.044	0.863	0.998	0.906	1.028	0.935	0.826	0.972	1.05	0.878	0.972
A-1371	406.972	411.196	368.068	370.074	268.019	104083	2	2	Tier 3 one-reaction								0	1	58	0	0.812	1.302	0.54	0.321	1.586	0.59	0.316	0.634	0.637	0.273	1.036	0.321	0.987	0.566	0.946	0.158	1.995	0.355	0.623	0.682	1.337	0.445	0.43	0.586	0.304	0.844	1.099	0.195	0.465
A-1372	407.008	411.234	437.138	439.145	203.08	20403.7	1	1	Tier 3 one-reaction								0	36	575	0	0.963	0.945	0.901	0.9	0.924	0.854	0.851	0.798	0.783	0.779	0.786	0.934	0.919	0.878	0.878	0.826	0.751	0.746	0.827	0.676	0.76	0.791	0.806	0.879	0.917	0.858	0.815	0.892	0.998
A-1373	407.432	411.683	394.616	396.622	160.558	7214.55	1	1	Unidentified											0	0.465	0.725	1.995	3.639	0.491	0.368	1.964	0.787	1.548	0.89	1.32	1.48	1.232	0.894	0.606	0.64	1.35	2.265	0.79	0.469	0.617	1.029	1.155	0.765	0.813	0.623	0.904	0.787	0.543
A-1375	407.722	411.991	380.142	382.149	146.084	9648.73	1	1	Tier 2	1H-Indole-3-methanamine	BP00576001	HMDB0029740		472107	1.74	33.6				0	0.986	1.035	1.057	0.681	0.733	0.618	0.874	0.793	1.085	0.756	1.115	0.749	0.981	0.959	1.001	0.737	1.047	1.119	1.182	0.935	1.094	0.818	0.79	0.901	0.688	0.942	0.935	0.747	0.784
A-1376	408.008	412.294	376.626	378.632	142.567	11856.3	1	1	Unidentified											0	0.614	0.79	0.493	1.042	0.525	0.831	0.735	1.279	0.585	0.951	0.65	1.328	0.516	0.877	0.895	1.163	0.972	1.142	1.056	1.274	0.776	0.978	0.779	0.625	0.905	1.501	0.693	2.463	1.204
A-1378	408.155	412.449	476.129	478.135	242.07	11205.6	1	1	Tier 3 one-reaction								0	11	4	0	1.118	1.11	0.948	1.054	0.871	1.094	1.298	1.155	1.029	1.339	1.234	1.363	1.404	1.221	1.044	1.029	1.261	1.286	1.31	1.137	0.939	1.155	1.364	1.235	1.13	1.048	1.136	1.219	0.932
A-1379	408.165	412.461	652.209	654.217	418.151	15729.4	1	1	Tier 3 one-reaction								0	19	351	0	1.091	1.087	0.573	0.731	0.845	0.923	1.598	0.947	1.133	1.339	1.482	1.404	1.091	1.258	1.157	1.558	1.273	1.406	1.111	1.618	0.703	0.829	0.754	0.716	0.825	0.772	1.129	0.976	0.8
A-T51727	408.3	412.6	385.12	387.128	151.063	15614	1	1	Tier 2	Methyl 2-aminobenzoic acid	EF00638004	HMDB0029703		8635	1.07	16.7				0	1.147	1.24	0.917	0.99	0.899	1.088	1.504	1.072	1.162	1.22	1.039	1.294	1.087	1.036	1.29	1.56	1.336	1.245	1.131	1.456	0.88	0.918	0.876	0.792	0.783	0.86	1.04	1.128	0.878
A-1380	408.403	412.712	438.646	440.652	204.588	7037.75	1	1	Unidentified											0	1.156	1.058	0.782	0.804	0.934	1.331	1.782	1.175	1.027	1.432	1.045	1.255	1.154	1.344	1.072	1.803	1.35	1.696	1.479	1.825	0.703	0.815	0.853	0.866	0.968	0.784	1.053	1.028	0.857
A-1382	408.559	412.878	407.106	409.115	173.048	11102.8	1	1	Tier 3 zero-reaction								1	5	85	0	0.617	0.912	0.718	0.669	0.905	0.753	0.476	0.859	0.877	0.59	0.875	0.976	1.138	0.832	0.913	0.41	0.715	0.659	0.578	0.578	0.727	0.56	0.766	0.636	0.669	0.782	0.759	0.566	0.585
A-1383	408.582	412.902	465.17	467.176	231.111	11165.5	1	1	Tier 3 zero-reaction								2	13	408	0	0.916	1.098	1.469	1.371	1.286	1.106	1.092	1.32	1.34	1.051	1.667	1.299	1.088	1.247	1.173	1.181	0.939	1.077	1.104	0.938	1.403	1.317	1.45	1.418	0.938	0.956	1.562	1.658	1.469
A-1384	408.611	412.933	376.625	378.632	285.134	11155.6	2	2	Tier 3 zero-reaction								1	14	393	0	0.614	0.79	0.493	1.042	0.525	0.848	0.735	1.059	0.585	0.98	0.65	1.328	0.516	0.877	0.895	1.163	0.955	1.142	1.056	1.274	0.773	0.978	0.779	0.625	0.891	1.501	0.7	2.454	1.204
A-1385	408.783	413.115	476.221	478.228	242.163	5416.38	1	1	Tier 3 one-reaction								0	4	62	0	0.935	0.681	1.201	0.629	1.443	1.303	1.451	1.096	1.199	1.452	1.159	0.671	1.179	1.01	0.684	1.332	0.988	1.129	1.599	1.164	1.233	1.53	1.407	1.527	1.245	0.707	0.931	0.884	1.065
A-1386	409.132	413.484	298.088	300.095	128.059	75712.9	2	2	Tier 3 zero-reaction								1	16	273	0	0.98	1.147	0.943	0.974	1.099	1.444	0.686	1.075	0.713	0.861	0.978	1.747	0.75	0.902	0.631	0.574	0.843	1.041	0.869	1.524	0.738	1.201	0.973	0.722	0.83	1.565	0.731	1.054	0.998
A-1387	409.323	413.687	472.19	474.197	238.132	16102	1	1	Tier 3 one-reaction								0	4	165	0	0.84	0.539	1.462	0.475	1.475	0.413	1.029	0.322	1.511	0.24	1.11	0.433	1.315	0.303	1.586	0.491	0.676	0.578	1.754	0.503	1.566	1.045	0.737	0.865	1.237	0.384	0.946	0.573	1.54
A-1390	409.576	413.954	595.168	599.182	128.059	15557.9	1	2	Tier 3 zero-reaction								1	16	273	0	1.084	1.105	0.9	0.969	1.116	1.596	0.652	1.112	0.705	0.923	1.022	1.805	0.808	0.912	0.657	0.652	0.906	1.183	0.972	1.505	0.996	1.276	1.06	0.825	0.952	1.578	0.857	1.114	1.097
A-1391	409.642	414.024	335.052	337.058	100.993	10118.4	1	1	Tier 3 only two-reaction								0	0	69	0	1.495	1.084	1.074	1.012	1.057	0.912	1.351	0.946	1.129	0.77	1.177	1.062	1.553	1.222	1.281	0.817	0.838	0.649	1.19	0.915	1.248	0.864	0.718	1.202	1.1	0.836	1.012	0.796	1.231
A-1392	409.729	414.117	476.04	478.044	241.982	9747.24	1	1	Tier 3 one-reaction								0	4	59	0	1.241	1.177	1.238	1.393	0.99	1.404	1.342	1.088	1.475	1.058	0.889	1.365	1.322	1.14	1.265	1.145	1.117	1.147	1.299	1.168	0.986	1.077	1.511	1.292	1.025	1.07	1.113	1.36	1.399
A-1395	409.97	414.373	356.645	358.652	245.173	15841	2	2	Tier 1	Valyl-Lysine	AN01892001	HMDB0029132		168058	1.03	0.1				0	0.718	0.749	0.853	0.72	0.675	0.915	1.117	0.904	0.574	0.787	1.056	0.851	0.476	1.129	0.919	1.431	0.763	1.699	0.822	0.664	0.854	1.054	0.979	0.896	0.619	0.751	0.78	0.834	0.939
A-1396	410.117	414.528	549.064	551.07	315.006	19854.5	1	1	Tier 3 only two-reaction								0	0	72	0	0.989	0.891	0.944	1.079	0.802	0.849	1.019	0.828	0.892	0.837	0.953	0.97	0.899	0.875	0.953	0.925	0.835	0.859	0.942	0.794	0.911	0.88	0.872	0.953	0.983	0.922	0.988	0.918	0.972
A-1400	410.738	415.186	428.117	430.123	194.058	154411	1	1	Tier 1	trans-Ferulic acid	BP01216007	HMDB0000954, HMDB0000537	C01494	445858	0.81	0.8				0	0.517	1.063	1.09	0.413	2.022	0.894	0.76	1.022	0.769	0.774	0.759	0.611	2.491	0.855	0.372	0.903	1.44	1.813	0.455	0.671	0.639	1.318	1.98	1.002	0.856	0.556	0.423	0.883	0.445
A-1401	410.921	415.38	341.132	343.138	107.073	13660.5	1	1	Tier 3 one-reaction								0	5	178	0	0.921	1.208	0.773	1.113	0.4	1.757	0.602	1.546	0.723	2.693	1.187	0.728	0.472	3.175	0.708	0.988	0.566	0.904	0.598	1.626	0.585	1.02	1.162	1.006	0.586	1.151	0.589	3.335	0.835
A-1402	411.05	415.516	308.11	310.117	148.104	72793.9	2	2	Tier 3 only two-reaction								0	0	8	0	0.796	0.954	0.618	0.702	0.703	0.745	0.752	0.832	0.601	1.09	1.041	1.001	0.53	1.026	0.491	0.952	0.708	0.997	0.8	0.862	0.804	0.989	0.778	0.76	0.808	0.795	0.552	0.857	0.675
A-1404	411.241	415.719	339.101	341.108	105.042	8969.49	1	1	Tier 3 zero-reaction								2	21	431	0	1.277	1.241	1.274	1.358	1.184	1.214	1.335	1.036	1.139	1.543	1.196	1.232	1.002	1.314	1.115	1.486	1.012	1.136	1.151	1.196	1.158	1.397	1.121	1.554	1.651	1.089	1.146	1.792	1.262
A-T5994	411.3	415.78	519.134	521.14	285.076	14315	1	1	Tier 2	2'-O-Methyllicodione	BP02472000			25245278	1.57	4.2				0	0.987	0.978	1.494	1.164	1.14	0.86	0.99	0.8	1.585	1.069	0.974	0.976	1.4	0.882	0.947	0.965	1.14	1.393	1.145	0.662	1.506	1.543	1.375	1.125	1.211	1.012	0.951	1.385	1.12
A-1405	411.448	415.938	283.033	285.039	48.9745	37230.9	1	1	Unidentified											0	1.743	1.778	1.476	2.027	1.49	1.568	1.75	1.503	1.61	1.694	1.528	1.641	1.515	1.62	1.677	1.633	1.615	1.452	1.591	1.606	1.456	1.467	1.544	1.584	1.51	1.968	1.572	1.603	1.651
A-1407	411.601	416.1	519.134	521.14	285.075	13431.7	1	1	Tier 2	Isomer 1 of 2'-O-Methyllicodione	BP02472000			25245278	2.16	4.8				0	0.871	0.975	1.28	0.988	1.005	0.83	1.013	0.743	1.478	1.055	0.92	0.918	1.27	0.801	0.956	0.911	0.979	1.186	1.044	0.644	1.212	1.365	1.251	0.981	1.135	0.96	0.876	1.231	0.918
A-T2425	411.7	416.2	355.637	357.644	243.158	28358	2	2	Tier 1	Prolyl-Lysine	AN01861001	HMDB0029022		13653495	0.47	0.4				0	0.776	0.95	0.776	0.828	0.771	0.941	0.908	1.08	0.777	1.828	1.285	1.097	0.576	1.017	0.549	1.444	0.75	1.395	1.059	0.936	0.972	1.383	0.95	1	1.087	0.758	0.599	0.974	0.818
A-1408	411.696	416.2	327.624	329.631	187.131	10261	2	2	Tier 3 one-reaction								0	3	74	0	1.237	1.272	1.117	1.242	1.077	1.125	1.099	1.547	1.219	1.383	1.367	1.555	0.766	0.999	0.968	1.108	0.942	1.073	0.883	1.189	1.312	1.461	1.09	1.199	1.252	1.558	1.148	1.395	2.028
A-1410	411.723	416.229	355.637	357.644	121.579	27883.1	1	1	Unidentified											0	0.734	0.926	0.832	0.806	0.778	0.937	0.828	1.084	0.779	1.682	1.231	1.093	0.576	1.023	0.601	1.303	0.792	1.241	1.098	0.862	0.916	1.348	0.956	0.999	1.063	0.719	0.629	0.99	0.818
A-1411	412.106	416.635	393.148	395.155	159.09	191592	1	1	Tier 3 zero-reaction								6	42	444	0	0.63	1.078	0.594	0.402	1.249	0.745	0.31	0.747	0.714	0.504	1.262	0.591	1.004	0.832	0.91	0.253	1.205	0.638	0.564	1.198	0.989	0.518	0.506	0.665	0.332	1.25	1.13	0.305	0.487
A-1412	412.195	416.729	420.067	422.072	186.009	89729.3	1	1	Tier 3 one-reaction								0	1	59	0	0.873	0.81	1.209	1.454	0.847	0.867	0.965	0.707	1.54	1.415	1.552	0.995	1.352	1.236	0.786	0.8	1.071	0.958	0.954	0.763	0.899	0.929	0.771	0.917	0.765	0.821	1.005	0.851	1.073
A-1413	412.323	416.864	389.117	391.123	310.117	192297	2	2	Tier 1	Tyrosyl-Glutamate	AN02849002	HMDB0029104		19816750	0.16	0.4				0	0.85	1.042	0.652	0.705	0.613	0.736	1.049	0.71	1.011	1.333	0.651	0.754	0.684	0.83	0.88	1.007	1.139	1.283	0.915	0.845	0.788	0.973	0.895	0.765	0.916	1.031	0.914	1.076	0.792
A-1414	412.346	416.889	346.158	348.165	112.1	61358.3	1	1	Tier 3 only two-reaction								0	0	94	0	0.798	0.786	0.775	0.659	0.727	0.611	0.703	0.792	0.777	0.697	0.79	0.61	0.771	0.616	0.962	0.674	0.955	0.851	0.751	0.868	0.947	0.741	0.829	0.784	0.62	0.759	0.852	0.649	0.902
A-1415	412.432	416.98	368.153	370.159	134.095	14531.5	1	1	Tier 3 one-reaction								0	11	218	0	1.155	1.186	1.002	1.014	0.892	0.919	1.094	0.951	0.96	0.975	1.047	1.166	0.984	1.024	1.133	0.999	1.001	0.872	1.068	0.956	0.864	0.813	1.131	0.907	1.05	0.98	1.023	0.932	1.071
A-1416	412.588	417.145	554.196	556.202	320.138	8319.28	1	1	Tier 3 one-reaction								0	10	293	0	0.738	1.176	1.233	1.55	0.961	1.02	1.733	1.112	1.094	0.522	0.997	1.306	0.399	0.836	1.055	1.009	0.961	2.018	0.886	0.74	0.6	2.06	1.965	1.046	1.145	1.217	0.723	1.13	0.732
A-1418	413.195	417.788	382.61	384.617	148.552	11448.7	1	1	Unidentified											0	0.793	1.039	0.93	1.24	0.716	1.178	1.005	1.072	0.652	0.794	1.1	1.331	0.615	1.251	1.192	1.541	1.167	1.724	1.094	1.551	1.032	1.173	0.95	0.981	0.964	1.462	0.815	1.686	1.28
A-1419	413.288	417.887	262.053	264.06	27.9948	13770.3	1	1	Tier 3 zero-reaction								1	4	251	0	0.995	1.118	0.938	0.981	0.989	0.936	1.158	0.837	1.019	0.691	0.937	0.954	0.993	0.993	1.153	0.906	0.967	0.942	1.075	1.075	0.837	0.795	0.775	0.817	0.722	0.94	1.09	0.913	0.876
A-T2438	413.4	418.01	372.63	374.637	277.146	8608	2	2	Tier 1	Lysyl-Methionine/Methionyl-Lysine	AN02364000	HMDB0028957		7016114	3.32	0.7				0.2558	0.4671	0.511	0.4291	0.407	0.4099	0.4239	0.899	0.556	0.526	1.122	0.4478	0.436	0.4501	0.4459	2.25	3.725	0.42	0.951	0.483	0.541	0.88	2.134	1.33	0.549	0.4534	0.528	0.467	0.629	0.4728
A-T2426	413.4	418.01	398.106	400.114	164.047	484661	1	1	Tier 1	p-Coumaric acid	AN00793000	HMDB0002035	C00811	637542	2.94	1.9				0	0.505	0.923	1.379	0.6	1.968	0.662	0.556	0.72	0.848	0.63	0.685	0.614	3.338	0.653	0.255	0.555	0.94	1.46	0.345	0.479	0.665	1.665	1.516	0.646	0.791	0.54	0.454	0.63	0.424
[truncated: 8,883 more rows]
[truncated: 12 more columns]
