# Supplementary material for: Essential oil supplementation improves insulin sensitivity and modulates the plasma metabolome of hyperinsulinemic horses
Source: Front Vet Sci. 2024 Dec 2;11:1444581. doi: 10.3389/fvets.2024.1444581 (PMC11648227; doi:10.3389/fvets.2024.1444581)
Supplement: Supplementary file 1 [file Data_Sheet_1.zip › Supplementary Table 2.XLSX]

## Sheet: Table description
	1. Supplementary Table 1 Content Description	Supplemental Table 2. List of 746 Significantly Changed Metabolites Note that in "Peak Pair Information" section, column "No." shows individual peak pair number coded from the 4-channel LC-MS experiment. "A", "H", "C", and "K" indicates peak pairs were detected from amine/phenol, hydroxyl, carboxyl, and ketone/aldehyde channels, respectively. Column "RT (s)" shows the retention time of the peak p…
	2.Information	Peak Pair Information										Tier 1 - Positive Identification /Tier 2 - High Confidence Putative Identification							Tier 3 - Putative Identification (MyCompoundID Library)				IsoMS_results_A_1_converted.csv	IsoMS_results_A_2_converted.csv	IsoMS_results_A_3_converted.csv	IsoMS_results_A_4_converted.csv	IsoMS_results_A_5_converted.csv	IsoMS_results_A_6_converted.csv	IsoMS_results_QC_02_converted.csv	IsoMS_results_QC_03_converted.csv	IsoMS_results_QC_04_converted.csv
		No.	RT (s)	Normalized RT (s)	m/z_light	m/z_heavy	Neutral Mass (Da)	Intensity	nCharge	nTag	Identification Level	Compound	NovaMT Library No.	HMDB_ID	KEGG_ID	PubChem_ID	Mass Error (ppm)	RT Error (s)	Zero-reaction	One-reaction	Two-reaction	Missing Ratio	A	....	A	B	...	A	QC	...	QC

## Sheet: Supplemental Table 2
Peak Pair Information										Tier 1 - Positive Identification /Tier 2 - High Confidence Putative Identification							Tier 3 - Putative Identification (MyCompoundID Library)				IsoMS_results_901_POST_P1-B-1_1_1694_Spectrum.csv	IsoMS_results_901_PRE_P1-C-2_1_1707_Spectrum.csv	IsoMS_results_A7_POST_P1-D-9_1_1726_Spectrum.csv	IsoMS_results_A7_PRE_P1-D-1_1_1718_Spectrum.csv	IsoMS_results_A10_POST_P1-B-8_1_1704_Spectrum.csv	IsoMS_results_A10_PRE_P1-A-6_1_1690_Spectrum.csv	IsoMS_results_C24_POST_P1-C-4_1_1709_Spectrum.csv	IsoMS_results_C24_PRE_P1-E-3_1_1729_Spectrum.csv	IsoMS_results_D2_POST_P1-A-7_1_1691_Spectrum.csv	IsoMS_results_D2_PRE_P1-A-1_1_1685_Spectrum.csv	IsoMS_results_E7_POST_P1-B-6_1_1699_Spectrum.csv	IsoMS_results_E7_PRE_P1-D-2_1_1719_Spectrum.csv	IsoMS_results_E11_POST_P1-E-2_1_1728_Spectrum.csv	IsoMS_results_E11_PRE_P1-A-9_1_1693_Spectrum.csv	IsoMS_results_F12_POST_P1-E-1_1_1727_Spectrum.csv	IsoMS_results_F12_PRE_P1-C-3_1_1708_Spectrum.csv	IsoMS_results_F16_POST_P1-B-9_1_1705_Spectrum.csv	IsoMS_results_F16_PRE_P1-D-6_1_1723_Spectrum.csv	IsoMS_results_G5_POST_P1-D-4_1_1721_Spectrum.csv	IsoMS_results_G5_PRE_P1-B-3_1_1696_Spectrum.csv	IsoMS_results_I2_POST_P1-B-4_1_1697_Spectrum.csv	IsoMS_results_I2_PRE_P1-A-2_1_1686_Spectrum.csv	IsoMS_results_J6_POST_P1-D-8_1_1725_Spectrum.csv	IsoMS_results_J6_PRE_P1-D-3_1_1720_Spectrum.csv	IsoMS_results_J10_POST_P1-C-9_1_1714_Spectrum.csv	IsoMS_results_J10_PRE_P1-B-7_1_1703_Spectrum.csv	IsoMS_results_L113_POST_P1-B-5_1_1698_Spectrum.csv	IsoMS_results_L113_PRE_P1-C-7_1_1712_Spectrum.csv	IsoMS_results_Q106_POST_P1-A-4_1_1688_Spectrum.csv
No.	RT (s)	Normalized RT (s)	m/z_light	m/z_heavy	Neutral Mass (Da)	Intensity	nCharge	nTag	Identification Level	Compound	NovaMT Library No.	HMDB_ID	KEGG_ID	PubChem_ID	Mass Error (ppm)	RT Error (s)	Zero-reaction	One-reaction	Two-reaction	Missing Ratio	Placebo_Post	Placebo_Pre	Supplement_Post	Supplement_Pre	Supplement_Post	Supplement_Pre	Placebo_Post	Placebo_Pre	Placebo_Post	Placebo_Pre	Supplement_Post	Supplement_Pre	Supplement_Post	Supplement_Pre	Placebo_Post	Placebo_Pre	Supplement_Post	Supplement_Pre	Placebo_Post	Placebo_Pre	Supplement_Post	Supplement_Pre	Placebo_Post	Placebo_Pre	Placebo_Post	Placebo_Pre	Supplement_Post	Supplement_Pre	Placebo_Post
A-T202	105.5	107.31	509.17	511.176	275.112	94190	1	1	Tier 1	Glutaminyl-Glutamate	AN02336002	HMDB0028796		7020029	0.94	4.5				0	1.086	1.332	0.696	0.868	0.634	0.844	1.063	0.88	0.832	1.145	0.314	0.589	0.654	0.76	0.77	1.203	1.35	1.307	1.095	0.926	0.66	1.07	1.032	0.862	1.037	0.988	1.012	1.402	0.858
A-T215	113	114.69	481.175	483.181	247.117	3976	1	1	Tier 1	Threoninyl-Glutamine	AN01924001	HMDB0029059		7016084	0.65	1.2				0.093	0.8654	1.119	0.85	1.012	0.7594	1.395	1.233	1.31	0.8296	1.047	0.963	0.951	0.8338	1.044	1.45	1.697	0.954	1.9	0.955	1.002	1.164	1.67	1.438	1.235	1.012	0.84	1.224	1.165	1.237
A-122	117.964	116.789	468.143	470.15	234.085	24363.2	1	1	Tier 1	Glutamyl-Serine/Seryl-Glutamate	AN01757005	HMDB0028828		6995653	0.47	4.5				0	0.927	1.162	0.99	1.087	0.766	1.091	1.061	0.987	0.89	1.11	0.574	0.87	0.698	0.829	0.833	1.138	1.031	1.402	0.928	1.064	0.748	1.464	1.221	1.043	1.159	1.003	0.993	1.095	0.797
A-T253	118.6	120.21	468.143	470.15	234.085	23086	1	1	Tier 1	Serylglutamic Acid	AN01757006	HMDB0029038		7023503	1.49	0.3				0	0.838	1.194	0.959	1.143	0.727	1.069	1.126	1.03	0.743	0.826	0.613	1.012	0.624	0.84	0.795	1.055	0.999	1.68	0.901	1.211	0.772	1.764	1.27	0.98	1.002	0.999	0.913	0.996	0.81
A-T275	123.2	124.73	423.133	425.14	189.075	10050	1	1	Tier 1	Glycyl-Asparagine	AN01146001	HMDB0028836		306141	0.74	0.8				0	0.72	0.825	0.726	0.971	0.619	0.959	1.146	0.983	0.662	0.751	0.763	0.84	0.481	0.991	0.81	1.003	0.892	1.195	0.701	1	0.742	0.812	0.912	0.872	1.134	0.921	0.82	1.316	0.776
A-T279	123.6	125.13	437.148	439.155	203.091	15898	1	1	Tier 1	Glycyl-Glutamine	AN01334003	HMDB0028839		597739	4.23	0.4				0	1.045	0.904	0.854	0.957	0.694	1.042	1.182	1.133	0.663	0.94	0.934	0.912	0.547	0.984	0.871	1.1	0.855	1.681	0.791	1.17	1.024	1.061	0.876	1.188	1.199	1.07	1.043	1.313	1.296
A-147	127.561	127.171	438.133	440.14	204.075	182325	1	1	Tier 1	Glutamyl-Glycine	AN01346004	HMDB0028819		6427052	0.94	8.2				0	1.005	1.243	1.013	1.325	0.708	1.22	0.828	0.966	0.6	0.806	0.427	0.641	0.522	0.733	0.781	0.932	0.936	0.868	0.761	0.878	0.789	1.074	1.213	0.889	1.154	1.299	1.064	1.126	0.844
A-149	127.727	127.35	482.16	484.166	248.101	30712.4	1	1	Tier 1	Threoninyl-Glutamate	AN01936001	HMDB0029060		7020163	1.04	6				0	0.927	1.099	0.663	0.87	0.764	1.174	0.928	0.995	0.841	1.21	0.63	1.171	0.878	1.109	0.867	1.172	0.896	1.011	1.071	1.493	0.822	1.158	1.087	0.971	1.055	1.225	0.762	0.918	0.899
A-T355	135.9	137.24	482.159	484.166	248.101	8401	1	1	Tier 1	Glutamylthreonine	AN01936000	HMDB0028829		6998031	0.38	1.6				0	0.813	0.974	0.669	1.133	0.682	1.176	0.858	0.896	0.78	0.984	0.74	1.232	0.731	0.989	0.691	0.959	0.957	1.11	0.972	1.517	0.793	1.234	1.344	1.03	1.092	1.234	0.908	1.199	0.889
A-T418	141.8	143.04	424.114	426.121	190.059	23906	1	1	Tier 1	Glycyl-Aspartate	AN01163002	HMDB0028837		273261	7.31	5.3				0.2326	0.2419	0.2472	0.2222	1.054	0.2123	0.2195	0.779	1.005	0.677	0.691	0.85	1.056	0.2331	0.763	0.768	0.788	0.641	0.512	0.778	0.958	1.196	1.135	0.2316	0.2405	0.959	1.118	0.825	1.199	0.942
A-205	146.994	148.144	438.133	440.14	204.075	9526.76	1	1	Tier 1	Alanyl-Aspartate	AN01346002	HMDB0028683		99719	0.89	0.6				0	0.778	0.907	0.857	1.16	0.657	1.088	0.908	1.082	0.79	0.825	0.774	1.127	0.56	1.087	0.986	1.292	1.059	1.241	0.996	1.165	0.986	1.046	1.177	1.106	1.107	1.167	0.911	1.408	1.14
A-T502	162.6	163.14	365.117	367.124	131.058	6380567	1	1	Tier 1	4-Hydroxyproline	AN00406000	HMDB0000725	C01157	5810	0.46	1.6				0	0.829	0.865	0.917	1.091	0.745	0.92	0.901	1.24	0.69	0.814	0.833	0.96	0.581	0.849	0.816	1.014	0.743	0.962	0.953	1.008	0.898	1.151	1.044	0.889	1.041	1.094	0.865	1.413	1.142
A-T622	180.7	181.3	380.13	382.136	146.069	86740	1	1	Tier 1	Glycyl-Alanine	AN00574005	HMDB0252875		1551643	5.53	1.5				0	0.857	0.934	0.815	1.101	0.8	1.027	1.003	1.142	0.773	0.854	0.963	1.11	0.607	0.943	0.901	1.091	0.985	1.257	0.927	1.156	0.921	0.982	1.001	0.946	1.041	1.12	0.948	1.509	1.171
A-361	193.846	195.229	480.181	482.187	246.122	8837.26	1	1	Tier 1	Valyl-Glutamate	AN01906008	HMDB0029126		7009623	1.51	2.4				0	0.875	1.258	0.846	0.92	0.82	1.479	1.116	1.281	0.839	0.959	0.963	1.035	0.748	1.145	0.887	1.072	0.954	1.441	1.006	0.936	0.819	1.099	0.985	1.13	0.898	1.094	1.132	1.068	1.2
A-T760	198.2	199.78	478.165	480.172	244.106	14708	1	1	Tier 1	Prolyl-Glutamate	AN01874002	HMDB0029016		3563697	2.69	0.6				0	0.862	1.018	0.85	1.047	0.951	1.455	0.868	0.98	0.819	0.91	0.9	1.547	0.652	0.837	0.764	1.083	0.917	1.014	1.101	1.313	0.837	1.144	1.214	1.08	1.3	1.356	0.895	1.228	1.092
A-T803	203.7	205.53	480.18	482.187	246.122	150285	1	1	Tier 1	Glutamyl-Valine	AN01906005	HMDB0059717, HMDB28832, HMDB59717		6992567	1.68	2.1				0	0.811	0.923	0.755	0.854	0.833	1.093	0.95	0.944	0.892	1.026	0.874	1.214	0.731	0.896	0.91	1.019	0.859	0.922	0.991	1.067	0.837	1.022	1.073	0.935	1.014	1.198	0.832	1.013	1.099
A-410	204.907	206.79	512.152	514.159	278.094	21866	1	1	Tier 1	Glutamyl-Methionine	AN02376000	HMDB0028825		6426949	0.93	7.2				0	0.838	1.122	0.816	1.084	0.708	1.042	1.021	0.728	0.872	1.077	0.542	0.675	0.677	0.703	1.073	1.119	1.187	1.014	1.129	0.985	0.79	1.038	1.115	0.778	0.838	0.851	0.799	0.836	0.744
A-T805	207.4	209.39	323.106	325.113	89.0477	4214845	1	1	Tier 1	Beta-Alanine	AN00124003	HMDB0000056	C00099	239	0.49	1.4				0	0.699	0.922	0.883	1.08	0.944	1.141	1.067	1.252	0.843	1.028	0.817	1.528	0.689	0.872	0.686	0.849	0.932	1.153	0.97	1.22	0.871	1.113	1.101	0.797	1.03	1.05	0.857	1.187	1.305
A-T980	225	227.45	494.195	496.202	260.137	13125	1	1	Tier 1	Isoleucyl-Glutamate	AN02110003	HMDB0028906		18218218	0.9	0.6				0	0.69	1.2	0.805	1.805	0.98	1.233	0.548	0.718	0.683	0.815	0.887	1.842	0.997	1.122	0.473	0.644	0.835	1.055	0.823	1.735	0.659	1.993	1.734	0.884	1.224	1.994	0.793	1.386	0.707
A-T1054	232.2	234.68	381.112	383.118	147.053	443960	1	1	Tier 1	O-Acetyl-L-serine hydrochloride	AN00583002	HMDB0003011	C00979	99478	1.6	0.4				0	0.7	1.37	0.37	0.338	1.674	0.929	0.317	0.688	0.9	0.671	0.797	0.494	1.195	1.225	0.845	0.27	1.288	0.632	0.647	1.935	1.024	0.579	0.5	0.498	0.35	1.193	0.828	0.271	0.445
A-530	237.318	239.819	494.195	496.202	260.137	58749.3	1	1	Tier 1	Leucyl-Glutamate	AN02110004	HMDB0028928		5259589	1.02	0.6				0	0.823	0.916	0.743	0.766	0.717	1.005	0.917	0.936	0.9	1.175	0.854	0.887	0.695	0.943	0.969	1.169	0.874	1.207	0.865	0.968	0.835	0.992	0.997	0.923	0.898	1.047	0.914	0.99	1.061
A-T1138	243.4	245.92	351.137	353.144	117.079	226276	1	1	Tier 1	5-Aminovaleric Acid	AN00277004	HMDB0003355	C00431	138	1.46	1.5				0	0.994	1.001	0.847	0.871	0.75	0.991	1.112	0.98	0.844	1.414	1.133	1.346	0.68	1.14	0.705	1.077	0.87	1.196	1.059	1.008	1.006	1.22	1.058	1.183	1.306	0.984	0.684	0.972	1.01
A-T1162	243.4	245.92	495.199	497.205	261.144	44545	1	1	Tier 1	Seryl-Arginine	AN02122001	HMDB0029033		25216635	5.33	2.4				0	0.992	1.169	0.742	0.855	0.875	1.127	1.069	1.041	1.1	1.448	0.8	1.042	0.759	1.041	1.005	1.356	1.144	1.271	1.108	1.171	0.836	1.135	1.182	1.115	1.097	1.252	1.001	1.186	1.212
A-559	243.474	245.998	494.196	496.203	260.138	179906	1	1	Tier 1	Glutamyl-Isoleucine	AN02110005	HMDB0028822		9813855	1.06	1.4				0	0.828	0.942	0.705	0.789	0.711	0.992	0.978	0.97	0.948	1.221	0.794	0.915	0.735	0.906	0.984	1.19	0.911	1.192	0.89	1.011	0.809	1.01	1.013	0.915	0.937	1.09	0.887	1.017	1.076
A-T1314	261.1	263.72	422.174	424.181	188.116	22655	1	1	Tier 1	Leucyl-Glycine	AN01133005	HMDB0028929		79070	0	0.7				0	1.03	0.9	1.028	1.141	0.83	1.33	1.15	1.147	0.61	0.866	1.067	1.035	0.502	0.933	0.97	1.17	0.69	1.277	0.941	1.002	1.123	1.287	1.109	1.276	1.13	1.109	1.078	1.216	1.261
A-T1238	261.7	264.32	441.104	443.111	208.052	43782	2	2	Tier 1	Cysteinyl-Serine	AN01405000	HMDB0028784		21759496	4.43	7.8				0	1.099	1.803	0.958	0.922	1.962	1.158	0.553	1.376	0.94	0.491	1.36	0.876	1.882	1.135	1.51	0.337	1.5	0.999	1.085	1.187	1.154	0.6	0.897	0.931	0.533	1.385	1.41	0.554	0.661
A-T1332	263.7	266.33	486.169	488.176	252.111	16213	1	1	Tier 1	Seryl-Phenylalanine	AN01996002	HMDB0029046		7009597	2.05	1.3				0	0.623	0.795	0.531	0.644	0.405	0.932	1.488	0.871	0.701	0.903	0.646	0.791	0.413	0.717	1.975	3.041	0.518	2.352	0.528	0.547	1.039	1.89	1.257	0.764	0.458	0.621	0.74	0.833	0.7
A-694	273.659	276.348	376.085	378.092	142.027	20054.7	1	1	Tier 1	Kojic acid	BP00525001	HMDB0032923		3840	0.26	1.4				0	1.282	0.937	0.979	1.108	0.996	1.204	1.719	0.84	1.026	1.455	0.866	1.579	0.88	0.87	0.985	1.753	0.759	1.01	1.149	0.895	0.913	1.253	1.074	1.28	1.36	0.973	1.045	1.68	1.368
A-T1475	282.6	285.3	470.174	472.18	236.116	4716	1	1	Tier 1	Phenylalanyl-Alanine	AN01782001	HMDB0028988		5488196	3.64	0.7				0.093	1.263	0.7278	0.89	1.01	0.882	1.109	1.205	1.29	0.909	0.824	1.007	1.02	0.649	1.241	1.086	1.261	0.6578	1.117	1.142	0.97	0.6	0.654	1.08	1.03	0.816	0.915	1.202	1.171	1.14
A-T1517	288.8	291.54	422.174	424.181	188.116	19584	1	1	Tier 1	Glycyl-Leucine	AN01133001	HMDB0000759	C02155	92843	0.07	0.2				0	0.812	0.9	0.8	0.889	0.701	1.051	1.145	0.94	0.634	0.901	0.951	1.078	0.553	0.774	1.195	1.532	0.743	1.336	0.753	0.856	1.089	1.505	1.106	0.921	0.703	0.965	0.93	1.02	0.882
A-T1618	302.4	305.32	450.205	452.212	216.147	6394	1	1	Tier 1	Valyl-Valine	AN01522000	HMDB0029140		107475	1.18	0.3				0	0.977	0.88	1.008	1.181	0.783	1.254	1.599	0.849	0.824	1.045	1.128	1.133	0.826	1.26	1.338	1.167	0.85	2.001	0.948	0.9	0.874	1.311	1.222	1.542	0.846	1.108	1.036	1	1.17
A-T1619	303.4	306.33	385.119	387.127	151.063	52677	1	1	Tier 1	2-Phenylglycine	AN00638001	HMDB0002210		3866	6.36	0.5				0	1.113	1.31	1.313	1.644	1.025	1.163	1.112	0.971	1.38	1.236	0.755	1.567	1.014	1.122	1.461	1.365	0.987	1.094	1.246	1.034	1.097	1.204	1.29	1.118	1.074	1.24	1.125	1.463	1.35
A-T1681	307.1	310.08	371.14	373.147	137.084	34170	1	1	Tier 1	Tyramine	AN00469000	HMDB0000306	C00483	5610	4.46	5.5				0	1.028	1.153	0.876	0.91	0.832	1.18	0.993	1.196	0.607	0.889	0.822	1.289	0.627	0.91	0.955	1.511	1.055	1.258	0.879	1.173	0.927	1.161	1.217	0.991	0.915	1.001	1.1	1.25	1.136
A-T5711	310.1	313.13	410.146	412.153	176.091	5492	1	1	Tier 1	Canavanine	BP00974000	HMDB0002706	C00308	439202	6.75	0.3				0.3721	1.199	1.262	1.7	0.771	1.565	1.185	0.6546	0.5651	1.288	0.854	0.5956	0.619	1.192	1.001	1.017	0.6158	1.171	0.61	1.07	0.5639	1.261	0.5705	0.5949	0.93	0.6031	1.272	1.564	0.6564	0.6289
A-T1913	339.1	340.95	498.205	500.212	264.147	6378	1	1	Tier 1	Phenylalanyl-Valine	AN02180001	HMDB0029008		7359121	2.62	0.8				0	1.18	0.96	0.746	0.849	0.74	0.981	1.23	1.046	0.987	0.936	1.067	0.878	0.598	0.999	1.695	1.999	0.597	1.273	0.997	0.996	0.961	1.2	1.138	1.12	0.742	0.968	0.899	0.906	0.816
A-T2019	351.3	351.17	377.656	379.663	287.196	25585	2	2	Tier 1	Leucyl-Arginine	AN02515003	HMDB0028923		3800205	1.36	0.4				0	0.442	0.769	0.954	1.96	0.57	1.04	0.99	0.527	0.237	0.509	0.679	0.986	0.35	0.604	0.943	0.769	0.419	0.268	0.491	0.836	0.372	4.956	5.33	0.433	0.383	0.9	0.532	0.613	0.549
A-T2050	353.3	354.18	376.114	378.12	284.112	105471	2	2	Tier 1	Histidinyl-Glutamate	AN02459001	HMDB0028884		7010583	1.61	2.2				0	0.852	0.99	0.67	0.818	0.695	0.999	0.95	0.989	0.917	1.154	0.595	0.742	0.848	0.93	0.866	1.14	1.07	1.365	0.961	0.916	0.708	0.903	0.978	0.914	1.079	1.122	0.868	1.121	0.885
A-T2159	370.9	373.87	478.237	480.244	244.179	18489	1	1	Tier 1	Leucyl-Leucine	AN01878003	HMDB0028933		94244	4.73	1				0	0.545	1.161	0.939	1.346	0.425	0.818	2.01	0.79	0.323	0.457	0.713	0.7	0.408	0.776	1.145	1.017	0.362	1.464	0.787	0.845	0.511	3.463	2.658	0.497	0.38	0.706	0.464	0.562	0.551
A-T2295	395.4	398.9	362.117	364.124	256.117	38269	2	2	Tier 1	Threoninyl-Histidine	AN02050002	HMDB0029063		9943049	0.35	5.5				0	1.238	1.112	1.412	1.85	0.943	1.273	1.429	1.558	1.068	1.18	1.16	1.274	0.996	1.137	1.226	1.624	1.294	1.484	1.291	1.621	1.288	1.519	1.651	1.482	2.255	1.996	1.299	1.765	2.098
A-T2357	401.1	404.98	307.111	309.118	146.106	20377563	2	2	Tier 1	Lysine	AN00578000	HMDB0000182	C00047	5962	0.98	1.6				0	0.876	0.966	0.691	0.79	0.747	0.784	0.854	0.852	0.693	1.021	0.984	1.019	0.628	0.987	0.597	0.978	0.78	0.92	0.892	0.899	0.853	0.935	0.827	0.853	0.883	0.838	0.664	0.911	0.779
A-T2425	411.7	416.2	355.637	357.644	243.158	28358	2	2	Tier 1	Prolyl-Lysine	AN01861001	HMDB0029022		13653495	0.47	0.4				0	0.776	0.95	0.776	0.828	0.771	0.941	0.908	1.08	0.777	1.828	1.285	1.097	0.576	1.017	0.549	1.444	0.75	1.395	1.059	0.936	0.972	1.383	0.95	1	1.087	0.758	0.599	0.974	0.818
A-1413	412.323	416.864	389.117	391.123	310.117	192297	2	2	Tier 1	Tyrosyl-Glutamate	AN02849002	HMDB0029104		19816750	0.16	0.4				0	0.85	1.042	0.652	0.705	0.613	0.736	1.049	0.71	1.011	1.333	0.651	0.754	0.684	0.83	0.88	1.007	1.139	1.283	0.915	0.845	0.788	0.973	0.895	0.765	0.916	1.031	0.914	1.076	0.792
A-1447	415.85	420.601	393.185	395.192	159.127	702361	1	1	Tier 1	2-Aminooctanoic acid	AN00726001	HMDB0000991		69522	2.85	9.1				0	0.601	1.07	0.42	0.391	1.286	0.799	0.28	0.737	0.759	0.517	1.2	0.553	0.74	0.818	0.729	0.239	1.145	0.593	0.509	1.357	0.946	0.548	0.506	0.51	0.299	1.28	1.051	0.285	0.538
A-1646	440.539	444.753	380.644	382.651	293.172	6472	2	2	Tier 1	Phenylalanyl-Lysine	AN02595001	HMDB0029000		15607820	2.33	1.9				0	0.594	0.706	0.529	0.882	0.811	0.851	0.755	0.868	0.539	0.685	0.901	0.896	0.666	0.695	1.051	1.387	0.689	0.796	0.89	1.039	1.034	1.298	1.336	0.895	0.652	0.898	0.807	1.087	0.473
A-T2640	447	450.73	271.1	273.107	74.0844	25363	2	2	Tier 1	1,3-Diaminopropane	AN00074000	HMDB0000002	C00986	428	1.93	0.2				0	0.877	1.103	0.885	1.08	0.819	1.25	1.063	0.717	0.859	1.133	0.977	0.799	0.8	0.954	0.88	1.349	1.09	1.052	0.778	0.996	0.917	1.329	1.091	1.041	0.979	0.95	0.842	0.936	0.825
A-1818	470.312	475.143	324.595	326.602	181.073	11780.9	2	2	Tier 1	o-Tyrosine	AN01037003	HMDB0006050		91482	1.27	5.9				0	0.729	0.935	0.89	1.019	0.73	1.526	0.855	0.745	0.817	0.798	0.585	0.756	0.742	1.127	0.888	1.231	0.787	0.843	1.044	1.017	0.652	0.886	1.031	0.902	0.791	0.782	0.788	1	0.686
A-1907	482.735	487.404	318.073	320.08	168.03	58426.4	2	2	Tier 1	Urinc acid	AN00855000	HMDB0000289	C00366	1175	1.9	0.4				0.0465	1.067	1.216	0.2507	0.5504	1.089	1.285	1.685	0.913	1.276	1.428	1.273	2.153	0.804	0.912	0.542	0.634	1.314	1.745	1.223	1.85	0.628	0.612	1.517	1.197	1.175	1.189	1.461	1.661	1.055
C-200	118.372	119.559	321.217	323.224	159.126	155260	1	1	Tier 1	8-Aminooctanoic acid	BP00726000	HMDB0247418		66085	0.21	8.7				0	1.355	1.071	1.716	1.224	1.255	0.964	1.504	0.931	1.249	1.029	1.346	0.897	1.256	1.084	0.908	0.754	1.216	0.813	1.103	0.923	1.513	1.371	1.246	1.234	1.111	1.248	1.382	0.873	1.822
C-T553	137.9	138.4	236.092	238.1	74.0004	32960	1	1	Tier 1	Glyoxylic Acid	AN00068000	HMDB0000119	C00048	760	0.19	2.2				0	1.38	1.307	1	0.926	1.862	1.35	1.527	1.283	1.63	1.126	1.418	1.176	1.293	1.501	1.216	1.1	1.686	0.911	1.039	1.338	1.281	1.098	1.321	1.051	1.049	0.983	1.391	1.282	1.35
C-T1250	229.1	230.91	278.103	280.11	116.011	23999	1	1	Tier 1	Maleic acid	AN00265001	HMDB0000176	C01384	444266	2.1	0.3				0	1.395	0.982	1.957	1.322	1.492	1.113	1.214	1.104	2.01	1.39	1.47	0.95	1.339	1.19	1.359	1.233	1.498	0.865	1.215	1.103	1.836	2.043	1.386	1.42	1.34	1.19	1.358	0.847	1.647
C-T1434	252	254.56	292.119	294.125	130.027	28780	1	1	Tier 1	Mesaconic Acid	AN00392001	HMDB0000749	C01732	638129	5.25	5.7				0	0.837	0.765	1.017	0.87	1.05	0.785	0.577	1.103	1.1	0.689	1.019	0.586	1.03	0.75	0.721	0.762	0.818	0.827	0.76	0.464	0.873	0.816	1.343	1.037	0.758	0.924	1.333	0.68	1.172
C-T51152	289.2	292	468.286	472.299	145.11	20334	1	2	Tier 1	N,N-dimethyl-L-Valine	BP00563000			11008044	3.54	9.3				0	0.831	0.889	0.852	0.959	0.609	0.806	0.676	0.892	0.737	0.809	0.753	0.89	1.07	0.967	0.867	1.078	0.71	1.065	0.69	0.59	0.607	0.595	0.636	0.559	0.649	0.708	0.697	1.282	0.924
C-T1983	378.7	381.16	441.203	445.216	118.027	63472	1	2	Tier 1	Succinic Acid	AN00281002	HMDB0000254	C00042	1110	4.45	0.3				0	1.158	0.912	0.811	0.702	1.139	1.1	0.604	1.08	1.91	0.862	1.008	0.598	1.025	0.721	1.384	0.907	1.093	0.936	1.152	0.84	1.451	1.31	1.008	0.851	1.001	1.111	1.241	0.454	1.573
C-T51527	411.3	416.48	276.159	278.166	114.068	45900	1	1	Tier 1	2-Methylpent-4-enoic acid	BP00254009	HMDB0031158		549519	1.67	0				0	1.577	1.167	1.064	1.009	0.679	0.734	0.63	0.797	0.694	1.053	1.223	1.173	0.614	0.695	0.865	0.916	0.59	1.05	0.94	0.951	0.917	1	0.639	0.811	0.603	0.654	0.803	0.944	0.791
C-T2112	414.4	419.85	300.123	302.13	138.032	97000	1	1	Tier 1	Salicylic Acid	AN00477006	HMDB0001895	C00805	338	1.92	2				0	0.507	0.606	1.327	1.2	1.878	0.946	0.488	0.614	1.144	0.986	0.64	0.675	1.699	0.707	0.557	0.82	0.97	0.806	0.828	0.423	1.22	0.663	0.803	0.632	0.59	0.754	0.684	0.799	0.484
C-T2369	556.9	561.65	448.307	450.314	286.214	77176	1	1	Tier 1	Hexadecanedioic Acid	AN02496000	HMDB0000672	C19615	10459	3.15	2				0	0.712	0.973	0.583	0.627	1.196	1.488	1.014	1.105	0.53	0.857	1.408	1.379	0.588	0.871	2.273	2.201	0.856	0.715	1.742	3.914	0.897	0.913	1.313	1.39	0.923	1.083	0.69	0.935	0.577
C-2855	706.75	711.507	442.334	444.341	280.243	8.93286e+06	1	1	Tier 1	Linoleic Acid	AN02413000	HMDB0000673	C01595	5280450	5.7	0.4				0	0.588	0.84	0.43	0.753	0.584	1.082	0.341	0.67	0.374	0.342	0.593	0.881	0.372	0.48	1.177	0.907	0.425	0.87	0.957	1.135	0.839	0.668	0.403	0.462	0.601	0.769	0.623	0.75	0.533
H-62	104.437	106.117	515.17	517.176	281.111	7418.18	1	1	Tier 1	1-Methyladenosine	AN02416000	HMDB0003331	C02494	27476	2.04	1.8				0	1.057	1.073	0.602	0.641	1.028	1.248	0.863	0.978	0.795	1.274	0.566	0.983	1.163	1.467	1.004	1.064	0.808	0.785	1.188	1.495	0.958	1.073	0.876	0.81	1.036	1.13	0.622	0.661	0.691
H-T645	124.8	125.76	386.129	388.134	152.069	10951	1	1	Tier 1	Xylitol	BP00649001	HMDB0002917	C00379	6912	4.44	9.4				0.1395	0.508	0.5243	0.767	0.815	0.4554	0.985	1.317	1.073	0.573	0.997	0.4667	0.697	0.69	0.908	0.923	1.091	0.4946	0.954	0.912	1.186	0.769	0.839	0.594	0.4468	1.166	1.071	0.978	1.09	1.075
H-162	141.748	142.109	398.123	400.133	164.065	57201.2	1	1	Tier 1	1,5-Anhydrosorbitol	AN00796004	HMDB0011726, HMDB0011736, HMDB02712, HMDB11726, HMDB11736	C07326	64960	8.36	1.4				0	1.409	1.086	1.75	1.568	1.581	2.359	1.379	1.629	1.505	2.381	1.287	1.391	1.631	2.425	1.603	1.516	1.214	1.735	1.8	3.227	1.358	1.168	1.756	1.057	1.355	1.508	1.143	1.427	1.696
H-736	248.647	251.16	534.143	536.15	300.085	91525.9	1	1	Tier 1	Salicylate beta-D-Glucose Ester	BP02705002			49859589	1.1	0.3				0	0.697	0.816	1.475	1.213	2.054	1.048	0.684	0.708	1.28	1.101	0.742	0.911	1.771	0.824	0.786	0.846	1.134	0.787	1.017	0.655	1.24	0.738	0.971	0.75	0.656	0.85	0.769	0.876	0.596
H-2010	411.011	416.162	338.104	340.11	104.046	1.2853e+06	1	1	Tier 1	Methyl (R)-(+)-lactate	BP00197006	HMDB0254599		637514	5.28	1.4				0	1.103	1.291	0.847	1.063	1.125	0.946	1.362	0.993	1.43	0.799	1.448	1.194	1.411	1.264	1.278	1.498	1.438	0.969	1.346	1.198	1.159	1.327	1	1.157	0.798	0.763	1.914	1.373	1.37
H-T53027	444.9	449.04	352.119	354.126	118.063	23393	1	1	Tier 1	(+)-Ethyl D-lactate	BP00283006			7344	7.56	1.8				0.0233	0.86	0.932	0.737	1.01	1.1	0.94	1.077	0.848	1.3	0.592	1.507	1.2	1.548	1.196	1.697	1.259	1.24	0.803	1.375	1.185	0.904	0.989	0.96	0.896	0.683	0.867	1.816	1.252	1.1
H-T53212	468.3	472.97	386.106	388.113	152.047	205699	1	1	Tier 1	Methylsalicylate	BP00647025	HMDB0034172		4133	1.73	0.2				0	0.825	0.985	1.071	1.057	1.779	0.97	0.893	0.823	1.381	1.094	0.912	0.868	1.534	1	1.05	1.23	1.198	0.907	1.247	0.925	1.14	0.96	0.927	0.812	0.78	0.802	0.957	0.911	0.625
K-T45	157.8	158.53	338.117	340.123	90.0317	475901	1	1	Tier 1	Glycerone/Methylglyoxal	AN00130008	HMDB0001882	C00184	670	0.25	1				0	0.951	1.045	1.005	0.666	0.991	0.896	0.645	0.891	1.24	0.92	1.7	1.094	1.126	0.98	0.618	0.762	1.198	0.972	1.072	1.075	1.204	1.174	0.746	0.665	0.594	0.791	1.514	1.217	1.326
K-116	157.813	158.547	338.117	340.124	90.0319	477631	1	1	Tier 1	Glyceraldehyde	AN00130000	HMDB0001051	C00577, C02426	751	0.63	0.5				0	0.949	1.039	0.989	0.657	0.998	0.889	0.642	0.89	1.234	0.908	1.661	1.092	1.124	0.967	0.605	0.77	1.189	0.967	1.067	1.07	1.187	1.185	0.738	0.67	0.602	0.795	1.492	1.197	1.31
K-T391	344.7	346.29	378.147	380.155	130.063	10774	1	1	Tier 1	2-Ketohexanoic acid	AN00396002	HMDB0001864	C00902	159664	3.51	7.9				0.4419	0.978	1.1	0.6922	0.966	0.8623	0.7715	0.7463	1.015	0.7463	0.995	0.6795	0.7383	0.7192	0.6894	1.055	0.926	0.7079	1.001	0.7573	0.8022	0.8068	1.133	0.6913	0.7467	0.963	0.7	0.8056	0.974	1.05
A-40	85.94	82.395	387.068	389.074	153.009	158662	1	1	Tier 2	3-Sulfino-L-alanine	AN00655000	HMDB0000996	C00606	1549098	0.32	5				0	1.21	1.07	1.138	0.826	0.976	0.992	1.107	1.035	0.982	0.707	0.986	0.878	0.983	0.871	1.245	1.083	1.179	0.633	1.058	0.642	1.295	0.924	0.942	1.203	1.056	0.908	1.255	1.107	1.336
A-T213	113	114.69	468.143	470.15	234.085	47048	1	1	Tier 2	Tabtoxin Biosynthesis Intermediate 3	BM01757000		C20913	92042779	1.69	1.2				0	1.003	1.076	1.001	1.072	0.794	1.139	0.993	0.96	1.014	1.331	0.485	0.658	0.75	0.86	0.85	1.203	1.122	1.085	0.871	0.94	0.697	1.115	1.144	1.091	1.29	1.017	1.087	1.133	0.697
A-120	117.791	116.602	436.117	438.124	202.059	23425.3	1	1	Tier 2	N3-Fumaroyl-L-2,3-diaminopropanoic acid	ED01316000		C20961	46926286	0.21	19.3				0	1.267	1.023	1.064	1.161	0.781	1.298	1.12	1.27	1.278	1.434	1.105	1.082	1	1.029	1.116	0.938	1.127	1.485	1.37	1.185	1.058	1.432	1.342	1.112	1.445	1.851	1.201	1.259	1.799
A-T51750	118.1	119.71	436.117	438.124	202.059	29274	1	1	Tier 2	Penmacric acid	EF01316001	HMDB0029436		5231917	2.41	27.6				0	1.223	0.999	1.084	1.209	0.821	1.32	1.118	1.267	1.25	1.475	1.09	1.051	1.01	1.071	1.158	0.949	1.137	1.503	1.24	1.224	1.032	1.429	1.33	1.148	1.434	1.837	1.217	1.21	1.921
A-T236	121.2	122.77	424.154	426.16	190.095	52644	1	1	Tier 2	Tabtoxin Biosynthesis Intermediate 4	BM01168004		C20914	92042780	0.2	4.4				0	1.021	0.816	1.304	0.485	0.924	0.784	1.297	1.112	0.99	0.778	0.86	0.272	1.058	0.671	0.66	0.96	1.254	1.024	1.157	0.972	1.277	1.179	1.123	1.289	1.295	0.624	0.722	0.77	0.795
A-T288	127.6	129.07	438.133	440.14	204.075	181717	1	1	Tier 2	gamma-Glutamyl-Glycine	AN01346001	HMDB0029149, HMDB11667, HMDB29149		100099	0.67	2				0	1.023	1.283	1.01	1.337	0.681	1.247	0.795	0.952	0.592	0.796	0.392	0.63	0.524	0.729	0.766	0.923	0.926	0.863	0.75	0.857	0.771	1.076	1.208	0.865	1.152	1.32	1.097	1.119	0.842
A-T436	148.4	149.48	452.149	454.156	218.09	23919	1	1	Tier 2	Hydroxyprolyl-Serine	AN01544003	HMDB0028872		10130637	1.88	1				0	0.877	1.192	0.888	0.958	0.604	0.807	1.036	0.981	0.809	1.025	0.518	0.714	0.561	0.639	0.752	1.306	1.396	1.607	0.861	0.77	0.648	1.071	1.248	0.773	0.916	0.955	1.198	1.402	0.856
A-T601	162.2	162.75	408.16	410.166	174.1	446886	1	1	Tier 2	N5-Acetyl-Ornithine	PR00943004			193343	2.66	16.8				0	0.945	0.831	1.244	0.897	0.9	0.869	0.901	1.125	0.872	0.64	0.775	0.583	0.783	0.693	0.895	0.941	0.902	0.836	1.11	0.927	1.039	0.98	0.886	0.786	0.818	0.693	1.02	0.883	1.255
A-T939	174.3	174.49	707.231	709.237	473.166	66348	1	1	Tier 2	10-Formyltetrahydrofolic Acid	AN04478002	HMDB0000972	C00234	6326742	9.77	45.4				0.4419	1.608	1.705	0.2426	0.2633	1.5	1.71	1.86	0.2402	0.2531	2.259	0.981	0.2688	0.2544	2.123	0.2679	2.193	0.2438	0.2309	0.2657	2.452	0.2446	1.877	1.771	1.892	0.2563	0.2433	0.2639	1.421	1.377
A-359	191.805	193.095	413.12	415.127	179.062	22523.5	1	1	Tier 2	(R)C(R)S-S-Propylcysteine sulfoxide	EF01007001	HMDB0029442		25202184	1.51	6.8				0	0.975	0.623	1.259	0.736	0.429	0.412	1.205	0.872	0.476	0.554	1.131	0.603	0.865	0.709	0.724	0.891	1.194	0.754	0.638	0.567	0.555	0.478	0.817	0.909	0.914	0.69	0.863	0.871	0.776
A-T51741	194.5	195.91	424.154	426.162	190.095	8297	1	1	Tier 2	2-Amino-4-[(2-hydroxy-1-oxopropyl)amino]butanoic acid	EF01168003	HMDB0031412		131751168	1.46	50.8				0	0.99	1.158	1.063	1.367	0.93	1.07	0.788	0.449	0.92	0.971	0.623	0.926	0.751	1.036	0.986	1.235	0.593	0.688	1.188	1.285	0.888	1.034	0.97	0.798	0.694	0.757	1.023	1.124	1.213
A-T1003	202.6	204.38	391.098	393.105	157.037	9652	1	1	Tier 2	2-Aminomuconic Acid	AN00707000	HMDB0001241	C02220	5280499	4.42	25.5				0.3488	0.831	1.046	0.3342	0.3628	1.3	0.949	0.3832	0.836	0.3488	0.3282	0.3487	0.3704	1.166	0.976	0.921	0.349	1.375	0.3182	0.576	1.139	0.805	0.514	0.57	0.747	0.3531	1.063	1.248	0.3843	0.666
A-T526	202.6	204.38	408.123	410.13	174.064	324004	1	1	Tier 2	N-Formimino-L-glutamic acid	AN00938001	HMDB0000854	C00439	439233	3.19	36.3				0	0.771	1.267	0.475	0.354	1.439	0.866	0.27	0.871	0.82	0.522	0.985	0.437	1.204	0.998	0.92	0.224	1.486	0.781	0.554	1.179	0.928	0.52	0.465	0.538	0.359	1.222	1.265	0.31	0.493
A-399	202.87	204.66	353.114	355.123	119.056	13267.2	1	1	Tier 2	Aminoethoxyacetic acid	ED00291003	HMDB0060587		11170956	7.09	2.5				0	1.006	1.049	0.777	0.877	0.96	1.074	1.067	0.892	0.891	1.324	0.643	1.067	1.046	1.261	1.032	1.26	0.811	0.92	1.346	1.486	1.041	1.198	1.156	1.061	1.099	1.109	0.752	0.903	0.934
A-405	204.174	206.024	437.149	439.156	203.091	91826.5	1	1	Tier 2	Asparaginyl-Alanine	AN01334001	HMDB0028724		9942455	1.01	70.5				0	0.689	1.105	0.537	0.521	1.625	1.331	0.357	0.72	0.986	0.601	1.011	0.405	0.87	1.07	0.891	0.276	1.28	0.524	0.601	1.637	1.044	0.529	0.499	0.582	0.337	1.036	1.027	0.268	0.585
A-T570	205.7	207.62	423.123	425.13	189.064	17433	1	1	Tier 2	2-Amino-6-Oxoheptanedioic Acid	BM01144000		C03871	194695	3.16	32.6				0	1.097	0.922	1.005	1.183	0.977	1.31	1.84	1.009	1.325	1.576	1.002	1.686	1.457	1.958	0.926	2.149	1.04	1.21	1.406	1.373	1.288	1.475	1.131	1.38	1.689	1.246	1.131	1.51	1.41
A-439	211.876	214.073	465.181	467.187	231.122	9580.05	1	1	Tier 2	Asparaginyl-Valine	AN01720000	HMDB0028744		18218188	1.13	25.9				0	1.208	0.884	0.869	0.925	1.112	1.534	1.547	0.885	1.29	1.983	0.534	0.753	0.973	1.644	0.912	1.91	0.821	0.775	1.577	2.047	1.205	1.613	0.972	1.24	1.208	1.153	0.74	0.92	1.164
A-442	212.27	214.485	427.1	429.106	193.041	14932.9	1	1	Tier 2	3-Amino-4,7-dihydroxycoumarin	BM01208002		C12468	54691343	8.85	74.8				0	0.569	1.094	0.827	0.748	1.313	1.083	0.447	0.778	0.997	0.832	1.037	0.619	0.968	1.009	0.98	0.589	1.104	0.675	0.686	1.167	0.988	0.725	0.735	0.624	0.466	1.247	0.998	0.604	0.688
A-482	223.966	226.416	351.137	353.144	117.079	18492.5	1	1	Tier 2	Isomer 2 of 5-Aminopentanoic acid	AN00277004	HMDB0003355	C00431	138	0.79	23.9				0	1.042	0.956	1.053	1.172	0.919	1.135	1.06	1.085	2.263	2.31	1.125	1.291	0.844	1.066	0.819	0.954	2.021	2.76	1.202	1.146	0.901	1.169	1.134	1.066	1.046	1.022	0.822	1.168	1.413
A-486	224.398	226.85	367.096	369.103	133.038	330108	1	1	Tier 2	Iminodiacetic acid	ED00428002	HMDB0011753	C19911	8897	0.8	46.5				0	0.665	1.129	0.686	0.483	1.792	1.059	0.273	0.888	0.862	0.56	1.494	0.556	1.167	1.051	0.885	0.193	1.28	0.724	0.47	1.082	0.943	0.542	0.56	0.694	0.404	1.058	1.271	0.282	0.427
A-T1093	231.1	233.58	385.636	387.642	303.154	8265	2	2	Tier 2	Gamma-Glutamylarginine	AN02758002	HMDB0029143		20719180	1.8	5.3				0.0465	0.867	1.11	0.878	1.052	0.779	1.13	1.365	1.07	1.069	1.498	0.6439	0.6839	0.779	0.92	0.9	1.134	1.166	1.299	0.742	1.039	0.752	0.962	1.15	1.005	1.1	0.913	0.729	1.036	1.238
A-552	242.403	244.923	409.107	411.113	175.048	76517.9	1	1	Tier 2	Isomer 1 of 7-Cyano-7-carbaguanine	AN00954000		C15996	446357	2.49	30.7				0	0.68	1.212	0.518	0.576	1.521	1.141	0.342	0.777	0.714	0.305	1.193	1.016	0.959	0.714	0.708	0.259	1.228	0.586	0.563	1.274	0.777	0.496	0.494	0.697	0.472	1.447	1.028	0.308	0.496
A-562	244.066	246.592	359.117	361.124	125.059	91707.9	1	1	Tier 2	3-Methylcytosine	AN00334001	HMDB0011601		140523	0.36	21.5				0	0.671	0.615	0.647	0.813	0.518	0.846	0.794	0.882	0.793	0.905	0.694	0.689	0.537	0.795	0.681	0.86	0.614	0.842	0.793	0.838	0.736	1.014	0.872	0.82	1.15	1.101	0.786	0.963	1.151
A-564	244.31	246.837	474.067	476.074	240.009	10697.3	1	1	Tier 2	Isomer 1 of 1,2-Dihydroxynaphthalene-6-sulfonic acid	BM01817000		C16196	9543072	1.39	9.4				0	1.398	1.171	1.125	1.276	0.86	1.145	1.523	0.926	1.26	1.591	1.176	1.163	0.831	1.526	0.998	1.404	1.185	0.976	1.147	1.157	1.126	1.561	1.266	1.1	1.293	1.04	1.318	1.574	1.444
A-579	248.493	251.036	383.106	385.113	149.048	220395	1	1	Tier 2	Isomer 1 of L-Methionine	AN00608000	HMDB0000696	C00073	6137	8.11	19.3				0	1.027	1.008	0.816	0.903	0.783	0.894	1.424	0.83	1.045	1.3	1.043	1.286	0.756	0.973	0.943	1.39	0.874	1.142	1.451	1.369	0.821	1.096	0.98	1.039	0.99	1.014	0.861	1.011	0.953
A-591	250.932	253.487	409.143	411.15	175.085	13538.7	1	1	Tier 2	Isomer 2 of N-Carboxyethyl-g-aminobutyric acid	AN00957000	HMDB0002201		2572	0.81	42.5				0	0.881	0.986	0.81	1.27	0.861	1.121	0.993	0.934	1.112	0.862	0.763	0.923	1.083	1.019	1.056	1.282	0.75	1.053	1.154	0.95	0.744	1.458	1.104	0.922	0.75	0.947	1.151	1.596	1.033
A-T931	251.5	254.06	363.101	365.108	129.043	18497402	1	1	Tier 2	Beta-Ethynylserine	BM00380002		C22141	127838	1.76	32.5				0	0.979	1.193	0.9	1.106	1.082	1.315	0.809	1.002	0.707	0.742	0.971	1.757	0.84	0.94	0.685	0.91	0.961	0.943	0.898	1.3	0.804	1.04	0.94	0.817	1.1	1.357	0.913	1.05	1.071
A-611	255.85	258.435	474.066	476.074	240.008	7605.78	1	1	Tier 2	Isomer 2 of 1,2-Dihydroxynaphthalene-6-sulfonic acid	BM01817000		C16196	9543072	2.87	2.2				0	1.524	1.247	1.196	1.518	0.905	1.136	1.621	0.976	1.187	1.475	1.351	1.295	0.835	1.672	1.06	1.695	1.167	1.212	1.251	1.215	1.15	2.042	1.429	1.171	1.328	1.398	1.131	1.601	1.957
A-T1289	260.7	263.31	307.111	309.118	73.0528	36774	1	1	Tier 2	Aminoacetone	AN00065000	HMDB0002134	C01888	215	1.13	1.7				0	1.19	0.99	0.906	1.133	0.956	1.156	1.328	0.965	1.079	1.573	0.728	1.174	1.086	1.464	1.114	1.422	0.925	1.043	1.484	1.473	1.15	1.47	1.161	1.239	1.385	1.242	0.901	1.029	1.037
A-639	261.704	264.322	440.101	442.108	206.043	218466	1	1	Tier 2	7-Hydroxy-2-Oxindole-3-Acetate	BP01373000			25201070	6.24	44.8				0	0.812	1.391	0.778	0.665	1.583	1.077	0.381	1.127	0.826	0.426	1.036	0.719	1.555	0.91	1.22	0.262	1.272	0.792	0.781	0.9	0.899	0.467	0.672	0.709	0.421	1.16	1.138	0.353	0.512
A-683	269.611	272.276	444.124	446.131	210.066	18381.5	1	1	Tier 2	N-Carbamoyl-2-amino-2-(4-hydroxyphenyl)acetic acid	EF01433000	HMDB0031813		578941	3.46	25.7				0	0.906	0.765	0.651	0.84	0.571	0.698	1.15	0.669	0.788	1	0.823	1.066	0.618	0.723	0.982	1.058	0.699	0.849	0.832	0.912	0.765	0.946	1.015	1	0.943	0.773	0.975	0.943	0.987
A-698	275.28	277.976	339.137	341.144	105.079	134048	1	1	Tier 2	2-Amino-2-methyl-1,3-propanediol	AN00204001	HMDB0244975	C11260	1531	0.07	36.9				0	1.301	0.924	1.111	1.134	0.965	1.079	1.418	0.957	1.076	1.455	1.163	2.085	0.907	1.074	0.937	1.181	0.96	1.004	0.994	1.058	1.053	1.22	1.06	1.286	1.21	0.866	0.933	1.264	1.35
A-702	275.837	278.534	335.106	337.113	101.048	105625	1	1	Tier 2	L-3-Aminodihydro-2(3H)-furanone	EF00171000	HMDB0029387	C02926	73509	0.1	4.3				0	1.1	1.108	0.669	0.845	0.957	1.159	1.321	0.932	1.014	1.587	0.61	1.123	1.166	1.457	1.032	1.517	0.887	0.936	1.628	1.641	1.04	1.305	1.114	1.199	1.27	1.118	0.702	0.861	0.889
A-713	279.608	282.305	393.147	395.154	159.089	35730.7	1	1	Tier 2	Isomer 1 of Calystegin A3	BP00725001		C10850	442999	1.92	20.2				0	0.826	0.988	1.064	2.177	0.787	1.125	1.06	1.106	1.188	0.898	0.977	2.23	1.143	1.369	1.41	1.518	0.82	1.169	1.074	1.076	0.845	1.415	1.009	0.782	0.822	1.553	1.227	1.249	1.633
A-726	282.844	285.542	464.185	466.192	230.126	4247.2	1	1	Tier 2	Isomer 1 of Hydroxyprolyl-Valine	AN01711000	HMDB0028876		61158071	0.79	40.1				0	0.933	1.1	0.92	0.985	0.834	1.238	1.168	1.045	1.195	1.142	1.017	1.041	0.837	1.214	1.164	1.287	1.061	1.509	1.174	1.087	0.881	1.055	1.24	1.277	1.068	1.127	0.954	1.155	1.25
A-T1169	286.1	288.8	429.112	431.118	195.053	6923	1	1	Tier 2	Dopaquinone	AN01229001	HMDB0001229	C00822	439316	1.25	39.6				0.1395	0.929	0.73	1.568	1.509	0.812	0.666	0.765	0.666	0.56	0.5002	0.76	0.984	0.774	0.5291	0.913	0.83	1.122	0.4849	0.5578	0.5031	0.98	0.731	1.517	1.571	0.758	1.02	1.734	1.32	1.263
A-737	286.33	289.032	441.147	443.153	207.089	26144.6	1	1	Tier 2	Isomer 3 of 3-Phenylpropionylglycine	BM01392003	HMDB0002042		1608346	2.19	46.9				0	1.173	1.083	1.039	1.198	0.904	1.411	1.312	1.198	1.121	1.373	1.172	1.093	0.887	1.194	1.165	1.252	1.169	1.358	1.123	1.438	1.119	1.476	1.403	1.068	1.506	1.514	1.124	1.391	1.76
A-777	296.529	299.37	335.142	337.149	101.084	571688	1	1	Tier 2	5-Aminopentanal	AN00174001	HMDB0012815	C12455	443849	0.08	5.5				0	1.23	1.208	0.945	1.062	1.002	1.117	1.14	1.224	0.9	1.617	1.41	1.476	0.843	1.16	0.778	1.244	1.016	1.472	0.959	1.244	1.053	1.424	1.148	1.189	1.216	1.04	0.749	1.088	0.978
A-T1481	299.8	302.69	304.113	306.119	70.0531	6390	1	1	Tier 2	Alpha-Aminopropiononitrile	BM00055001		C05714	411840	4.21	17.3				0	0.879	0.961	0.937	0.823	0.695	0.631	0.733	1.074	1.064	0.912	1.012	0.804	1.089	0.7	0.861	0.589	1.174	1.057	0.718	0.887	0.96	0.83	0.902	0.787	0.832	0.871	1.203	0.998	0.937
A-T1637	305	307.96	364.625	366.632	261.132	174016	2	2	Tier 2	Gamma-glutamyl-ornithine	AN02121000	HMDB0002248		189156	1.94	1.7				0	0.955	0.929	0.71	0.819	0.693	0.985	0.939	0.882	0.912	1.18	0.727	1.362	0.699	0.92	0.897	1.104	0.946	0.992	0.865	0.85	0.76	0.9	0.884	0.942	1.04	0.89	0.796	1.003	1.15
A-906	318.178	321.313	472.109	474.115	238.051	6586.67	1	1	Tier 2	L-4-Chlorotryptophan	EF01796000	HMDB0030400		14048817	0.27	0.4				0	0.536	0.79	0.593	1.064	0.55	0.709	0.656	0.796	0.663	0.677	0.695	0.749	0.524	0.793	0.583	0.671	0.532	0.664	0.664	0.741	0.665	0.813	0.765	0.695	0.58	0.709	0.676	0.924	0.647
A-T1307	319.2	322.35	372.134	374.141	276.159	69655	2	2	Tier 2	p-Coumaroylagmatine	AN02356000	HMDB0033460	C04498	5280691	7.79	58				0.1395	0.1179	0.1204	0.669	0.776	0.1034	0.107	0.799	1.022	0.817	0.1064	0.113	1.067	0.725	1.181	0.741	1.239	0.1089	1.539	0.789	0.107	0.583	1.083	1.063	0.87	1.019	0.995	0.1178	0.907	0.559
A-T2226	330.3	333.3	385.158	387.163	151.1	9938	1	1	Tier 2	D-Cathine/(-)-Norephedrine	AN00640000				0.82	49.3				0.1628	0.3614	0.587	0.3321	0.923	0.325	0.939	1.07	1.834	1.188	1.098	0.3465	1.074	0.373	1.404	1.139	1.761	0.607	0.752	0.996	0.718	0.3349	0.52	0.638	0.377	0.3508	0.88	2.198	2.704	1.123
A-51021	344.605	348.299	462.168	464.174	228.109	5870.36	1	1	Tier 2	Isomer 2 of Prolyl-Hydroxyproline	AN01684000	HMDB0006695		11902893	3.48	64				0	0.726	1.126	0.875	1.027	0.906	1.042	1.109	1.039	1.381	0.871	0.741	0.987	0.686	0.709	0.972	1.03	0.986	1.573	0.87	1.026	0.973	1.167	1.03	0.944	0.951	0.951	0.849	1.095	0.949
A-T1798	359.1	362.93	414.102	416.108	180.042	9400	1	1	Tier 2	Trans-2,3-Dihydroxycinnamic Acid	AN01019003	HMDB0032057	C12623	5282146	7.28	32.7				0.093	0.3774	0.757	0.3468	1.008	0.3312	0.632	1.017	0.894	1.038	1.182	0.864	1.021	0.671	1.04	0.602	1.133	0.792	1.05	0.66	0.3426	0.652	0.91	0.602	0.747	0.74	0.651	0.927	0.823	0.382
A-1133	368.477	372.038	335.18	337.187	101.121	62529.4	1	1	Tier 2	Hexylamine	EF00175000	HMDB0032323	C08306	8102	2.71	47.9				0	1.212	1.169	0.981	1.082	1.02	1.104	1.052	1.202	0.87	1.609	1.351	1.46	0.823	1.128	0.791	1.227	0.974	1.433	0.94	1.232	1.038	1.306	1.104	1.174	1.197	1.042	0.684	1.053	0.987
A-T5751	384.9	387.7	425.156	427.164	191.098	888245	1	1	Tier 2	Trihomomethionine	BP01188000		C17221	101140117	3.52	58.4				0.0233	0.735	1.042	0.794	0.629	1.045	0.978	0.477	1.184	0.982	0.622	0.95	1.028	1.36	1.047	1.095	0.29	0.877	0.732	0.625	0.789	0.84	0.584	0.883	0.797	0.713	0.988	0.936	0.548	0.585
A-1293	392.038	395.313	444.111	446.118	210.053	18218.1	1	1	Tier 2	Vanilpyruvic acid	AN01432001	HMDB0011714		14124	0.52	55.9				0	0.654	1.23	0.419	0.387	1.758	0.872	0.419	0.619	1.04	0.603	1.225	0.517	0.954	0.774	0.868	0.206	1.607	0.72	0.725	1.006	0.872	0.58	0.51	0.567	0.396	1.009	1.227	0.424	0.612
A-T2655	402.4	406.35	324.591	326.598	181.06	94961	2	2	Tier 2	7,8-Dihydroxanthopterin	AN01035001		C21065	135959	9.81	47.9				0.186	1.088	1.457	1.026	0.3374	1.765	0.307	0.641	1.239	0.3243	0.742	1.3	1.038	1.597	1.19	1.434	0.508	1.411	1.034	0.922	1.203	0.3135	0.691	0.93	0.3364	0.89	1.33	1.385	0.66	0.85
A-1375	407.722	411.991	380.142	382.149	146.084	9648.73	1	1	Tier 2	1H-Indole-3-methanamine	BP00576001	HMDB0029740		472107	1.74	33.6				0	0.986	1.035	1.057	0.681	0.733	0.618	0.874	0.793	1.085	0.756	1.115	0.749	0.981	0.959	1.001	0.737	1.047	1.119	1.182	0.935	1.094	0.818	0.79	0.901	0.688	0.942	0.935	0.747	0.784
A-T51725	413.4	418.01	382.111	384.115	148.052	34456	1	1	Tier 2	(E)-3-(2-Hydroxyphenyl)-2-propenal	EF00596004	HMDB0031725		5318169	3	15.1				0.186	0.7	0.873	0.6942	1.028	0.6631	1.146	0.93	1.05	0.7244	0.6818	0.862	1.245	0.7281	0.7212	1.027	1.166	1.045	1.815	1.033	1.425	1.075	1.174	0.811	0.966	1.032	1.095	0.658	1.747	1.09
A-T5645	415.4	420.12	375.175	377.181	141.115	25572	1	1	Tier 2	Pelletierine	BP00520000	HMDB0030325	C06182	92987	3.36	22.9				0.0233	0.664	1.338	0.532	0.533	1.386	0.806	0.586	0.843	0.9	0.662	1.401	0.59	0.777	0.946	0.858	0.2814	1.046	0.7	0.671	1.258	1.058	0.691	0.603	0.52	0.285	1.29	0.965	0.57	0.612
A-T2498	418.2	423.09	399.175	401.181	165.115	3845	1	1	Tier 2	Ephedrine	AN00815000	HMDB0015451	C01575	9294	4.27	9.4				0.093	1.605	1.436	1.014	1.264	1.071	1.357	1.603	1.229	0.91	1.652	1.588	1.168	1.252	1.369	1.466	1.476	0.8373	1.204	1.209	1.398	1.29	1.369	1.278	1.7	1.256	1.39	1.055	1.48	1.431
A-T2270	430.7	435.65	367.122	369.128	266.127	4203	2	2	Tier 2	Gamma-Glutamyltyramine	BM02198000		C20926	10214674	0.31	46				0.1395	1.266	1.311	1.576	1.315	1.424	0.898	1.464	1.531	1.471	1.217	1.274	1.55	1.37	0.9445	1.67	1.435	1.163	1.155	1.554	1.071	1.55	0.9086	1.414	1.941	2.018	1.46	1.471	1.581	1.417
A-T2155	440.9	445.09	443.161	445.168	209.105	5775	1	1	Tier 2	N-Acetyl-3-Methoxytyramine	PR01420000				4.82	71.8				0.0233	0.852	0.631	0.5276	0.88	1.05	1.246	1.21	0.9	1.101	1.64	0.605	0.881	0.694	0.96	0.956	1.372	0.884	0.808	1.147	1.564	1.075	1.572	0.943	0.935	1.087	1.099	0.522	0.553	1.158
A-T5626	442.9	446.94	355.112	357.118	121.053	39665	1	1	Tier 2	O-Aminobenzaldehyde	BP00305000			68255	1.18	65.6				0	1.516	1.422	1.381	1.553	1.143	1.375	2.22	1.341	1.278	1.301	1.442	1.181	1.24	1.369	1.687	2.078	2.068	2.596	1.268	1.191	1.022	1.278	1.566	1.3	1.648	1.572	1.287	1.433	1.813
A-1754	458.394	462.263	414.137	416.144	180.079	38241.7	1	1	Tier 2	Propylparaben	EF01028006	HMDB0032574		7175	0.44	3.6				0	0.097	0.119	2.827	1.323	3.375	0.122	0.306	0.104	0.14	0.218	2.214	0.071	3.508	0.122	0.319	0.086	4.355	0.235	0.359	0.123	3.529	0.769	0.41	0.1	0.054	0.445	1.655	0.137	0.083
A-1835	473.455	478.539	314.118	316.125	160.119	8448	2	2	Tier 2	Isomer 1 of N(6)-Methyllysine	AN00744000	HMDB0002038	C02728	164795	2.81	65				0	1.452	1.227	0.756	1.097	1.067	0.987	1.169	1.347	1.176	1.435	1.231	1.333	1.132	1.501	1.094	1.42	1.022	1.142	1.249	1.168	1.143	1.601	1.075	1.287	1.295	1.112	0.875	1.157	1.218
A-1871	478.801	484.236	650.174	654.186	183.064	13915.8	1	2	Tier 2	Isomer 1 of 4-Amino-2-hydroxylamino-6-nitrotoluene	BM01066000		C16403	9543061	0.34	46.3				0	0.624	1.051	0.502	0.445	1.245	0.77	0.363	0.746	0.759	0.556	1.037	0.503	0.901	0.848	0.754	0.437	1.137	0.648	0.604	1.093	0.863	0.498	0.501	0.51	0.406	1.031	1.084	0.486	0.486
A-1893	481.432	486.354	520.146	522.149	286.088	22516.4	1	1	Tier 2	Asperxanthone	EF02486000	HMDB0030852		5748546	6.59	28.1				0	2.127	1.407	1.015	1.11	1.997	1.276	1.202	1.736	3.183	1.195	1.709	1.61	2.326	1.461	1.173	1.811	1.462	1.434	1.815	0.91	1.41	1.012	1.319	1.075	0.873	1.651	1.135	0.888	1.053
A-T5901	482.3	487.05	502.132	504.14	268.074	27470	1	1	Tier 2	Isoformononetin	BP02218000	HMDB0033994		3764	2.74	0.1				0.093	0.5595	0.682	0.686	0.754	0.626	0.5077	1.176	0.662	0.848	1.22	0.585	1.311	0.723	0.804	0.711	1.14	0.5167	1.03	1.029	0.603	0.703	0.88	0.838	0.802	0.945	0.762	0.885	1.037	0.5663
A-2160	526.556	531.256	384.126	386.133	150.068	6691.82	1	1	Tier 2	2'-Hydroxy-5'-methylacetophenone	EF00626010	HMDB0032592		15068	0.11	60.8				0	0.956	0.968	1.262	1.07	1.125	0.984	1.066	0.872	0.984	0.816	1.185	0.835	1.277	1.089	0.965	1.075	1.176	0.802	1.056	0.782	1.314	0.998	0.953	0.925	1.044	0.811	1.073	1.277	1.119
A-T5748	528.4	533.11	422.107	424.113	188.047	10654	1	1	Tier 2	Plumbagin	BP01127001			10205	5.66	73.9				0	1.463	1.042	1.429	0.83	1.251	1.25	0.865	1.405	1.42	1.109	0.824	0.583	1.029	0.613	1.224	1.163	0.982	0.759	0.717	0.409	1.366	0.784	0.837	1.208	1.277	0.47	0.64	0.629	1.012
A-2259	541.398	546.265	316.579	318.586	165.042	401706	2	2	Tier 2	Isomer 1 of (R)-3,4-Dihydroxymandelonitrile	BP00807001			440111	0.47	60.4				0	0.926	0.953	0.685	0.746	0.765	0.816	1.198	0.748	0.986	1.442	1.143	1.226	0.741	1.007	0.812	1.133	0.879	1.144	1.088	1.036	0.846	1.104	0.83	0.872	0.962	0.954	0.894	1.067	0.823
A-2491	586.883	592.455	376.092	378.099	284.068	9635.5	2	2	Tier 2	Robustaquinone D	BP02452003			25201879	0.88	15.3				0	0.781	0.816	0.615	0.675	0.616	0.588	1.056	0.597	0.769	1.109	0.957	1.205	0.714	0.86	0.631	1.219	0.74	0.974	0.852	0.828	0.63	0.943	0.725	0.733	0.988	0.664	0.709	1.034	0.716
A-2533	596.259	601.831	354.081	356.088	240.045	14044.4	2	2	Tier 2	Alizarin	BP01819000	HMDB0248144		6293	3.97	29.4				0	0.901	0.884	0.98	1.336	0.726	0.925	1.031	0.814	1.101	1.11	0.908	1.257	0.721	0.861	0.826	1.023	0.738	0.824	0.896	0.892	0.896	1.188	1.003	1.253	1.278	0.923	0.952	1.16	0.894
C-T420	104.7	106.37	315.083	317.09	152.992	18892	1	1	Tier 2	Thiocysteine	AN00654000	HMDB0003585	C01962	165331	0.74	12.7				0	1.676	1.48	1.704	0.932	1.317	0.837	2.417	1.086	0.923	0.614	0.98	0.929	1.058	0.738	1.125	0.781	1.407	0.58	1.277	0.653	1.442	0.998	1.15	1.884	0.977	0.882	1.246	1.479	1.288
C-T646	108.6	110.13	308.125	310.13	146.033	12881	1	1	Tier 2	3-Oxo-3-ureidopropanoic acid	AN00571000		C15607	10290858	0.34	44.7				0.0233	1.012	0.716	0.544	0.556	0.853	0.465	1.371	0.891	0.62	1.067	0.876	0.545	0.631	0.608	0.608	0.627	1.184	0.815	0.97	0.551	0.704	0.486	0.403	0.997	0.791	0.527	0.73	0.832	0.624
C-T377	159.9	160.04	323.161	325.167	161.069	338994	1	1	Tier 2	O-Acetyl-Homoserine	AN00754002		C01077	439389	2.09	47.5				0	1.085	1.006	1.46	1.21	1.31	1.207	1.35	1.93	1.055	0.834	1.325	0.831	1.09	1.143	1.384	1.16	1.505	1.253	1.481	1.312	1.652	1.7	0.994	0.948	0.887	0.923	1.528	1.047	1.359
C-T1240	160.6	160.74	553.268	557.282	230.09	20531	1	2	Tier 2	Aspartyl-L-proline	AN01708005	HMDB0002335		170612	4.58	67.1				0	1.444	1.18	1.289	1.286	1.204	0.836	1.033	1.089	1.334	0.744	1.432	1.091	0.854	0.824	0.512	0.649	1.638	0.917	1	0.56	1.6	0.987	1.391	1.818	1.383	1.501	1.43	0.62	1.503
C-T559	165.1	165.25	394.233	396.238	232.142	12621	1	1	Tier 2	Threoninyl-Isoleucine	AN01735003	HMDB0029064		57281443	1.76	24.6				0.1163	0.3513	1.074	0.881	0.845	0.981	0.726	0.862	0.894	1	0.668	0.784	0.661	0.836	0.621	0.804	0.771	0.951	0.815	0.694	0.497	0.97	0.2789	0.818	1.02	0.932	0.743	0.844	0.41	0.2906
C-T1038	172.1	172.28	271.628	273.635	219.074	8368	2	2	Tier 2	O-Succinyl-L-Homoserine	AN01560000		C01118	439406	0.26	29.5				0	1.494	1.665	1.517	1.283	1.452	1.589	1.135	1.549	0.776	0.722	1.056	0.818	1.089	0.92	1.092	0.858	0.93	0.63	0.904	1.029	1.552	1.204	1.374	1.462	1.147	1.297	1.275	0.892	1.224
C-T1148	228.1	229.87	315.134	317.14	153.043	83384	1	1	Tier 2	(5R)-Carbapen-2-Em-3-Carboxylic Acid	BM00657001		C06669	441133	0.98	10.9				0	1.217	1.371	1.686	1.182	1.426	1.092	1.491	0.965	1.994	1.876	1.499	0.83	1.223	1.094	1.284	1.287	1.297	0.939	1.15	1.046	1.715	1.639	1.333	1.375	1.597	1.166	1.501	1.485	1.333
C-T938	236.2	238.26	266.101	268.108	104.011	22538	1	1	Tier 2	Hydroxypyruvic Acid	AN00193002	HMDB0001352	C00168	964	6.52	45				0	0.977	1.108	0.809	0.928	1.211	0.92	1.368	1.301	1.106	1.186	1.876	0.89	1.157	1.316	0.883	1.493	1.631	1.15	1.22	0.976	1.23	0.926	0.942	1.09	1.043	1.093	1.826	1.611	1.465
C-T51244	239.3	241.48	306.133	308.14	144.042	6499	1	1	Tier 2	2-Methyleneglutaric acid	AN00544002		C02930	95155	1.53	65.6				0	1.012	0.982	2.052	1.121	1.07	0.866	1.777	1.334	2.385	2.473	1.555	0.903	1.7	1.415	1.633	1.568	1.154	0.76	1.272	1.025	1.885	2.184	1.681	1.64	0.853	0.785	1.892	1.658	2.42
C-T1626	284.1	286.8	386.16	388.167	224.069	17758	1	1	Tier 2	2-Benzylmalic Acid	AN01633000		C20653	11229827	2.75	9				0	0.8	1.08	0.73	0.925	1.033	0.891	0.973	1.132	1.18	0.88	1.498	0.996	1.232	0.976	0.904	1.355	1.211	1.092	0.911	0.971	1.2	0.996	0.817	0.885	0.841	0.796	1.516	1.17	1.447
C-T51405	402.2	406.57	324.127	326.135	162.035	6063	1	1	Tier 2	2-Oxo-5-methylthiopentanoic acid	BP00767001		C17211	22266652	4.94	39.3				0.1628	1.184	0.874	1.394	0.957	0.7128	0.601	1.007	1.171	0.654	0.617	1.322	0.665	1.334	0.998	0.844	0.821	1.592	0.936	0.692	0.6223	0.845	0.6024	0.815	1	1.268	0.737	1.219	1.031	0.824
C-1867	410.693	415.816	346.201	348.21	184.11	11124.8	1	1	Tier 2	(3S)-3-Isopropenyl-6-oxoheptanoic acid	BM01083000		C11419	443173	0.95	37.4				0	0.729	0.719	1.598	0.541	1.797	0.903	0.486	0.503	0.97	2.666	1.037	0.531	1.582	0.991	0.397	0.679	1.473	0.679	0.928	0.81	1.631	0.633	0.803	0.541	0.717	0.53	1.096	1.003	0.379
C-T1851	419.2	425.08	490.312	492.319	328.225	4220	1	1	Tier 2	2,3-Dinor-8-iso prostaglandin F1alpha	AN03087000		C14795	9548882	8.74	73.9				0.3953	1.0411	1.0162	0.9699	1.218	1.852	1.198	1.666	0.9707	1.436	1.239	1.652	1.58	1.09	1.0214	0.8923	1.036	1.0489	0.7535	1.014	1.37	0.836	0.8266	1.0342	1.0377	1.438	1.379	1.669	1.286	1.3
C-T2178	431.7	437.27	298.144	300.152	136.052	22889	1	1	Tier 2	M-Methylbenzoic Acid	BM00460000	HMDB0062810	C07211	7418	1.95	1				0.2558	0.577	0.871	0.659	0.952	0.74	1.862	0.61	0.637	0.602	0.541	0.3953	0.81	0.3763	0.56	0.552	0.3117	0.4127	0.2965	0.3275	0.521	0.329	0.802	0.821	0.677	0.3425	0.724	0.488	0.76	1.513
C-T2246	478.5	483.99	374.233	376.24	212.141	78043	1	1	Tier 2	Traumatin	AN01465000	HMDB0037326	C16309	5312889	2.36	17.6				0	0.53	1.277	0.49	0.92	0.559	0.488	0.434	0.765	0.531	0.56	0.669	0.691	0.45	0.6	0.868	0.871	0.662	0.79	0.94	0.464	0.766	0.79	0.453	0.412	0.461	0.616	0.574	0.878	0.744
C-T51599	491.2	495.73	366.171	368.177	204.082	25833	1	1	Tier 2	2-Oxo-8-methylthiooctanoic acid	BP01347000		C17224	44237314	5.35	43.3				0.0698	0.852	1.098	1.464	0.372	2.212	0.781	0.651	0.565	1.702	0.395	0.508	0.1788	2.909	0.39	0.595	0.599	0.692	1.434	2.414	0.22	0.915	0.1485	0.654	0.568	0.993	0.178	0.455	0.2054	0.382
C-T2430	530.4	535.06	480.312	482.32	318.219	51006	1	1	Tier 2	Leukotriene A4	AN02955003	HMDB0001337	C00909	5280383	6.13	10.7				0.186	0.519	1.286	0.66	0.629	0.677	0.842	0.5138	0.684	0.72	1.034	0.557	0.89	0.655	0.797	0.711	1.013	0.4155	0.92	0.579	0.532	0.3312	0.813	1.186	0.4111	0.3448	0.87	0.502	0.407	0.53
C-2385	539.46	544.149	474.322	476.332	312.23	5356.25	1	1	Tier 2	Octadec-9-ene-1,18-dioic-acid	BP02882010		C19618	9543674	0.32	14.8				0.0465	0.333	0.648	0.557	0.867	1.06	0.796	1.0083	0.662	0.658	0.908	0.475	1.004	0.506	0.359	0.909	0.71	0.389	0.997	0.647	1.531	0.617	1.205	0.3836	0.97	0.8	0.842	0.44	1.195	0.754
C-T2359	541.6	546.3	332.22	334.229	170.131	55818	1	1	Tier 2	8-Methyl-6-Nonenoic Acid	AN00898021	HMDB0012183	C18202	5365959	5.24	0.6				0.0233	0.53	0.847	1.159	1.129	1.647	0.497	0.1874	0.392	0.747	0.655	1.079	1.08	1.646	0.691	0.606	0.722	1.42	1.463	0.604	1.239	1.68	0.726	0.96	0.485	0.62	0.871	0.803	0.613	0.454
C-T2349	556.9	561.65	332.222	334.229	170.131	59048	1	1	Tier 2	Cis-4-Decenoic Acid	EF00898003	HMDB0004980		5312351	2.63	23.9				0	0.772	1.115	0.656	0.75	0.71	0.917	0.476	0.753	0.61	0.477	0.717	0.807	0.506	0.546	1.118	1.006	0.614	0.856	1.01	1.472	0.867	0.86	0.51	0.555	0.752	0.935	0.787	0.754	0.735
C-2509	567.397	572.154	478.294	480.302	316.203	24201.4	1	1	Tier 2	all-trans-18-Hydroxyretinoic acid	AN02931009	HMDB0012452	C16679	6506224	2.63	22.4				0	0.64	1.091	0.703	0.659	0.906	0.979	0.937	0.676	0.683	0.409	0.689	1.125	0.949	0.7	0.744	1.09	0.505	1.121	1.129	2.258	0.619	0.868	0.791	0.575	0.671	0.989	0.648	1.255	0.45
C-2533	575.228	579.985	291.136	293.143	258.088	5002.86	2	2	Tier 2	2-Naphtylmethylsuccinic acid	BM02072001		C14115	656886	1.19	23.2				0.0465	1.079	0.983	0.83	0.813	1.393	2.225	2.16	2.434	1.204	2.149	1.314	2.3818	0.861	1.806	0.943	2.012	1.211	1.046	0.827	1.462	0.646	0.777	1.569	1.183	0.695	1.118	1.106	2.888	0.972
C-2662	614.235	618.992	456.31	458.321	294.219	12512	1	1	Tier 2	9-OxoODE	AN02615000	HMDB0004669	C14766	9839084	0.71	6.4				0	0.608	0.826	0.84	0.944	0.771	1.069	0.533	0.824	0.88	0.774	0.828	1.045	0.812	0.777	0.893	0.944	0.613	1.219	1.028	2.145	0.872	0.966	0.765	0.711	0.884	0.895	0.769	1.487	0.892
C-T51825	573.2	724.99	474.321	476.329	312.23	9296	1	1	Tier 2	(9Z,11E)-(13S)-13-Hydroperoxyoctadeca-9,11-dienoic acid	AN02882000	HMDB0003871	C04717	5280720	0.25	72.3				0.093	0.563	0.821	1.839	0.833	0.972	1.113	0.93	0.98	0.9	0.663	1.241	0.4482	0.904	0.731	0.76	0.704	0.76	0.695	1.107	0.803	1.217	0.679	0.4657	0.704	0.667	0.885	1.013	1.001	1.73
C-T51760	589.1	739.58	434.328	436.335	272.235	175862	1	1	Tier 2	16-Hydroxypalmitic acid	BP02291000		C18218	10466	5.74	29.3				0	0.639	0.874	0.449	0.576	0.969	1.322	0.434	0.551	0.419	0.394	0.797	0.807	0.397	0.449	2.004	1.665	0.4	0.691	1.477	2.394	0.9	0.821	0.723	0.797	0.67	1.032	0.726	0.681	0.632
C-T51890	608.8	757.66	460.344	462.351	298.251	114122	1	1	Tier 2	cis-9,10-Epoxystearic acid	BP02679000		C19418	15868	6.15	15.6				0	1.385	1.864	0.398	0.588	0.677	1.074	0.383	0.498	0.308	0.374	0.864	1.06	0.315	0.39	1.681	1.59	0.455	0.757	1.28	2.585	0.727	0.7	0.459	0.591	0.551	1.022	0.75	0.713	0.501
C-T51877	617	765.19	442.332	444.341	280.24	36638	1	1	Tier 2	9-cis,11-trans-Octadecadienoic acid	AN02413001	HMDB0003797	C04056	5280644	3.36	53.4				0	0.852	0.973	0.731	0.761	0.698	1.03	0.497	0.587	0.658	0.334	0.741	0.971	0.598	0.542	0.929	0.925	0.481	0.96	1.154	1.839	0.936	1.06	0.5	0.694	0.695	1.018	0.809	0.728	0.611
C-T51758	626.6	774	458.327	460.335	296.235	58567	1	1	Tier 2	9(S)-HODE	AN02650000	HMDB0004670	C14767	5312830	3.28	70.8				0	0.56	0.822	0.456	0.491	0.454	0.547	0.331	0.341	0.36	0.33	0.615	0.698	0.249	0.367	0.453	0.405	0.319	0.387	0.58	1.102	0.49	0.671	0.348	0.485	0.359	0.596	0.391	0.44	0.347
C-T51898	707.7	848.42	464.316	466.323	302.225	226180	1	1	Tier 2	syn-Stemoden-19-oic acid	BP02746006		C20208	71448974	2.98	16.6				0	0.623	0.846	0.461	0.796	0.617	1.144	0.366	0.704	0.417	0.379	0.629	0.907	0.403	0.524	1.175	0.937	0.473	0.907	0.985	1.164	0.863	0.704	0.435	0.506	0.62	0.785	0.636	0.787	0.559
H-148	136.845	137.379	475.164	477.171	241.106	68948.4	1	1	Tier 2	Isomer 1 of 5-Methyl-2'-deoxycytidine	AN01835000	HMDB0002224	C03592	440055	1.25	52				0	0.633	0.79	1.184	0.932	0.86	0.841	0.861	1.514	0.837	0.529	1.223	0.686	1.01	0.848	1.2	1.119	1.159	1.129	1.114	1.003	1.196	1.076	0.76	0.658	0.638	0.747	1.264	1.091	0.967
H-T5171	180	180.55	546.168	548.172	312.106	6591	1	1	Tier 2	Primeverose/Vicianose	BP02874004			25245946	9.41	70.1				0.1163	1.425	1.599	1.268	1.291	1.415	1.491	1.085	1.26	1.37	1.453	0.9215	1.382	1.359	1.404	1.4	1.319	1.107	1.141	1.383	1.367	1.239	1.39	1.369	1.341	1.272	1.399	1.0079	1.269	1.202
H-T731	207.7	209.05	395.127	397.133	161.069	95750	1	1	Tier 2	3-Amino-2,3-dideoxy-scyllo-inosose	AN00754004				0.2	32.9				0	0.722	0.848	0.785	0.66	0.734	0.59	1.002	1.153	0.517	0.577	1.075	0.756	0.74	0.762	0.467	0.75	0.771	0.706	0.831	0.65	0.837	0.726	0.441	0.726	0.744	0.848	1.179	1.079	1.045
H-604	233.163	235.117	379.132	381.138	145.073	274478	1	1	Tier 2	Isomer 1 of L-trans-5-Hydroxy-2-piperidinecarboxylic acid	EF00561004	HMDB0029426		151730	1.46	34.3				0	0.776	0.947	0.853	0.976	0.564	1.061	0.76	0.848	1.801	1.828	0.886	1.014	1.083	1.483	1.083	1.283	0.978	1.11	1.063	1.555	0.674	0.822	0.889	0.67	0.647	0.987	1.199	1.03	0.788
H-T5768	233.2	235.16	423.157	425.166	189.1	47430	1	1	Tier 2	Castanospermine	BP01149000			54445	3.33	17.1				0.0233	1.054	1.408	0.955	1.325	1.057	1.269	1.064	1.163	1.187	1.054	1.281	1.416	0.979	1.073	1.01	1.41	1.01	1.007	1.424	0.9639	1.221	1.728	1.115	1.07	1.05	1.324	1.215	1.53	1.49
H-672	239.857	242.053	319.111	321.118	85.0526	260054	1	1	Tier 2	Isomer 1 of Acetone cyanohydrin	BM00107001	HMDB0060427	C02659	6406	0.59	61.9				0	0.908	0.82	0.875	0.956	0.856	0.85	0.952	0.968	0.752	1.088	0.533	0.935	0.953	1.107	0.898	1.019	0.838	0.924	1.133	1.431	0.943	0.962	0.881	0.826	1.125	1.093	0.523	0.908	0.534
H-T2236	248.4	250.9	534.144	536.15	300.084	92505	1	1	Tier 2	4-(beta-D-Glucosyloxy)benzoic acid	AN02705003		C03993	440186	1.92	17.5				0	0.698	0.819	1.491	1.289	2.155	1.051	0.698	0.726	1.304	1.104	0.714	0.881	1.85	0.811	0.795	0.884	1.153	0.826	1.018	0.636	1.241	0.775	0.986	0.744	0.646	0.815	0.788	0.858	0.57
H-T1695	260.4	263.01	475.191	477.192	482.259	26457	2	2	Tier 2	Gentamicin X2	AN04540000				4.17	48.6				0.3488	0.813	0.888	0.5689	0.6005	0.533	0.722	0.5649	0.648	0.6116	0.802	0.5461	0.961	0.5838	0.906	0.767	0.734	0.803	0.858	0.5645	1.036	0.5485	0.5245	0.628	0.5228	0.652	0.938	0.71	0.782	0.5373
H-T734	268.8	271.46	395.149	397.156	322.185	151002	2	2	Tier 2	Neamine	AN02999000				3.24	40.2				0.4186	0.5894	0.784	0.725	0.5954	0.5285	0.5716	0.824	1.338	0.6064	0.513	1.431	0.936	0.7	0.5379	0.77	1.171	1.053	0.96	0.621	0.5988	0.5438	0.5201	0.846	0.718	0.72	0.5442	1.363	1.283	0.5328
H-T756	278	280.7	396.112	398.118	162.053	261697	1	1	Tier 2	(R)-2-Ethylmalic acid	AN00769008	HMDB0059758	C02488	439736	2.2	2.9				0	0.612	0.752	1.165	1.56	1.057	1.731	0.56	1.507	0.774	1.161	0.702	1.24	0.844	1.153	1.261	1.484	0.69	0.831	0.705	1.555	0.971	0.572	1.469	0.646	0.813	1.04	0.642	1.405	0.551
H-T1750	281	283.7	481.163	483.169	247.106	156336	1	1	Tier 2	Linamarin	BM01923000	HMDB0033699	C01594	11128	0.79	19.5				0	0.557	0.657	0.8	0.677	0.787	0.602	0.952	0.656	1.09	0.582	0.92	0.732	1.091	0.7	0.785	0.871	0.936	0.652	0.888	0.596	0.794	0.759	0.85	0.842	0.45	0.571	1.114	1.039	1.167
H-T51919	281.5	284.2	414.087	416.093	180.03	14727	1	1	Tier 2	Diboa	BP01018000	HMDB0033733	C15770	25203008	0.71	33.1				0	0.813	0.778	1.085	1.136	0.803	1.041	1.091	0.67	1.142	0.962	0.91	1.389	0.898	0.943	1.039	0.865	0.86	1.068	0.73	0.948	0.893	1.029	0.96	0.784	1.053	1.191	0.864	0.95	1.094
H-T2507	291.2	294.06	573.188	575.194	339.132	34455	1	1	Tier 2	5-Hydroxytryptophol glucuronide	AN03244000	HMDB0013200		53481648	4.55	32.2				0	0.699	0.754	0.843	0.671	0.816	0.679	1.061	0.627	1.122	0.845	1.08	0.919	1.049	0.893	0.782	0.789	1.09	0.918	0.844	0.65	0.971	0.97	0.901	0.796	0.56	0.774	1.308	0.864	1.049
H-1026	291.869	294.753	573.188	575.194	339.13	30199.3	1	1	Tier 2	6-Hydroxygliclazide	ED03243001	HMDB0014028		75051323	8.39	7.8				0	0.679	0.79	0.817	0.808	0.891	0.654	1.072	0.718	1.069	0.916	1.036	0.921	1.017	0.865	0.846	0.89	1.149	0.918	0.912	0.657	1.027	0.968	0.969	0.823	0.667	0.755	1.381	1.017	1.062
H-T443	300.4	303.55	366.1	368.107	132.042	204407	1	1	Tier 2	4-Hydroxy-2-oxopentanoic acid	AN00418004				0.39	21.9				0	0.74	0.87	0.754	0.53	2.207	0.8	1.069	1.026	2.367	0.877	0.681	0.472	2.215	0.552	0.65	0.574	1.014	0.942	1.939	0.666	0.619	0.804	1.248	0.688	0.381	0.421	0.543	0.265	0.706
H-1148	307.999	311.39	464.149	466.155	230.09	50246.9	1	1	Tier 2	N1-Acetyl-tabtoxinine-beta-lactam	BM01708004		C20921	92042784	0.51	0.3				0	1.197	1.096	0.923	0.874	0.944	0.798	1.129	0.906	1.148	0.88	1.087	0.907	1.185	1.105	1.201	1.08	1.182	1.219	1.109	0.918	1.202	1.004	0.987	1.195	1.021	0.85	1.381	1.075	1.284
H-T1404	336.3	338.62	445.11	447.116	211.048	6023	1	1	Tier 2	5-(2'-Formylethyl)-4,6-dihydroxypicolinic acid	AN01445000	HMDB0031727	C05654	54675772	6.81	5.3				0.1628	2.182	2.11	0.6448	1.134	2.142	1.436	1.732	1.503	2.024	0.5864	1.687	1.51	0.6618	0.977	0.6964	0.792	2.23	1.579	1.7	0.6845	2.095	1.297	2	2.237	1.442	1.375	1.415	0.6721	2.045
H-T1127	340.5	342.12	418.095	420.102	184.037	15615	1	1	Tier 2	4-O-Methylgallic acid	AN01076002	HMDB0013198		78016	3.02	6.3				0	1.061	0.836	0.725	0.753	0.813	1.212	0.734	1.038	0.55	0.825	0.527	0.652	0.7	1.018	0.963	0.738	0.599	0.593	0.903	1.175	0.786	0.894	0.974	0.952	1.193	1.143	0.667	0.607	0.659
H-T1128	345.1	345.97	418.094	420.102	184.037	12051	1	1	Tier 2	3-O-Methylgallic acid	BM01076001		C05616	19829	3.3	3.4				0	0.85	0.952	0.937	1.06	0.837	1.21	1.084	1.077	0.655	0.782	0.863	0.944	0.737	0.814	1.209	0.99	0.87	1.933	0.792	0.942	0.738	1.614	1.566	0.847	0.951	1.035	0.876	0.771	0.59
H-T52447	346.6	347.22	531.199	533.205	297.137	29344	1	1	Tier 2	Oripavine	BP02660000		C06175	5462306	7.92	26.5				0.0233	1.232	0.846	0.732	0.778	0.615	0.667	1.201	0.8	1.137	1.286	0.4904	0.685	1.033	0.822	0.635	0.827	1.159	1.618	1.092	0.75	0.82	0.966	0.779	0.987	0.881	0.808	0.716	0.936	0.8
H-1486	351.297	351.168	354.061	356.068	240.005	458634	2	2	Tier 2	1-Deoxy-2,3-Hexodiulose-6-Phosphate	BP01816000			129320404	2.7	2.8				0	1.375	0.906	1.167	0.843	1.253	0.841	1.407	0.998	0.593	0.605	0.601	0.719	1.335	0.8	1.276	0.855	1.334	0.683	1.452	0.551	1.384	1.223	0.676	1.133	1.117	0.965	0.921	0.523	0.828
H-T1978	352.7	353.17	502.083	504.087	536.044	4364	2	2	Tier 2	UDP-apiose	AN04805001	HMDB0012301	C01623	439536	5.22	28.7				0.1628	1.001	1.174	1.093	0.827	1.019	1.181	0.7467	0.835	1.13	0.758	1.231	0.797	1.19	0.844	1.11	0.7292	0.938	0.883	1.028	0.7982	1.008	0.818	1.127	0.911	0.865	0.911	1.045	0.7837	1.112
H-T502	363.2	368.12	373.087	375.093	139.027	73046	1	1	Tier 2	3-Hydroxypicolinic acid	AN00487000	HMDB0013188	C18620	13401	5.03	10.6				0.0233	0.756	0.92	1.87	1.676	2	1.03	0.973	0.872	1.5	1.27	1.088	0.5875	2.171	0.9	0.916	0.968	1.472	1	1.189	0.8	1.38	0.8	1.031	0.826	0.755	0.93	1.048	1.23	0.63
H-T2506	373.6	375.67	573.162	575.169	339.1	7677	1	1	Tier 2	N-Acetyl-5'-Methylthioadenosine	PR03241000				6.4	17.5				0.1163	0.674	0.884	1.056	0.921	0.713	0.4395	1.235	0.702	1.547	0.808	1.083	0.728	1.41	0.768	0.766	0.893	1.223	0.95	0.8	0.4604	0.843	0.722	0.728	0.787	0.471	0.645	1.386	1.331	1.037
H-T1212	376.7	379	426.119	428.128	384.122	17621	2	2	Tier 2	S-Adenosyl-L-homocysteine	AN03771000	HMDB0000939	C00021	439155	0.6	24.3				0.3488	0.4558	0.4704	0.742	0.915	0.91	0.864	0.4331	0.819	0.4689	0.835	0.4187	1.091	1.091	1.227	1.047	0.813	0.4438	0.842	1.014	0.463	0.4205	0.4021	1.035	0.821	0.787	0.4208	0.458	0.4546	0.4119
H-T1640	378.1	380.51	468.195	470.202	234.137	11245	1	1	Tier 2	p-Coumaroylputrescine	AN01763000		C18326	6439562	1	20.5				0	1.575	2.151	1.864	1.98	1.96	1.569	2.152	1.746	1.8	1.084	2.009	1.797	2.048	1.856	1.961	1.978	2.209	1.469	1.718	1.726	2.032	1.903	1.811	1.78	1.794	1.616	2.662	2.096	1.808
H-T52765	389.9	393.26	542.164	544.172	308.105	63217	1	1	Tier 2	Bisdemethoxycurcumin	BP02820000		C17743	5324473	2.1	20				0	0.911	1.676	0.898	0.786	0.872	0.996	1.25	1.146	1.34	0.959	2.173	1.331	1.544	1.198	1.199	1.263	1.54	1.246	1.323	1.048	1.117	1.135	1.228	1.132	0.903	0.79	1.903	1.56	1.422
H-T601	398.8	402.88	383.106	385.114	149.048	24521	1	1	Tier 2	2,3-Dihydroxyindole	AN00606003		C02775	21860	0.72	0.4				0	0.665	0.559	0.724	0.885	0.521	0.723	0.8	0.592	0.822	0.544	0.758	0.914	0.583	0.73	0.886	0.818	0.616	0.598	0.708	0.635	0.65	0.667	0.669	0.614	0.613	0.88	0.611	0.857	0.53
H-T291	401.1	405.37	347.11	349.117	226.107	761392	2	2	Tier 2	(6R)-6-(L-Erythro-1,2-Dihydroxypropyl)-5,6,7,8-tetrahydro-4a-hydroxypterin	AN01660000				5.88	24.6				0	0.818	0.894	0.72	0.808	0.836	1.08	0.85	1.154	0.836	0.76	0.892	0.92	0.794	0.992	0.957	1.059	1.026	1.213	0.98	1.192	0.815	0.884	0.937	0.813	1.21	1.471	0.641	1.003	0.852
H-T1774	409.3	414.3	482.164	484.17	248.105	36218	1	1	Tier 2	3-Dimethylallyl-4-hydroxyphenylpyruvic acid	BM01937000		C12456	443850	1.98	7.4				0.0233	0.967	1.567	1.313	1.214	1.279	0.906	1.516	1.741	1.726	1.06	2.496	1.712	1.79	1.393	1.418	2.495	2.008	1.569	1.523	1.3	1.313	1.473	1.264	1.26	1.144	1.067	2.362	2.431	1.66
H-T52299	430.7	436.38	582.218	584.223	348.157	10640	1	1	Tier 2	Gibberellin A1	BP03368001		C00859	439329	4.08	72.9				0	0.706	0.936	0.955	0.801	0.797	0.754	1.125	1.17	0.704	0.75	1.782	1.102	1.018	0.877	0.679	1.04	1.191	0.929	1.111	0.936	0.906	0.936	0.669	1.112	0.687	0.757	2.082	1.71	1.5
H-2290	438.069	442.951	648.231	650.237	414.172	17681.3	1	1	Tier 2	Garcinone C	EF04035000	HMDB0029511		44159808	6.66	47.2				0	0.629	0.501	1.033	0.745	0.643	0.612	1.139	0.64	1.159	0.533	0.875	0.146	1.017	0.891	0.61	0.766	1.18	0.872	0.753	0.636	0.895	0.683	0.63	0.817	0.45	0.533	1.382	1.339	0.993
H-2354	445.011	449.138	410.126	412.132	176.067	279359	1	1	Tier 2	alpha-Isopropylmalic acid	AN00971000	HMDB0000402	C02504	5280523	2.59	41.1				0	0.91	1.081	0.958	1.018	0.955	0.866	1.272	0.947	1.29	0.621	1.413	1.042	1.355	1.085	1.185	1.289	1.342	0.91	1.132	0.952	1.039	1.031	1.034	0.974	0.721	0.744	1.788	1.39	1.264
H-T53199	453	456.44	572.156	574.164	338.1	131171	1	1	Tier 2	p-Coumaroyl quinic acid	BP03225000		C12208	6441280	3.09	13.7				0	0.835	1.122	1.009	0.769	0.816	0.681	1.173	1.04	1.122	0.835	0.837	0.339	0.77	0.634	1.269	0.91	1.19	1.186	0.246	0.194	0.92	0.98	1.207	1.36	0.831	0.56	1.048	0.775	0.744
H-T52976	458.6	462.49	414.135	416.142	180.079	50703	1	1	Tier 2	Coniferyl alcohol	BP01028000	HMDB0012915	C00590	1549095	2.74	20.7				0.1628	0.209	0.123	2.77	0.186	3.558	0.19	0.1088	0.147	0.223	0.27	2.259	0.175	3.696	0.2	0.1183	0.176	4.402	0.193	0.21	0.21	4.312	0.126	0.185	0.1007	0.0991	0.206	1.561	0.22	0.1035
H-T53084	460.2	464.22	530.164	532.171	296.105	29871	1	1	Tier 2	4-Coumaryl-4-Coumarate	BP02643000			12362486	1.42	5.6				0	0.845	1.037	1.062	1	0.949	0.721	1.276	1.12	1.513	0.814	1.651	1.065	1.34	1.186	1.1	1.798	1.454	1.15	1.216	1.081	0.93	1.07	1.023	1.103	0.763	0.699	1.673	1.681	1.156
H-2612	475.947	481.236	319.071	321.078	170.026	36025.3	2	2	Tier 2	Gallic acid	BM00887000	HMDB0005807	C01424	370	7.33	10.6				0	0.973	1.202	0.371	0.377	1.148	1.097	1.207	0.971	1.057	0.84	1.106	1.508	0.933	0.951	0.483	0.572	1.191	1.306	0.944	1.237	0.582	0.686	1.042	0.872	0.843	1.094	0.984	1.486	0.764
H-T2016	480.5	485.61	506.166	508.173	272.105	81335	1	1	Tier 2	Deoxyshikonin	AN02287001		C18133	98914	6.07	51.6				0	0.916	1.039	1.5	1.397	0.775	0.774	1.35	0.906	1.25	0.559	1.308	0.931	1.265	0.809	0.874	0.905	1.286	0.798	1.105	0.676	1.138	0.92	1.083	1.254	0.769	0.771	2.21	1.688	1.649
H-2660	480.94	485.962	502.223	504.229	268.165	29352.4	1	1	Tier 2	Heliespirone B	BP02229001			101413132	5.47	37.4				0	1.21	0.908	1.232	1.515	0.88	1.112	1.444	1.039	1.345	1.547	1.171	1.425	1.189	1.224	0.993	1.238	1.103	1.732	1.3	1.144	1.275	1.388	1.129	1.344	1.123	1.127	1.037	1.204	1.113
H-T53261	489.7	494.23	524.212	526.219	290.152	212981	1	1	Tier 2	1-Dehydro-[6]-gingerdione	BP02557000		C17746	22321203	1.83	12.7				0	1.029	1.14	1.087	1.104	1.092	0.831	1.762	1.382	1.675	0.997	1.987	1.45	1.32	1.283	1.49	2.133	1.584	1.243	1.619	1.355	1.354	1.565	1.238	1.369	0.839	0.907	2.15	2.092	1.806
H-T528	497.5	502.05	376.101	378.108	284.09	56731	2	2	Tier 2	p-Cresol glucuronide	AN02457000	HMDB0011686		154035	5.93	55.7				0.0233	1.034	1.255	1.169	0.904	0.979	0.753	1.052	1.098	1.21	0.992	0.645	0.322	0.729	0.618	1.4	0.849	1.29	1.229	0.2	0.2706	1.174	1.168	1.306	1.254	0.993	0.641	0.943	0.638	0.819
H-T53278	509	513.59	596.233	598.24	362.173	62600	1	1	Tier 2	Secoisolariciresinol	BP03541000	HMDB0013692	C18167	65373	4.3	28.1				0	0.834	1.061	0.941	0.942	1.005	0.658	1.714	1.247	1.608	0.842	2.258	1.278	1.283	1.219	1.27	2.216	1.634	1.19	1.44	1.006	1.184	1.363	1.139	1.328	0.706	0.722	2.458	2.103	1.879
H-T2002	540.6	545.29	504.188	506.195	540.257	6930	2	2	Tier 2	Dihydrocortisol 21-O-glucuronide	PR04826001				4.01	67.3				0.2558	0.9403	1.695	0.8999	1.128	1.339	1.388	0.8937	1.278	1.103	1.234	0.8639	1.027	1.07	1.047	1.262	0.8728	0.966	0.8157	1.317	1.173	0.8676	1.53	1.306	0.827	1.471	0.8682	0.945	0.963	0.8499
H-3324	550.768	555.273	411.106	413.113	354.094	10158.8	2	2	Tier 2	1-O-Caffeoylquinic acid	EF03442002	HMDB0030652		131751066	0.87	57.3				0.0698	0.696	0.732	0.984	0.716	1.177	0.771	0.895	0.924	1.445	0.751	1.151	0.4147	1.487	0.689	0.887	0.734	0.947	0.783	0.641	0.4482	0.957	0.823	1.141	1.252	0.715	0.602	0.872	0.704	0.709
H-T162	553.5	558.24	324.048	326.053	179.975	17583	2	2	Tier 2	2,5-Dichloro-2,5-cyclohexadiene-1,4-diol	BM01016000		C06599	64	9.47	25.5				0.4651	0.984	0.698	0.4117	0.4346	0.3857	0.817	0.4089	0.78	1.816	0.989	0.3953	0.994	0.4226	0.964	1.193	0.3993	0.4189	0.3732	0.4085	0.4371	1.12	0.93	0.3824	0.3784	0.3724	0.89	1.142	1.39	1.129
H-4023	620.982	625.487	403.109	405.115	338.101	50022.2	2	2	Tier 2	3-O-p-Coumaroylquinic acid	EF03225002	HMDB0029681		9945785	0.73	1.7				0	0.96	1.1	1.195	1.127	0.927	0.713	1.481	1.071	1.805	1.026	1.13	0.478	1.031	0.931	1.324	1.045	1.335	1.275	0.679	0.35	1.031	0.982	1.185	1.41	0.84	0.697	1.105	0.861	1.065
H-T1278	588.1	738.67	433.12	435.122	199.059	6503	1	1	Tier 2	2-Amino-5-hydroxyl-4-hydroxylamino-6-nitrotoluene	BM01278003		C16414	9543131	6.01	61.5				0.1163	1.289	2.936	1.801	2.051	1.027	0.9769	0.9573	1.679	1.45	0.8766	1.139	1.797	0.9893	1.931	1.761	1.396	1.517	1.699	1.726	2.08	2.076	2.138	1.892	1.548	1.812	1.998	1.566	1.869	1.727
K-T307	289.2	292.61	469.124	471.13	221.036	16053	1	1	Tier 2	S-(3-oxo-3-carboxy-n-propyl)cysteine	AN01595000	HMDB0002135		54097042	6.12	11.7				0	1.18	1.357	1.233	0.755	1.205	1.049	0.736	1.22	1.392	1.055	1.914	1.321	1.396	0.96	0.808	0.995	0.936	1.25	1.09	0.977	1.517	1.357	1.07	0.913	0.88	1.071	1.369	1.556	1.307
K-T5403	300.4	303.97	560.205	562.211	312.121	6358	1	1	Tier 2	Nivalenol	BP02877000	HMDB0004304	C06080	440908	3.57	40.2				0.0233	1.332	1.058	1.403	1.186	1.193	0.777	0.88	0.78	0.879	0.929	1.166	0.729	1.056	0.5097	0.905	0.714	0.769	0.811	1.197	0.754	1.671	1.205	0.705	0.689	0.882	0.943	0.687	0.645	1.05
K-T5452	324.2	328.09	428.164	430.171	180.079	7762	1	1	Tier 2	Coniferyl Alcohol Radical	BP01027000			122706626	1.48	31.4				0	0.722	0.802	0.893	0.75	1.474	0.908	0.8	0.833	0.844	1.125	0.887	1.02	1	0.794	0.798	0.693	0.925	0.737	0.995	0.728	1.238	0.85	0.817	0.7	0.674	0.882	0.964	0.839	1.02
K-613	353.788	356.908	409.133	411.14	161.048	818034	1	1	Tier 2	3-Formyl-6-hydroxyindole	EF00751002	HMDB0031172		10103438	1.16	26.1				0.0233	1.028	0.772	1.144	1.272	0.723	0.856	1.035	1.189	0.865	0.661	0.63	1.088	0.93	0.797	0.834	0.874	0.872	1.268	0.947	0.668	0.736	0.861	0.9035	1.019	1.027	0.837	0.843	0.964	0.611
K-T384	365.5	370.65	465.16	467.167	217.074	18845	1	1	Tier 2	3-Methylindolepyruvic acid	AN01528000		C05644	440740	3.2	31.4				0	1.113	0.943	1.398	0.935	1.038	0.818	0.667	0.627	1.029	1.022	1.062	0.718	0.845	0.548	0.78	0.619	0.539	0.719	0.873	0.542	2.15	1.509	0.606	0.69	0.713	0.795	0.632	0.42	1.04
K-T717	431.7	437.11	368.142	370.15	120.058	334346	1	1	Tier 2	p-Tolualdehyde	BM00299003	HMDB0029638	C06758	7725	0.92	6.1				0	0.94	1.309	1.074	0.54	1.797	1.58	0.736	1.113	1.577	0.36	1.31	0.691	1.161	0.449	1.16	0.375	1.602	0.737	0.699	0.712	0.967	0.352	1.111	0.648	0.449	1.437	1.005	0.893	0.999
K-T5640	432.7	438.03	367.139	369.145	119.053	44578	1	1	Tier 2	3-Dimethylsulfoniopropionaldehyde	BP00290000			19824238	0.25	16.9				0.186	1.971	1.406	1.0561	4.57	1.3156	1.1771	2.436	1.79	1.1387	2.816	1.0368	2.762	1.823	2.157	1.717	4.432	1.0802	2.897	2.816	1.82	1.576	2.524	1.64	3.449	3.987	1.068	1.613	1.821	1.219
K-T5780	459.2	463.49	386.19	388.195	138.105	19803	1	1	Tier 2	alpha-Fenchocamphorone	BP00485000			550030	0.54	3.6				0	0.666	0.996	0.682	0.306	0.974	0.767	0.45	0.677	0.979	0.32	0.851	0.4	0.708	0.45	0.68	0.294	1.124	0.514	0.432	0.717	0.703	0.315	0.598	0.374	0.32	0.953	0.73	0.517	0.605
K-1327	596.548	602.08	400.207	402.216	152.122	9828.33	1	1	Tier 2	trans-2-Methyl-5-isopropylhexa-2,5-dienal	BM00652032		C11942	5281994	5.6	39.8				0.0233	0.57	0.731	0.454	0.597	0.529	0.662	0.677	0.57	0.871	1.389	0.697	0.479	0.761	1.316	0.73	0.898	0.59	0.742	0.732	1.097	0.814	0.826	1.027	0.752	0.615	0.6	0.545	0.714	0.36
A-48	89.888	86.42	535.172	537.178	301.113	3184.5	1	1	Tier 3 one-reaction								0	10	234	0	1.235	0.998	1.152	1.466	0.842	1.16	1.025	1.325	0.9	0.897	0.926	1.1	0.631	0.782	1.026	1.265	0.775	1.302	1.066	1.057	0.99	1.323	1.171	1.06	0.994	1.445	1.238	1.538	1.218
A-168	136.488	136.827	463.128	465.135	229.07	13695.2	1	1	Tier 3 one-reaction								0	6	329	0	1.161	0.992	1.072	1.358	0.84	1.24	1.374	1.235	1.294	1.426	1.104	1.161	0.951	1.043	1.189	1.241	1.252	1.548	1.313	1.293	1.115	1.361	1.384	1.31	1.7	1.759	1.149	1.404	1.832
A-175	139.292	139.86	459.134	461.14	225.076	5938.89	1	1	Tier 3 one-reaction								0	21	414	0	0.743	0.825	0.741	0.955	0.793	1.063	1.186	1.212	0.921	1.125	1.047	1.108	0.853	1.144	0.805	1.323	1.046	1.163	0.948	0.996	0.83	1.101	0.895	0.772	0.969	1.26	0.973	1.725	1.224
A-212	148.756	149.819	436.165	438.172	202.107	36292.2	1	1	Tier 3 one-reaction								0	5	80	0	0.675	1.016	0.488	0.473	1.466	0.879	0.309	0.866	0.715	0.511	0.995	0.121	0.894	1.056	0.801	0.16	1.445	0.709	0.393	1.206	1.006	0.546	0.475	0.56	0.28	0.911	1.031	0.263	0.56
A-279	166.411	166.832	464.196	466.203	230.137	8125.67	1	1	Tier 3 one-reaction								0	4	57	0	0.664	1.228	0.507	0.505	1.551	0.835	0.238	0.921	0.939	0.502	1.459	0.652	0.958	1.012	0.835	0.3	1.429	0.637	0.484	1.27	0.811	0.579	0.435	0.487	0.399	1.237	1.21	0.341	0.521
A-288	169.75	170.067	491.196	493.203	257.138	20071.1	1	1	Tier 3 one-reaction								0	6	185	0	1.302	1.116	1.243	1.52	0.851	1.032	1.336	0.974	1.219	1.216	1.295	1.481	0.825	0.977	0.965	0.984	0.898	1.03	1.099	0.93	0.998	1.225	1.145	1.066	0.987	1.028	1.288	1.731	1.379
A-326	180.24	180.808	450.133	452.14	216.075	6406.61	1	1	Tier 3 one-reaction								0	14	379	0	0.917	1.011	0.958	1.173	0.831	1.019	1.152	1.015	0.702	0.934	0.785	1.075	0.706	0.835	0.836	1.209	1.009	1.458	0.763	1.072	0.802	2.142	1.361	1.013	1.023	0.973	0.779	0.913	0.638
A-329	181.03	181.648	433.071	435.077	199.012	4593.78	1	1	Tier 3 one-reaction								0	3	69	0	1.305	1.051	1.262	1.502	1.163	1.461	1.387	0.907	1.402	1.267	0.909	1.156	1.061	1.456	1.07	1.331	1.094	1.213	1.355	1.055	1.312	1.55	1.345	1.393	1.634	1.123	1.283	1.928	1.301
A-338	184.446	185.28	505.123	507.129	271.065	9501.33	1	1	Tier 3 one-reaction								0	6	152	0	0.748	1.274	0.803	0.667	1.39	0.918	0.361	0.951	0.728	0.689	1.2	0.685	1.317	0.898	1.028	0.314	1.304	0.747	0.613	1.063	0.879	0.462	0.678	0.643	0.566	1.231	1.225	0.431	0.498
A-368	197.213	198.748	342.047	344.053	107.988	36935.6	1	1	Tier 3 one-reaction								0	5	3	0	1.453	1.202	1.366	1.076	0.998	1.131	1.418	1.154	0.979	0.84	1.106	1.017	1.007	0.786	1.42	1.072	1.365	0.89	1.412	0.878	1.451	1.241	1.13	1.586	1.351	1.04	1.178	1.036	1.548
A-454	214.638	216.96	358.042	360.048	123.983	129584	1	1	Tier 3 one-reaction								0	4	93	0	1.246	1.16	1.014	0.731	0.962	0.926	1.03	0.99	0.843	0.599	0.994	0.754	0.977	0.841	1.215	0.597	1.254	0.656	1.038	0.561	1.211	0.799	0.9	1.123	0.912	0.894	1.155	0.854	1.236
A-537	238.479	240.984	378.068	380.072	144.009	97412	1	1	Tier 3 one-reaction								0	2	60	0	1.298	0.919	1.023	1.177	0.841	1.228	1.598	0.972	1.098	1.45	1.038	1.157	1.041	1.249	0.995	1.628	0.955	1.071	1.23	0.98	0.913	1.581	1.11	1.238	1.305	1.017	1.132	1.497	1.478
A-642	261.857	264.477	468.17	470.176	234.112	23153.2	1	1	Tier 3 one-reaction								0	11	354	0	0.797	0.892	0.827	1.189	0.938	1.137	0.96	1.278	1.11	1.014	0.773	1.051	0.78	0.876	0.857	1.078	0.818	0.903	1.004	1.206	0.796	0.978	1.181	0.828	0.842	1.127	0.994	1.467	0.995
A-662	264.861	267.498	443.095	445.101	209.037	26526	1	1	Tier 3 one-reaction								0	19	341	0.0233	0.765	1.142	0.75	0.475	1.351	0.83	0.653	0.456	1.059	0.652	1.087	0.627	1.129	0.969	0.905	0.542	1.215	0.681	0.825	1.007	0.966	0.6	0.651	0.575	0.584	0.795	1.217	0.743	0.706
A-722	282.064	284.762	414.087	416.093	180.029	18854.7	1	1	Tier 3 one-reaction								0	11	341	0	0.897	0.868	1.025	1.24	0.997	0.857	1.039	0.566	1.117	1.022	0.924	1.487	0.873	0.856	0.857	0.85	0.815	1.199	0.791	0.78	0.945	1.085	1.081	0.86	0.995	1.176	0.702	0.849	0.986
A-776	296.482	299.322	424.106	426.113	190.048	31037.9	1	1	Tier 3 one-reaction								0	32	438	0	1.174	1.374	1.131	1.17	1.648	1.458	0.424	1.219	1.036	0.813	1.031	1.042	0.825	0.777	0.819	0.554	1.089	0.682	0.804	1.103	1.357	0.988	1.06	1.23	0.798	1.289	1.261	0.862	0.889
A-782	297.361	300.214	378.068	380.072	144.009	142179	1	1	Tier 3 one-reaction								0	2	60	0	1.421	0.87	1.099	1.373	0.772	1.261	1.712	0.97	1.065	1.672	0.985	1.264	0.924	1.29	0.951	2.099	0.855	1.155	1.344	0.969	0.964	1.558	1.222	1.381	1.665	1.082	1.091	1.854	1.649
A-843	309.296	312.311	502.117	504.123	268.059	29162.6	1	1	Tier 3 one-reaction								0	4	155	0	1.014	1.01	1.96	1.007	0.947	0.62	1.019	1.274	2.246	0.964	0.923	0.327	0.933	0.488	0.867	0.732	0.892	1.135	0.522	0.17	1.1	1.108	1.346	1.115	0.963	0.539	0.729	0.656	0.763
A-914	319.636	322.791	499.152	501.159	265.094	10998.3	1	1	Tier 3 one-reaction								0	15	269	0	0.854	0.824	0.71	0.965	0.495	0.68	1.011	0.766	0.777	1.271	0.695	0.9	0.631	0.762	0.979	1.186	0.968	1.05	1.08	0.837	0.87	1.187	1.024	0.92	1.182	0.815	0.702	1.198	0.886
A-1042	349.277	353.3	497.138	499.144	263.079	19344.5	1	1	Tier 3 one-reaction								0	4	118	0	1.333	1.262	0.784	1.15	0.997	1.345	1.707	1.284	1.239	1.526	1.245	1.52	1.184	1.229	1.51	1.688	1.386	1.506	1.277	1.974	0.77	1.21	1.268	1.155	1.01	0.924	1.045	1.332	0.979
A-1079	356.38	360.905	318.079	320.086	84.021	22310.4	1	1	Tier 3 one-reaction								0	13	310	0	1.35	1.523	1.112	1.847	1.292	1.621	0.481	1.399	0.789	0.707	0.596	0.79	0.931	1.499	0.16	0.252	1.285	0.852	1.15	2.097	0.362	0.949	1.495	0.993	2.02	2.121	0.766	1.128	1.01
A-1140	369.282	372.607	334.074	336.081	100.016	12263.9	1	1	Tier 3 one-reaction								0	16	396	0	0.87	1.24	0.823	0.79	1.357	0.859	0.5	1.109	0.92	0.536	1.156	0.937	1.402	1.088	1.162	0.469	1.103	0.779	0.779	0.921	0.896	0.579	0.814	0.857	0.663	1.172	1.219	0.517	0.688
A-1146	369.779	372.959	466.144	468.15	232.085	161905	1	1	Tier 3 one-reaction								0	12	185	0	0.728	1.272	0.422	0.387	1.647	1.031	0.333	0.787	1.058	0.709	1.306	0.651	1.074	1.087	0.733	0.272	1.199	0.631	0.544	1.135	1.017	0.546	0.504	0.48	0.39	1.208	1.132	0.306	0.446
A-1147	370.233	373.279	507.216	509.223	273.158	26440	1	1	Tier 3 one-reaction								0	17	193	0	0.305	0.53	0.689	1.288	0.338	0.337	1.343	1.267	0.291	0.45	0.189	1.287	0.558	0.342	1.458	1.896	0.21	1.263	2.286	0.743	0.503	0.821	0.763	1.041	1.104	0.465	0.291	1.192	0.434
A-1151	370.563	373.513	319.59	321.597	171.064	11813.5	2	2	Tier 3 one-reaction								0	8	236	0	0.57	0.862	0.52	0.496	0.717	0.539	0.412	0.705	0.541	0.43	0.739	0.555	0.86	0.792	0.788	0.326	0.797	0.732	0.64	0.684	0.607	0.339	0.592	0.509	0.471	0.703	0.825	0.496	0.426
A-1182	374.68	376.793	430.096	432.102	196.038	5170	1	1	Tier 3 one-reaction								0	31	292	0	0.712	1.092	0.874	0.947	1.315	0.884	0.525	0.544	1.446	1.006	1.397	0.854	1.269	1.33	0.673	0.479	1.314	0.829	0.596	0.836	0.869	0.631	0.592	0.482	0.37	1.089	1.252	0.748	0.737
A-1192	375.507	377.675	452.084	454.09	218.025	15965	1	1	Tier 3 one-reaction								0	4	133	0	0.702	0.681	0.71	0.952	0.741	0.714	1.126	1.115	0.818	1.391	1.308	1.902	1.033	1.264	0.778	1.364	1.665	1.647	0.706	0.857	1.002	0.848	1.495	0.696	0.712	0.676	0.637	1.583	0.592
A-1212	377.738	380.055	364.099	366.105	260.081	5705.6	2	2	Tier 3 one-reaction								0	25	373	0.1163	0.986	0.838	0.651	0.912	0.702	1.126	1.348	0.559	1.066	3.1922	0.6998	1.46	0.845	0.6968	0.876	2.837	0.822	1.435	1.134	0.6626	0.992	1.469	0.768	1.43	1.674	1.153	1.113	1.713	0.995
A-1274	388.885	391.948	439.136	441.142	205.078	67266.6	1	1	Tier 3 one-reaction								0	9	187	0	0.992	1.064	0.947	1.179	1.015	1.344	1.378	0.765	1.203	2.166	0.679	1.237	1.172	1.519	1.291	1.981	0.817	1.067	1.734	2.153	1.355	1.637	1.172	1.301	1.348	1.223	0.745	0.864	1.079
A-1277	389.074	392.15	406.18	408.186	172.121	49837.1	1	1	Tier 3 one-reaction								0	6	149	0	1.05	0.872	0.782	0.818	0.92	1.211	1.078	0.906	1.085	1.953	0.62	0.967	0.992	1.39	0.844	1.025	0.65	0.897	1.585	1.707	1.31	1.657	1.335	1.362	1.038	1.344	0.662	0.813	0.979
A-1285	389.946	393.08	474.17	476.175	240.111	5182.75	1	1	Tier 3 one-reaction								0	18	352	0	0.892	1.2	0.732	1.75	0.959	1.312	0.713	0.777	0.926	0.732	0.995	1.591	1.095	1.189	0.734	0.831	1.014	1.129	0.981	1.488	0.756	1.685	1.855	0.876	1.289	1.843	1.023	1.295	0.962
A-1291	391.508	394.747	469.179	471.186	235.121	7444.44	1	1	Tier 3 one-reaction								0	7	121	0	1.052	1.156	0.877	1.046	0.731	0.869	1.159	0.851	0.787	1.331	0.978	1.445	0.668	0.997	0.81	1.181	0.74	1.182	1.102	1.231	0.751	1.247	1.063	1.128	1.139	0.912	0.664	0.866	0.899
A-1298	392.981	396.318	494.175	496.181	260.116	202338	1	1	Tier 3 one-reaction								0	8	92	0	1.126	1.004	0.665	0.734	1.138	1.349	1.337	0.969	1.342	2.152	0.556	1.248	1.308	1.669	0.971	1.659	0.797	0.888	1.433	1.514	1.196	1.447	1.111	1.165	1.319	1.107	0.618	0.751	0.78
A-1314	396.082	399.627	515.04	517.046	280.982	123899	1	1	Tier 3 one-reaction								0	1	27	0	0.992	0.672	0.879	0.588	1.263	1.02	1.9	1.229	1.101	0.814	1.619	0.443	1.096	0.832	0.933	0.73	1.482	0.797	1.012	0.699	1.769	0.906	1.025	1.307	1.357	1.024	0.702	0.757	1.042
A-1315	396.092	399.638	465.112	467.119	231.054	7736.48	1	1	Tier 3 one-reaction								0	2	95	0	0.939	0.958	0.866	0.767	0.668	0.778	1.145	0.893	0.881	1.192	0.746	1.007	0.825	0.959	0.918	1.093	0.769	1.224	1.009	0.979	0.79	1.161	1.098	1.051	1.286	0.732	1.049	1.438	0.933
A-1341	402.167	406.107	335.107	337.113	101.048	23268.4	1	1	Tier 3 one-reaction								0	29	443	0	1.11	0.93	0.762	1.005	0.988	1.258	1.547	0.908	1.15	2.108	0.686	1.402	1.158	1.571	1.015	1.893	0.89	0.992	1.892	1.919	1.284	1.831	1.277	1.49	1.597	1.477	0.77	0.953	1.187
A-1369	406.679	410.886	369.067	371.074	270.018	22879.9	2	2	Tier 3 one-reaction								0	2	129	0	0.853	1.41	0.549	0.348	1.499	0.814	0.33	0.66	0.654	0.299	1.136	0.34	1.099	0.557	1.122	0.206	1.816	0.397	0.541	0.657	1.308	0.551	0.44	0.627	0.344	0.857	1.115	0.351	0.583
A-1371	406.972	411.196	368.068	370.074	268.019	104083	2	2	Tier 3 one-reaction								0	1	58	0	0.812	1.302	0.54	0.321	1.586	0.59	0.316	0.634	0.637	0.273	1.036	0.321	0.987	0.566	0.946	0.158	1.995	0.355	0.623	0.682	1.337	0.445	0.43	0.586	0.304	0.844	1.099	0.195	0.465
A-1429	414.42	419.086	647.234	651.248	180.125	12217.6	1	2	Tier 3 one-reaction								0	7	112	0	1.097	1.427	0.857	0.98	1.525	1.201	0.847	1.033	1.228	0.902	1.179	1.16	1.418	1.065	1.2	0.767	1.108	0.893	0.824	0.979	1.104	0.811	0.824	1.049	0.818	1.206	1.22	0.751	1.006
A-1557	425.888	431.192	420.195	422.202	186.137	58875.2	1	1	Tier 3 one-reaction								0	4	105	0	1.162	0.972	0.705	0.761	0.935	1.146	1.163	0.936	1.052	2.157	0.671	0.943	0.944	1.32	0.923	1.105	0.701	0.982	1.65	1.881	1.343	1.604	1.157	1.34	0.988	1.288	0.711	0.945	1.132
A-1565	426.717	431.959	500.138	502.144	266.079	388857	1	1	Tier 3 one-reaction								0	6	149	0	0.868	1.182	1.45	1.101	0.872	0.578	1.094	1.295	1.134	1.036	0.772	0.31	0.712	0.575	1.429	0.71	1.143	1.333	0.239	0.185	1.179	0.951	1.359	1.41	1.01	0.673	0.952	0.891	0.808
A-1567	426.824	432.058	652.211	654.217	418.152	11181.8	1	1	Tier 3 one-reaction								0	19	328	0	1.033	1.07	0.614	0.661	0.718	0.882	1.371	0.9	1.072	1.303	1.111	1.347	0.985	1.136	1.035	1.415	1.186	1.371	1.143	1.51	0.728	0.794	0.688	0.642	0.698	0.746	0.959	0.933	0.724
A-1568	426.977	432.2	455.164	457.17	221.106	200541	1	1	Tier 3 one-reaction								0	16	156	0	1.247	1.098	0.793	0.883	0.976	1.104	1.694	0.847	1.273	1.93	0.631	1.374	1.135	1.442	1.167	1.842	0.878	1.12	1.984	2.054	1.231	1.542	1.113	1.211	1.375	1.197	0.672	0.881	0.899
A-1571	427.15	432.36	285.098	287.105	102.079	10250.1	2	2	Tier 3 one-reaction								0	10	214	0	1.389	1.036	1.182	1.21	0.997	1.425	1.501	0.965	1.161	1.726	1.414	2.456	1.03	1.389	1	1.421	1.072	0.95	1.128	1.119	1.234	1.521	0.919	1.626	1.578	1.073	1.354	1.453	1.423
A-1608	434.741	439.386	476.222	478.228	242.163	8866.71	1	1	Tier 3 one-reaction								0	4	62	0	0.961	1.066	1.125	1.495	0.745	1.076	1.958	1.072	0.365	0.589	1.029	0.95	0.495	0.875	1.432	1.631	0.498	1.337	0.922	1.024	1.001	2.944	2.36	0.709	0.435	1.096	0.601	0.951	1.022
A-1617	435.837	440.4	464.164	466.17	230.106	6380.32	1	1	Tier 3 one-reaction								0	3	106	0	1.143	1.222	0.964	0.942	0.932	1.008	1.633	1.11	1.37	1.133	0.933	1.356	0.889	1.218	1.079	1.455	1.19	1.418	0.937	1.411	0.776	1.025	1.039	0.713	0.805	0.74	0.933	1.126	0.968
A-1649	440.685	444.887	421.179	423.186	187.121	1.45664e+06	1	1	Tier 3 one-reaction								0	22	261	0	1.323	1.006	0.73	0.931	1.011	1.234	1.57	0.936	1.121	2.256	0.661	1.325	0.982	1.486	1.124	2.039	0.894	1.134	1.757	2.248	1.277	1.803	1.285	1.453	1.436	1.368	0.746	1.096	1.265
A-1664	442.206	446.295	482.157	484.163	496.197	8977.67	2	2	Tier 3 one-reaction								0	1	183	0	0.609	1.763	0.996	2.093	0.783	1.384	0.994	0.705	0.326	0.8	0.427	0.864	0.414	0.675	0.811	1.119	0.639	0.814	0.81	1.117	0.506	3.714	4.069	0.409	0.585	1.029	0.571	0.987	0.656
A-1695	448.152	451.799	335.142	337.149	101.084	16539	1	1	Tier 3 one-reaction								0	20	342	0	1.157	1.154	0.957	1.087	0.98	1.107	1.151	1.164	0.958	1.443	1.252	1.39	0.899	1.144	0.853	1.186	0.992	1.294	1.006	1.13	1.093	1.354	1.113	1.147	1.144	1.053	0.846	1.07	1.007
A-1759	459.682	463.655	335.143	337.149	101.085	15902.6	1	1	Tier 3 one-reaction								0	20	342	0	1.128	1.137	0.933	1.051	0.953	1.063	1.127	1.101	0.938	1.423	1.256	1.353	0.86	1.137	0.869	1.175	1.016	1.274	0.989	1.056	1.034	1.297	1.092	1.152	1.132	0.974	0.81	1.087	1.015
A-1766	461.212	465.309	284.109	286.115	100.101	5273.78	2	2	Tier 3 one-reaction								0	2	101	0	1.2	1.018	1.153	1.258	0.665	1.088	0.906	1.072	0.776	1.807	1.303	1.286	0.737	1.57	0.897	1.098	0.945	1.062	1.079	0.698	1.215	1.706	0.905	1.377	1.095	1.213	0.704	1.458	0.912
A-1784	464.263	468.606	431.598	433.604	395.079	4577.14	2	2	Tier 3 one-reaction								0	3	159	0	1.55	1.146	1.353	1.605	0.8	1.361	1.599	1.362	0.936	1.14	1.069	1.573	0.678	1.013	1.259	2.523	0.743	1.114	1.408	1.14	1.318	1.354	1.027	1.218	2.129	1.314	0.808	1.211	1.305
A-1794	465.29	469.715	291.596	293.602	115.075	8093.33	2	2	Tier 3 one-reaction								0	3	150	0.0465	0.432	0.591	1.427	0.947	1.692	0.568	0.223	1.599	0.28	0.177	0.881	0.716	1.47	0.497	1.527	0.321	1.236	0.798	0.501	0.555	1.065	0.1438	0.971	0.585	0.417	1.031	0.641	0.757	0.1585
A-1846	475.439	480.683	417.123	419.129	183.064	252699	1	1	Tier 3 one-reaction								0	15	327	0	0.551	0.966	0.434	0.433	1.065	0.688	0.357	0.667	0.678	0.484	0.894	0.501	0.83	0.883	0.681	0.382	0.99	0.532	0.522	1.035	0.735	0.491	0.464	0.47	0.356	0.888	0.931	0.434	0.434
A-1880	479.706	484.964	565.193	569.206	98.0837	8037.33	1	2	Tier 3 one-reaction								0	1	121	0	1.427	1.187	1.101	1.149	1.083	1.366	1.378	1.325	0.974	1.991	1.735	1.746	1.039	1.672	0.97	1.43	1.21	1.565	1.176	1.391	1.206	1.777	1.163	1.602	1.641	1.406	0.986	1.251	1.15
A-1897	481.926	486.752	510.065	512.072	276.007	9251.53	1	1	Tier 3 one-reaction								0	6	104	0	1.244	0.979	1.124	0.915	1.069	1.047	0.973	0.874	1.311	1.106	1.194	0.98	1.043	0.977	1.606	1.185	0.882	0.664	1.02	0.802	1.209	0.89	0.808	1.161	1.013	0.776	0.824	0.656	0.857
A-1911	483.707	488.208	553.194	557.208	86.0848	29864	1	2	Tier 3 one-reaction								0	1	96	0	0.583	1.105	0.546	0.357	1.354	0.827	0.352	0.942	0.668	0.479	1.214	0.945	1.055	0.89	0.863	0.162	1.205	0.532	0.488	0.971	0.823	0.421	0.428	0.588	0.372	0.925	0.913	0.256	0.354
A-1926	484.896	489.403	348.09	350.097	114.032	10709.4	1	1	Tier 3 one-reaction								0	28	469	0	1.364	1.643	1.259	1.856	1.469	1.83	1.132	1.61	1.396	1.17	1.095	1.535	1.254	1.452	1.916	0.938	1.341	1.089	1.086	1.987	0.213	0.929	1.581	1.284	1.833	1.924	1.179	1.143	0.944
A-1935	486.658	491.173	404.072	406.077	170.014	6805.33	1	1	Tier 3 one-reaction								0	2	49	0	1.033	0.832	0.618	0.794	0.809	0.912	1.605	0.649	0.953	1.294	0.984	1.153	0.717	0.994	0.708	1.327	0.803	0.88	1.03	0.829	0.871	1.248	0.778	1.013	1.086	0.845	0.957	1.133	1.038
A-2001	497.239	501.803	662.06	664.066	428.001	4169.6	1	1	Tier 3 one-reaction								0	3	62	0	1.001	1.062	0.793	0.678	1.1	0.612	0.608	0.971	0.984	0.57	0.905	0.744	1.084	0.664	1.061	0.391	0.955	0.854	0.753	0.978	0.78	0.583	1.011	0.577	0.442	0.86	0.85	0.678	0.84
A-2064	508.665	513.282	313.1	315.106	158.083	4992.5	2	2	Tier 3 one-reaction								0	5	82	0.1395	1.878	5.0723	1.549	1.309	5.3202	8.6341	2.218	1.092	2.873	3.353	1.44	2.2	0.962	1.642	5.7235	2.633	0.852	1.294	1.603	1.357	2.115	3.192	1.513	1.993	2.785	8.1794	1.506	2.461	1.683
A-2067	509.189	513.808	305.095	307.102	142.074	10732.3	2	2	Tier 3 one-reaction								0	13	271	0	1.306	1.542	0.887	0.903	1.152	0.932	1.029	1.321	1.172	0.998	1.017	0.762	1.112	1.155	1.338	0.804	1.111	1.159	1.115	1.253	1.238	1.203	0.985	1.054	0.966	1.056	1.359	1.018	1.079
A-2075	511.174	515.803	363.174	365.18	129.115	21595.7	1	1	Tier 3 one-reaction								0	10	196	0	1.163	0.781	1.155	0.879	0.973	0.321	1.401	0.863	0.536	0.732	1.107	0.738	0.666	0.9	0.93	0.521	1.496	0.996	0.758	0.698	1.482	1.133	0.992	1.502	1.674	1.085	0.818	0.458	1.674
A-2077	511.91	516.542	374.095	376.101	280.074	6638.6	2	2	Tier 3 one-reaction								0	12	359	0	1.316	1.304	0.888	0.718	1.674	1.754	0.918	1.939	0.968	0.901	0.885	0.671	0.913	0.945	0.976	0.93	1.681	1.05	1.425	2.002	0.879	0.48	0.751	1.557	2.56	1.644	1.766	1.326	0.801
A-2079	512.523	517.158	373.095	375.101	278.073	30895.6	2	2	Tier 3 one-reaction								0	6	148	0	1.034	1.274	0.767	0.445	1.838	1.57	0.6	1.707	0.911	0.608	0.515	0.463	0.773	0.748	0.668	0.753	1.37	0.731	1.038	1.572	0.767	0.294	0.464	1.278	2.365	1.664	1.548	1.228	0.662
A-2097	515.521	520.171	275.085	277.092	82.0532	59309.8	2	2	Tier 3 one-reaction								0	4	158	0	1.19	0.808	0.977	1.115	0.929	1.373	1.469	0.911	0.888	1.441	1.06	1.512	0.917	1.334	0.829	1.405	0.927	0.985	1.25	1.163	0.983	1.234	1.109	1.238	1.495	1.116	1.173	1.882	1.165
A-2111	517.541	522.199	567.21	571.223	100.101	83542.5	1	2	Tier 3 one-reaction								0	2	101	0	0.668	1.298	0.57	0.5	1.489	1.031	0.254	1.203	0.712	0.604	1.559	0.854	1.075	1.108	0.805	0.17	1.445	1.073	0.58	1.494	1.066	0.543	0.561	0.631	0.432	1.299	0.793	0.248	0.367
A-2134	522.112	526.791	446.2	448.207	212.142	6947	1	1	Tier 3 one-reaction								0	8	118	0	1.006	1.092	0.717	1.132	0.626	0.726	0.99	0.982	0.628	0.501	0.85	1.272	0.506	0.798	1.575	1.379	0.574	1.196	1.341	1.652	0.676	0.758	0.779	0.787	0.763	0.778	0.831	1.349	0.729
A-2139	523.061	527.745	327.108	329.115	186.099	18528.8	2	2	Tier 3 one-reaction								0	15	232	0	1.11	0.924	2.125	1.091	1.998	1.508	1.091	1.555	1.116	1.022	1.121	0.564	1.8	0.84	1.252	1.009	0.834	1.106	1.572	1.562	1.49	1.642	1.907	2.206	1.915	1.415	0.967	0.82	0.978
A-2219	534.22	539	349.109	351.115	230.102	10090.4	2	2	Tier 3 one-reaction								0	2	150	0	0.768	0.795	0.868	1.266	0.9	1.018	0.993	1.253	1.331	1.338	0.848	1.132	0.922	1.01	0.834	1.191	0.844	1.06	0.918	0.978	0.848	0.914	1.09	0.86	1.053	1.082	0.718	1.348	0.953
A-2223	535.222	540.014	404.088	406.094	340.058	3952.6	2	2	Tier 3 one-reaction								0	5	197	0	0.652	1.257	1.078	2.296	0.621	1.179	1.448	1.716	0.695	1.045	0.863	2.392	1.148	1.181	1.327	2.093	0.781	0.811	1.156	1.549	0.962	2.183	2.915	1.139	1.02	1.858	0.909	1.268	2.083
A-2236	536.616	541.425	356.044	358.05	121.986	25935.6	1	1	Tier 3 one-reaction								0	1	59	0	1.083	0.89	0.936	0.821	1.509	1.08	1.255	0.957	2.33	3.167	1.055	0.836	1.622	1.119	1.055	1.004	1.201	1.135	1.578	0.868	1.23	0.993	1.256	1.145	1.221	0.809	1.244	1.126	1.622
A-2250	538.605	543.438	284.6	286.607	101.084	59059.4	2	2	Tier 3 one-reaction								0	20	342	0	1.226	1.156	0.893	1.066	0.955	1.121	1.254	1.125	0.892	1.704	1.35	1.555	0.791	1.228	0.771	1.534	1.013	1.496	1.079	1.258	0.957	1.318	1.086	1.256	1.406	1.033	0.722	1.093	0.937
A-2264	541.889	546.762	375.095	377.102	282.074	30559.3	2	2	Tier 3 one-reaction								0	8	230	0	0.839	0.801	1.062	0.913	1.142	0.856	0.848	0.801	1.089	0.828	1.229	0.581	1.106	0.662	0.981	0.747	0.959	1.106	0.637	0.361	0.994	0.835	1.05	1	0.714	0.647	0.705	0.854	0.591
A-2300	548.757	553.714	371.134	373.141	274.152	4549.14	2	2	Tier 3 one-reaction								0	13	202	0	0.937	1.159	1.088	1.159	1.157	1.531	1.271	0.865	1.119	2.182	0.918	1.095	1.096	1.222	1.004	1.633	0.85	0.934	1.474	1.715	1.063	2.053	1.514	1.552	1.966	1.175	0.882	1.223	0.872
A-2362	559.957	565.052	324.068	326.074	180.019	8526.31	2	2	Tier 3 one-reaction								0	5	161	0	1.331	1.142	0.972	1.24	1.036	1.349	1.554	0.993	1.27	1.282	1.032	1.469	1.122	1.135	1.128	1.539	0.876	1.045	1.164	0.997	0.89	1.235	1.043	1.501	1.686	1.004	1.158	1.254	1.401
A-2428	573.735	579.074	371.124	373.131	274.132	8504	2	2	Tier 3 one-reaction								0	6	116	0	1.335	1.15	0.951	0.981	0.923	1.231	1.327	1.266	0.903	1.375	0.989	1.542	0.873	1.118	0.735	1.142	0.822	1.1	1.122	0.988	1.051	1.186	1.066	1.111	1.193	1.105	1.027	0.943	0.83
A-2429	574.049	579.394	349.585	351.591	231.054	7107.08	2	2	Tier 3 one-reaction								0	2	95	0	1.341	0.903	1	1.054	1.028	1.387	1.529	1.069	1.309	1.37	1.338	2.018	1.264	1.597	1.091	1.684	1.223	1.35	1.012	1.22	1.06	1.121	1.207	1.172	1.608	1.269	1.106	1.622	1.191
A-2453	580.125	585.577	564.08	566.086	330.021	18082.6	1	1	Tier 3 one-reaction								0	2	94	0	0.481	0.509	0.944	1.221	1.009	1.512	1.581	0.872	0.534	0.876	0.799	0.542	0.701	0.897	0.777	1.031	0.259	0.296	1.108	1.506	0.567	0.686	2.3	1.707	1.001	1.468	0.854	1.226	0.492
A-2465	581.65	587.13	332.113	334.12	196.11	11495.6	2	2	Tier 3 one-reaction								0	5	185	0	1.264	1.214	1.067	1.622	0.995	0.959	1.953	1.158	1.162	1.161	1.159	1.88	1.191	1.086	1.359	1.909	0.884	1.525	1.587	1.13	0.951	1.046	1.393	1.544	1.451	0.84	1.028	1.731	1.157
A-2494	588.078	593.672	414.074	416.081	360.032	10314.1	2	2	Tier 3 one-reaction								0	1	69	0	0.694	0.907	0.692	0.793	0.664	0.7	1.012	0.566	0.784	0.928	0.749	0.929	0.583	0.77	0.744	0.865	0.711	1.171	0.689	0.657	0.7	0.974	0.853	0.752	0.811	0.579	0.955	0.951	0.823
A-2535	596.749	602.318	450.599	452.609	433.081	54994.9	2	2	Tier 3 one-reaction								0	7	220	0	1.057	0.686	0.901	1.157	0.755	1.097	1.016	0.796	0.876	0.903	0.584	1.035	0.983	0.87	0.816	1.131	0.657	0.695	0.825	0.662	0.597	0.821	0.697	1.038	1.101	0.632	0.771	0.867	1.097
A-2580	606.5	612.024	327.127	329.133	186.136	22066.8	2	2	Tier 3 one-reaction								0	4	105	0	1.378	0.972	0.786	0.909	1.154	1.672	1.284	1.129	1.242	2.794	0.768	1.216	0.949	1.597	1.002	1.354	1.005	1.359	1.798	2.842	1.207	1.901	1.428	1.611	1.414	1.637	0.799	1.002	1.371
A-2607	611.441	616.943	514.101	516.107	280.042	7237.37	1	1	Tier 3 one-reaction								0	4	101	0	1.228	0.916	1.113	1.122	0.79	1	1.189	1.053	1.322	1.296	1.012	1.093	0.749	1.089	1.15	1.265	0.846	0.953	1.4	1.01	1.187	1.592	1.118	1.169	1.206	1.178	1.013	1.415	1.98
A-2624	614.425	619.913	442.079	444.086	208.021	14406.3	1	1	Tier 3 one-reaction								0	10	153	0	0.859	1.208	1.57	0.94	1.168	0.579	0.63	0.811	1.289	0.901	1.038	0.766	1.32	0.86	1.103	0.481	1.14	1.139	0.937	0.562	1.272	1.138	1.241	0.76	0.656	1.008	0.987	1.191	1.027
A-2638	616.084	621.564	441.578	443.585	415.039	38564.5	2	2	Tier 3 one-reaction								0	2	68	0	0.841	1.124	1.407	0.949	1.097	0.546	0.591	0.71	1.192	0.743	0.948	0.659	1.135	0.813	1.028	0.43	1.078	1.059	0.955	0.581	1.358	0.939	1.207	0.715	0.617	0.87	0.856	1.011	0.903
A-2640	616.466	621.944	442.579	444.585	417.041	9896.25	2	2	Tier 3 one-reaction								0	3	45	0	0.962	1.12	1.541	1.077	1.159	0.608	0.562	0.751	1.42	0.823	1.09	0.664	1.18	0.795	1.141	0.515	1.081	1.245	0.958	0.57	1.383	1.025	1.299	0.85	0.746	1.061	0.917	1.141	1.027
A-2670	624.118	629.56	329.037	331.043	189.957	52700	2	2	Tier 3 one-reaction								0	1	31	0	1.55	0.864	1.402	1.063	1.189	1.061	1.186	1.281	0.787	0.652	1.291	0.86	1.095	0.929	1.045	0.487	0.921	0.724	0.957	0.608	1.527	1.148	1.012	1.605	1.754	1.374	1.572	0.998	1.646
A-2691	629.454	634.872	468.135	470.142	234.077	10036.5	1	1	Tier 3 one-reaction								0	15	229	0	1.238	0.942	0.968	1.269	1.009	1.345	1.456	1.114	1.163	1.526	0.938	1.396	1.289	1.408	1.094	2.001	0.995	1.32	1.191	1.186	0.932	1.267	1.197	1.471	1.507	1.09	1.059	1.798	1.239
A-2699	632.398	637.802	562.276	564.282	328.217	12645.2	1	1	Tier 3 one-reaction								0	1	121	0	1.046	0.923	0.87	1.264	0.884	0.995	1.464	1.016	1.051	1.254	0.835	1.401	1.066	0.887	1.196	1.68	0.922	1.075	0.998	1.062	0.87	0.916	1.094	1.153	1.226	0.859	0.914	1.43	1.079
A-2718	638.354	643.731	380.612	382.619	293.107	73621.7	2	2	Tier 3 one-reaction								0	7	214	0	1.036	1.1	0.824	0.833	0.927	1.008	1.298	1.002	1.319	1.451	1.052	1.542	0.979	1.087	0.959	1.098	0.814	0.929	1.175	1.06	0.894	1.174	0.942	1.004	1.057	0.992	0.767	0.955	0.895
A-2753	647.508	652.843	364.099	366.105	260.081	68952.8	2	2	Tier 3 one-reaction								0	25	373	0	1.034	1.018	0.793	1.076	0.89	0.93	1.16	0.928	1.192	1.56	1.055	1.476	0.971	1.192	0.945	1.482	0.984	1.186	0.94	1.065	0.947	1.094	0.967	0.995	1.155	0.914	0.925	1.35	0.816
C-120	104.341	106.023	231.137	233.144	138.091	18072.5	2	2	Tier 3 one-reaction								0	2	89	0.0233	1.017	0.877	0.765	0.769	1.119	1.004	0.783	1.101	0.886	0.671	0.605	0.3874	0.929	0.978	1.069	0.763	0.807	0.807	0.68	0.797	1.287	0.886	0.897	0.971	0.843	0.615	0.924	0.58	1.188
C-143	109.227	110.737	409.156	411.162	247.065	8248.9	1	1	Tier 3 one-reaction								0	8	171	0	1.629	1.261	1.035	0.679	1.405	1.196	1.35	1.086	1.295	1.005	1.139	0.672	0.965	1.209	1.135	0.828	1.391	0.568	1.172	0.825	1.321	1.164	1.053	1.159	0.926	1.077	1.412	1.067	1.707
C-171	114.226	115.56	326.183	328.19	328.183	6218	2	2	Tier 3 one-reaction								0	2	51	0.0233	1.1622	1.06	1.274	1.493	1.026	0.998	1.915	1.78	1.013	1.123	1.077	1.626	0.869	1.337	1.095	1.107	1.251	1.393	1.42	1.436	1.05	1.25	1.169	1.117	0.93	1.23	0.879	2.543	1.314
C-291	134.23	134.856	334.68	336.686	345.176	80185	2	2	Tier 3 one-reaction								0	2	113	0	1.686	1.441	1.043	0.948	1.46	1.395	1.441	1.283	1.34	1.002	0.901	0.103	1.118	1.215	0.978	1.009	1.66	1.056	0.965	1.46	1.831	1.65	0.832	1.403	0.998	0.882	1.438	0.714	1.71
C-296	134.421	135.041	325.674	327.681	327.166	34218.6	2	2	Tier 3 one-reaction								0	5	104	0	1.698	1.3	1.335	1.024	1.502	1.188	1.468	1.346	1.329	1.004	1.145	0.128	1.091	1.375	0.953	0.846	1.579	1.07	0.93	1.455	1.723	1.414	0.974	1.26	0.939	0.985	1.32	0.75	1.679
C-379	147.85	148.001	272.163	274.169	220.142	464045	2	2	Tier 3 one-reaction								0	3	133	0	0.974	1.175	1.307	1.021	1.091	0.875	1.362	1.73	1.096	0.806	1.296	1.194	1.273	0.895	1.221	1.19	1.514	1.501	0.994	1.019	1.231	0.984	1.404	1.227	1.238	0.895	1.407	1.507	1.141
C-466	162.38	162.527	300.673	302.68	277.163	28548.2	2	2	Tier 3 one-reaction								0	10	103	0	1.238	1.343	0.894	0.721	1.097	0.903	1.212	1.46	1.105	0.767	0.824	0.628	1.322	0.877	1.256	1.13	1.356	1.257	1.116	0.973	1.225	0.971	1.128	1.226	1.121	0.764	1.192	1.094	1.007
C-468	162.527	162.674	583.222	587.236	260.047	3455.6	1	2	Tier 3 one-reaction								0	9	231	0	1.346	1.381	1.72	1.485	1.461	1.488	1.16	1.604	0.985	0.653	1.29	0.918	1.166	0.947	1.508	0.877	1.191	0.869	1.293	1.058	1.643	1.282	1.492	1.599	1.249	1.168	1.328	1.16	1.104
C-484	163.947	164.098	280.16	282.167	236.138	269999	2	2	Tier 3 one-reaction								0	4	113	0	1.081	1.099	1.281	0.97	1.267	1.175	0.928	1.489	1.105	0.72	1.191	0.786	1.393	0.86	1.224	0.977	1.081	1.063	0.887	0.817	1.242	0.91	1.336	1.468	1.17	0.783	1.138	0.746	0.629
C-487	164.492	164.645	265.155	267.161	206.127	1.10399e+06	2	2	Tier 3 one-reaction								0	4	171	0	1.264	1.289	1.381	1.225	1.207	1.22	0.933	1.481	0.734	0.486	0.885	0.831	0.934	0.677	1.209	0.678	0.928	0.715	0.881	0.911	1.473	0.937	1.374	1.383	1.194	0.963	1.136	0.837	0.88
C-508	167.437	167.598	545.298	549.311	222.123	10051.3	1	2	Tier 3 one-reaction								0	2	153	0	1.95	1.43	1.342	1.147	1.546	1.641	1.539	1.66	1.012	0.916	1.205	1.184	1.033	0.971	1.555	1.032	1.305	0.765	1.144	1.465	1.837	1.302	0.948	1.651	1.44	1.106	1.222	0.758	1.34
C-512	167.879	168.041	559.314	563.327	236.138	22369.5	1	2	Tier 3 one-reaction								0	4	113	0	1.096	1.27	1.299	1.101	1.478	1.287	0.974	1.548	1.211	0.814	1.253	0.807	1.55	1	1.182	1.011	1.227	1.153	1.047	0.973	1.383	1.003	1.501	1.696	1.268	0.875	1.306	0.828	0.725
C-515	168.041	168.204	529.303	533.317	206.128	61562.8	1	2	Tier 3 one-reaction								0	5	177	0	1.35	1.461	1.476	1.285	1.355	1.294	1.11	1.587	0.834	0.55	1.026	0.93	0.979	0.817	1.247	0.772	1.133	0.822	1.027	1.016	1.664	1.024	1.427	1.515	1.369	1.068	1.232	0.88	1.002
C-559	172.857	173.034	283.143	285.149	242.104	51693.2	2	2	Tier 3 one-reaction								0	5	109	0	1.234	1.311	1.225	0.868	1.149	0.891	1.491	1.433	1.342	1.177	1.25	1.082	1.074	1.011	1.011	1.202	1.748	1.254	0.979	1.063	1.271	1.39	1.169	1.036	1.052	0.92	1.601	1.138	1.566
C-561	172.913	173.091	303.595	305.602	283.008	8886.25	2	2	Tier 3 one-reaction								0	1	47	0	1.769	0.976	1.893	1.213	1.335	0.981	1.886	1.319	1.543	0.595	1.407	1.254	1.304	0.907	0.893	0.825	1.715	0.808	1.164	1.197	1.416	1.11	1.79	2.41	1.405	0.863	1.192	1.197	1.611
C-623	180.639	181.231	583.288	587.302	260.113	5822	1	2	Tier 3 one-reaction								0	3	203	0	1.24	1.305	1.323	1.048	1.329	1.034	1.437	1.515	1.492	1.253	1.631	1.118	1.123	1.091	1.077	1.179	1.606	1.407	1.012	1.231	1.477	1.529	1.042	1.169	1.115	1.082	1.8	1.258	1.666
C-628	181.458	182.102	285.14	287.147	246.097	8853.6	2	2	Tier 3 one-reaction								0	2	124	0	1.438	1.455	1.234	1.139	1.286	1.22	1.046	1.164	0.867	0.759	1.094	0.759	0.818	0.887	0.952	0.724	1.135	0.681	0.907	1.043	1.639	1.17	0.694	1.302	1.101	1.162	1.584	0.675	1.302
C-769	199.781	201.095	336.075	338.082	173.984	16663.6	1	1	Tier 3 one-reaction								0	1	73	0	0.819	1.062	0.968	1.024	1.087	0.926	1.101	1.159	1.054	0.827	1.463	1.06	1.219	1.077	0.918	1.194	1.288	0.777	0.928	0.879	1.044	1.006	1.212	0.948	0.777	0.831	1.707	1.543	1.321
C-859	216.78	218.177	502.238	506.252	179.062	19611.5	1	2	Tier 3 one-reaction								0	11	207	0	1.358	1.017	1.599	1.09	0.658	0.598	1.432	1.295	0.683	0.662	1.559	0.873	1.304	1.028	1.041	1.134	1.894	1.032	0.725	0.816	0.835	0.539	1.145	1.233	1.219	1.046	1.177	1.033	0.966
C-926	229.097	230.905	226.094	228.1	128.005	18094.9	2	2	Tier 3 one-reaction								0	2	46	0	1.269	1.177	0.832	0.813	1.239	1.177	0.976	0.915	1.103	1.065	1.073	0.838	0.924	0.866	0.932	1.06	1.107	0.55	0.971	0.599	1.612	0.996	0.69	1.031	1.055	1.324	0.938	0.705	1.154
C-1030	251.108	253.662	309.17	311.176	294.158	20969.1	2	2	Tier 3 one-reaction								0	10	198	0.0465	0.534	0.899	0.88	1.36	0.454	0.667	1.167	0.883	0.33	0.385	0.911	1.003	0.489	0.695	0.98	10.9173	0.557	1.396	0.547	0.536	0.481	2.09	2.154	0.556	0.495	0.728	0.538	0.61	0.602
C-1133	270.582	273.254	437.292	441.305	114.116	13776.8	1	2	Tier 3 one-reaction								0	1	76	0	1.274	1.347	1.012	1.003	0.871	1.07	1.012	1.46	0.81	1.182	1.326	1.458	1.039	1.063	1.042	1.196	1.08	1.637	1.096	1.012	0.943	1	0.807	1.369	1.155	1.033	0.659	0.867	0.856
C-1431	316.564	320.225	333.091	335.097	170.999	11654.3	1	1	Tier 3 one-reaction								0	2	56	0	0.996	1.235	0.926	1.091	0.998	1.431	0.64	1.145	0.758	0.837	0.961	1.467	0.962	1.347	0.706	0.857	1.097	0.872	0.907	0.833	0.935	1.142	0.939	0.798	1.311	1.635	0.984	1.025	1.19
C-1709	378.369	380.803	221.594	223.6	119.004	69571.6	2	2	Tier 3 one-reaction								0	2	136	0	1.755	1.172	1.326	0.752	1.087	0.829	1.657	1.125	1.132	0.628	1.148	0.556	1.255	0.802	1.257	0.901	1.545	0.776	1.451	0.65	1.716	1.438	0.939	1.631	1.009	0.791	1.282	0.601	1.594
C-1714	378.773	381.239	463.185	467.198	140.01	61133.2	1	2	Tier 3 one-reaction								0	1	13	0	1.137	0.793	0.706	0.641	1.088	1.122	0.493	0.975	1.728	0.771	0.919	0.553	0.992	0.664	1.295	0.884	1.009	0.815	1.144	0.807	1.339	1.126	0.954	0.88	0.967	1.083	1.287	0.352	1.528
C-1716	378.881	381.355	262.108	264.114	100.016	9293.36	1	1	Tier 3 one-reaction								0	16	396	0	1.237	0.784	0.898	0.699	1.139	1.125	0.531	1.098	1.638	0.868	0.869	0.565	0.994	0.856	1.305	0.77	1.144	0.876	1.215	1.049	1.246	1.324	0.985	0.931	1.003	1.105	1.28	0.512	1.597
C-1842	403.721	408.226	492.112	494.119	330.021	19135.9	1	1	Tier 3 one-reaction								0	2	91	0	0.585	0.515	1.071	1.289	1.23	1.646	1.714	1.14	0.637	0.811	0.921	0.735	0.981	1.04	1.021	1.084	0.383	0.411	1.211	1.544	0.644	0.738	2.81	1.951	1.131	1.254	0.888	1.605	0.514
C-1848	405.748	410.433	426.204	430.217	103.028	21409.8	1	2	Tier 3 one-reaction								0	1	2	0	0.626	0.741	0.404	1.117	0.435	0.575	0.558	0.757	0.867	1.05	1.411	1.515	1.07	1.972	0.551	1.066	0.976	1.014	0.552	0.417	0.747	0.751	0.623	0.579	0.596	1.028	0.411	0.769	0.78
C-2314	517.82	522.438	472.305	474.314	310.214	5167.08	1	1	Tier 3 one-reaction								0	23	393	0	0.94	0.824	1.083	0.953	1.128	1.271	0.667	1.244	1.04	0.818	0.847	1.284	1.172	0.984	0.845	1.429	0.655	1.299	0.951	2.201	0.693	1.111	0.964	0.85	1.013	0.846	0.82	1.16	0.614
C-2347	526.74	531.387	608.395	610.403	446.304	5050.5	1	1	Tier 3 one-reaction								0	13	343	0	0.972	1.198	0.731	0.959	1.095	1.105	0.806	1.223	0.997	0.824	1.072	1.091	0.942	1.183	0.998	0.887	0.794	1.035	0.96	0.879	0.906	0.762	1.373	1.126	0.793	0.897	1.131	1.796	0.768
C-2454	556.043	560.787	372.217	374.224	210.126	14625.3	1	1	Tier 3 one-reaction								0	3	81	0	0.649	1.277	0.896	1.317	0.887	1.011	0.422	0.883	0.834	0.413	0.874	1.18	0.768	0.579	1.071	1.033	0.541	1.058	0.945	0.977	0.966	1.023	0.65	0.408	1.062	1.265	0.635	0.62	0.778
C-2475	558.951	563.705	420.312	422.319	258.221	75685.1	1	1	Tier 3 one-reaction								0	5	125	0	0.87	0.756	0.767	0.782	0.88	1.402	0.813	0.731	0.505	0.663	0.753	0.982	0.612	0.733	1.855	1.743	0.571	0.917	1.282	1.277	1.006	0.896	0.899	0.973	1.153	1.193	0.765	0.719	0.66
C-2549	582.344	587.101	446.328	448.335	284.237	5368.44	1	1	Tier 3 one-reaction								0	11	243	0	1.017	1.223	0.683	0.861	1.061	1.503	0.838	0.684	0.558	0.645	1.007	0.962	0.394	0.527	2.129	1.642	0.586	0.998	1.249	2.141	1.074	0.921	0.763	0.787	0.941	1.216	0.889	0.891	0.687
C-2673	616.567	621.324	410.27	412.278	248.179	9698.25	1	1	Tier 3 one-reaction								0	1	196	0	0.641	0.996	0.592	0.711	0.608	0.704	0.561	0.625	0.38	0.396	0.594	0.771	0.513	0.546	0.899	0.848	0.481	0.864	0.74	1.084	0.66	0.559	0.587	0.506	0.59	0.771	0.627	0.82	0.477
C-2688	622.554	627.311	510.361	512.367	348.27	3590.67	1	1	Tier 3 one-reaction								0	31	422	0	0.656	1.01	0.757	1.532	0.627	1.503	0.638	1.252	1.007	1.088	0.263	0.292	0.626	1.197	1.337	3.215	0.263	0.508	1.007	1.984	0.575	0.49	0.979	0.555	0.549	0.686	0.568	1.197	0.658
C-2734	638.081	642.838	504.372	506.378	342.28	5750.08	1	1	Tier 3 one-reaction								0	22	266	0	1.233	1.284	1.055	1.114	1.08	1.855	1.291	1.048	1.038	1.38	0.66	1.152	0.842	1.299	1.535	1.72	0.791	0.742	0.82	1.922	0.652	0.826	1.237	1.116	0.834	0.826	0.481	0.629	0.632
C-2739	640.32	645.077	374.27	376.277	212.179	38706.5	1	1	Tier 3 one-reaction								0	8	99	0	0.528	0.882	0.453	0.729	0.589	0.778	0.451	0.582	0.579	0.447	0.558	0.727	0.509	0.591	0.841	0.86	0.39	0.695	0.772	0.99	0.555	0.608	0.485	0.438	0.552	0.896	0.689	0.735	0.634
C-2816	677.019	681.776	334.201	336.209	172.11	14041.3	1	1	Tier 3 one-reaction								0	12	265	0	0.577	0.864	0.569	1.055	0.573	0.505	0.542	0.694	0.36	0.409	0.581	0.798	0.285	0.441	1.252	1.069	0.572	0.995	1.322	0.577	0.778	0.723	0.469	0.36	0.575	0.667	0.446	1.241	0.533
C-2834	691.714	696.471	435.361	437.367	273.269	6439.56	1	1	Tier 3 one-reaction								0	5	52	0.0233	0.761	1.088	0.508	0.749	0.553	0.822	0.5092	0.672	0.565	0.355	0.623	0.789	0.365	0.501	0.918	0.737	0.334	0.649	0.99	1.576	0.787	0.648	0.379	0.566	0.72	0.83	0.606	0.719	0.856
C-2854	706.682	711.439	317.199	319.206	155.107	5860.29	1	1	Tier 3 one-reaction								0	1	129	0	0.877	0.926	0.469	1.064	0.817	1.289	0.602	0.931	0.616	0.403	0.802	0.978	0.522	0.736	1.331	1.018	0.581	1.055	1.099	1.111	1.035	0.79	0.507	0.767	0.721	0.984	0.814	1.192	0.616
C-2873	723.873	728.63	430.334	432.341	268.243	436577	1	1	Tier 3 one-reaction								0	16	219	0	0.796	1.021	0.492	0.833	0.65	1.112	0.338	0.526	0.325	0.358	0.775	0.988	0.332	0.51	1.063	0.844	0.528	0.657	1.108	1.901	0.892	0.77	0.295	0.409	0.639	1.144	0.787	0.908	0.535
H-55	100.386	102.209	513.19	515.196	279.131	31892.5	1	1	Tier 3 one-reaction								0	15	432	0	0.815	0.982	1.234	0.71	1.062	1.335	0.524	0.984	1.316	2.072	1.056	0.616	1.445	0.995	1.223	1.316	1.228	1.299	1.021	0.7	0.958	1	1.78	1.104	1.369	0.626	0.729	0.405	1.087
H-90	116.821	118.063	534.19	536.197	300.132	5720.86	1	1	Tier 3 one-reaction								0	17	338	0	0.805	0.869	0.855	1.032	0.557	1.098	0.601	1.029	0.489	0.996	0.815	0.84	0.648	0.886	0.592	0.659	0.538	0.527	0.626	0.974	0.779	0.798	0.51	0.619	1.142	0.972	0.734	1.024	1.308
H-119	127.183	128.058	534.191	536.197	300.132	10098.3	1	1	Tier 3 one-reaction								0	17	342	0	0.857	0.842	0.816	0.994	0.565	1.169	0.628	1.088	0.464	0.988	0.832	0.857	0.621	0.954	0.604	0.659	0.523	0.486	0.567	0.928	0.68	0.831	0.492	0.599	1.165	0.974	0.749	1.006	1.337
H-128	128.835	129.652	513.191	515.197	279.133	28789.9	1	1	Tier 3 one-reaction								0	15	409	0	0.936	1.02	1.352	0.843	1.079	1.379	0.645	1.05	1.382	2.153	1.173	0.765	1.476	1.054	1.314	1.371	1.296	1.304	1.108	0.89	1.088	1.065	1.745	1.213	1.476	0.7	0.836	0.574	1.208
H-179	145.919	146.132	431.094	433.101	197.036	15079.7	1	1	Tier 3 one-reaction								0	12	235	0	0.719	1.142	0.796	0.742	1.182	1.029	0.664	1.12	0.797	0.589	1.129	0.991	1.167	0.951	0.7	0.672	1.143	0.82	1.036	1.128	0.992	0.767	1.138	0.876	0.932	0.75	1.284	1.024	1.587
H-242	160.16	160.301	484.2	486.207	250.141	22519.7	1	1	Tier 3 one-reaction								0	3	192	0	1.226	1.313	1.542	1.235	1.393	1.39	1.36	1.379	1.512	2.057	2.014	1.175	1.447	1.331	1.687	1.831	1.503	1.482	1.263	1.309	1.29	1.472	1.515	1.768	1.773	1.313	1.949	1.363	1.513
H-302	174.319	174.512	472.163	474.169	238.105	162233	1	1	Tier 3 one-reaction								0	16	390	0	1.358	1.107	0.632	0.659	0.836	0.918	1.123	1.232	0.892	1.355	0.592	0.635	0.98	1.004	1.081	1.525	1.154	1.254	1.101	0.944	0.736	1.056	0.725	0.944	1.114	1.004	0.992	1.621	0.927
H-304	176.132	176.44	361.132	363.139	127.074	474043	1	1	Tier 3 one-reaction								0	8	176	0	1.017	0.66	0.8	0.951	1.077	1.085	1.26	1.222	0.796	1.363	0.619	0.932	0.79	1.469	0.788	1.784	1.041	1.255	0.949	0.955	0.652	1.154	0.611	0.891	1.286	1.109	0.786	1.929	0.622
H-362	187.451	188.474	472.165	474.173	238.107	17182.5	1	1	Tier 3 one-reaction								0	16	371	0	1.349	0.971	0.77	0.777	0.905	0.919	1.301	1.13	0.806	1.185	0.622	0.813	0.9	1.05	1.065	1.443	1.219	1.312	1.098	1.01	0.733	1.051	0.835	0.925	1.109	0.998	0.961	1.605	0.799
H-407	197.926	199.23	401.128	403.135	167.07	218271	1	1	Tier 3 one-reaction								0	20	266	0	0.975	0.87	0.896	0.908	0.858	1.02	0.819	1.445	0.438	0.818	0.535	0.716	0.68	0.984	0.896	1.143	0.663	0.678	0.705	0.824	0.659	1.032	0.646	0.726	1.246	1.331	0.748	1.253	0.575
H-465	210.512	211.878	616.108	618.114	382.05	4047.75	1	1	Tier 3 one-reaction								0	7	140	0	2.013	1.266	0.937	0.61	1.399	1.102	1.416	0.858	0.977	1.002	0.944	0.845	1.352	0.789	1.464	0.778	1.303	0.615	1.446	0.65	1.284	1.209	1.038	1.729	0.998	0.843	1.056	0.522	1.517
H-755	251.763	254.32	473.185	475.191	239.126	90254.9	1	1	Tier 3 one-reaction								0	9	205	0	1.075	0.957	0.723	0.805	0.757	0.955	1.209	1.067	1.064	1.668	0.714	1.23	0.978	1.232	0.917	1.167	1.006	0.982	1.175	2.195	0.936	1.137	0.902	0.835	0.827	0.839	0.636	0.82	0.858
H-756	251.858	254.416	455.138	457.144	221.08	178974	1	1	Tier 3 one-reaction								0	4	192	0	1.104	1.297	0.875	0.911	1.126	1.29	1.07	1.227	0.794	1.006	0.863	1.472	0.9	1.03	1.013	1.297	1.014	1.175	1.058	1.32	0.76	1.143	0.91	0.747	1.205	1.453	0.898	1.605	0.912
H-782	256.735	259.322	461.221	463.228	227.163	10861.6	1	1	Tier 3 one-reaction								0	1	40	0	0.836	0.99	0.8	1.205	0.865	1.148	0.978	1.013	0.604	1.222	1.233	1.224	0.657	0.949	0.951	1.094	0.87	1.07	0.913	1.26	0.819	1.905	1.84	0.993	0.914	0.985	0.806	0.887	1.18
H-820	263.07	265.696	701.222	703.228	467.164	5369.5	1	1	Tier 3 one-reaction								0	9	297	0	0.604	1.087	0.822	0.589	0.787	0.714	0.866	1.169	0.938	0.647	1.637	1.174	1.105	0.887	1.016	1.291	1.128	0.884	0.865	0.834	0.755	0.832	0.946	0.714	0.665	0.518	1.729	1.63	1.174
H-826	264.157	266.79	453.115	455.123	219.057	84667.6	1	1	Tier 3 one-reaction								0	18	278	0	0.491	0.8	1.048	0.853	0.729	0.851	0.711	0.787	1.076	1.068	1.145	0.956	1.167	0.962	1.084	1.284	0.98	0.894	0.948	1.17	0.851	0.827	0.979	0.787	0.703	0.704	1.305	1.058	1.061
H-879	270.879	273.553	487.2	489.207	253.142	105649	1	1	Tier 3 one-reaction								0	8	144	0	0.927	0.767	0.74	1.06	0.851	0.704	1.218	0.697	1.041	1.504	0.656	1.128	1.029	1.173	0.789	1.03	0.947	1.411	1.113	1.098	0.884	1.06	0.824	0.938	0.961	0.921	0.503	0.865	0.567
H-961	284.197	286.898	559.174	561.18	325.115	49623.7	1	1	Tier 3 one-reaction								0	10	353	0	0.816	1.283	0.795	0.554	0.849	0.845	0.752	1.048	0.992	0.921	1.585	0.961	1.202	1.038	0.849	1.172	1.306	0.954	0.916	0.784	0.884	0.861	0.784	0.818	0.751	0.827	1.495	1.046	1.15
H-1033	292.877	295.793	630.183	632.189	396.125	10792	1	1	Tier 3 one-reaction								0	6	408	0	1.069	1.346	1.258	1.079	1.222	1.219	1.198	1.176	1.412	0.885	1.661	1.332	1.523	1.183	1.261	1.253	1.416	0.938	1.235	1.041	1.137	1.043	1.253	1.118	0.821	1.018	1.863	1.605	1.689
H-1055	295.716	298.721	538.183	540.189	304.124	45242	1	1	Tier 3 one-reaction								0	10	210	0.0233	0.791	1.174	0.971	1.015	1.104	0.721	1.068	1.05	1.087	0.676	1.238	1.135	1.29	1.084	1.343	1.59	1.332	1.091	1.259	1.046	1.167	1.034	1.123	0.977	0.88	0.783	1.536	1.726	1.141
H-1188	314.2	317.786	469.11	471.116	235.052	258503	1	1	Tier 3 one-reaction								0	24	356	0	0.874	1.237	1.132	1.037	0.996	0.765	0.805	0.591	1.31	0.831	1.37	1.165	1.776	1.26	1.106	1.148	1.234	0.869	1.122	0.908	1	0.927	1.07	0.804	0.555	0.635	1.22	1.156	1.452
H-1238	320.267	324.044	335.106	337.113	101.048	1.97601e+07	1	1	Tier 3 one-reaction								0	29	443	0	1.106	1.085	0.676	0.754	1.028	1.171	1.063	0.913	1.013	1.488	0.544	0.985	1.239	1.422	1.149	1.28	0.937	0.926	1.38	1.81	0.993	1.228	1.008	1.033	1.06	1.174	0.594	0.619	0.75
H-1290	326.818	330.476	427.144	429.15	193.085	176537	1	1	Tier 3 one-reaction								0	11	206	0	1.171	0.904	0.628	0.694	0.94	1.095	1.207	1.05	0.99	1.486	0.69	0.87	1.127	1.503	1.149	1.6	1.074	1.108	1.313	1.427	0.831	1.084	0.806	0.989	1.068	1.006	0.674	1.048	0.666
H-1357	335.98	338.351	335.106	337.113	101.047	116382	1	1	Tier 3 one-reaction								0	29	442	0	1.091	1.081	0.708	0.794	1.009	1.159	1.061	0.923	1.016	1.473	0.564	0.991	1.235	1.39	1.175	1.261	0.966	0.926	1.369	1.797	0.996	1.23	1.024	1.021	1.067	1.144	0.606	0.651	0.766
H-1430	343.786	344.868	421.178	423.184	187.119	9331.08	1	1	Tier 3 one-reaction								0	22	262	0	1.084	0.791	0.816	1.107	0.783	0.708	1.125	0.79	1.156	1.34	0.904	1.074	0.94	0.964	0.556	0.968	0.999	1.516	1.079	0.866	0.96	1.115	0.863	1.125	1.059	0.999	0.427	0.865	0.834
H-1451	346.378	347.033	320.607	322.613	173.097	75313.9	2	2	Tier 3 one-reaction								0	3	50	0	0.924	0.578	0.955	0.847	0.644	0.705	1.124	1.292	0.878	1.397	0.706	0.974	0.635	0.98	0.663	0.775	0.84	0.889	0.681	1.494	0.892	0.91	0.759	1.097	0.839	0.716	0.558	0.617	0.897
H-1606	362.695	367.402	504.182	506.189	270.124	157559	1	1	Tier 3 one-reaction								0	17	395	0	0.683	0.508	0.781	0.76	0.628	0.494	0.869	0.538	0.934	0.566	0.634	0.338	0.914	0.754	0.498	0.619	0.793	0.739	0.662	0.597	0.69	0.737	0.528	0.77	0.555	0.555	0.739	0.803	0.812
H-1609	363.054	367.913	390.147	392.155	156.089	122118	1	1	Tier 3 one-reaction								0	7	221	0.0465	0.926	0.636	1.125	0.906	0.924	0.792	1.249	0.846	1.201	0.714	0.642	0.23	1.221	0.962	0.657	0.742	1.127	1.035	0.811	0.76	0.932	0.839	0.902	1.013	0.761	0.659	1.022	0.4881	1.083
H-1708	371.611	374.26	555.141	557.148	321.083	11918	1	1	Tier 3 one-reaction								0	8	196	0.0233	0.771	0.852	0.867	0.849	0.385	0.328	1.35	0.77	1.247	0.816	1.665	0.883	0.748	0.669	1.415	0.983	1.274	1.091	0.3078	0.412	0.843	0.854	0.946	1.213	0.63	0.707	0.805	0.696	0.964
H-1820	386.63	389.729	369.075	371.081	135.016	21105.8	1	1	Tier 3 one-reaction								0	1	99	0.0233	1.442	1.342	1.065	0.956	0.932	0.805	1.562	0.96	0.502	0.382	1.146	1.045	1.428	0.704	0.978	0.561	1.161	0.6	1.529	0.589	0.956	0.647	0.708	1.285	0.831	0.623	0.52	0.779	0.729
H-1875	391.804	395.32	553.125	555.133	319.067	7608.67	1	1	Tier 3 one-reaction								0	20	339	0	0.817	0.834	0.977	0.9	0.679	0.592	1.364	0.857	1.075	0.886	1.33	0.792	0.554	0.496	1.144	1.056	0.936	1.028	0.238	0.522	0.762	0.822	1.11	1.117	0.668	0.74	0.695	0.394	0.959
H-1892	395.026	398.801	589.194	591.204	355.135	23904	1	1	Tier 3 one-reaction								0	21	296	0	0.569	0.671	0.622	0.517	0.54	0.514	0.736	0.684	0.787	0.45	0.878	0.566	0.779	0.593	0.711	0.99	0.893	0.732	0.555	0.651	0.509	0.602	0.746	0.575	0.487	0.568	0.896	0.815	0.647
H-1916	398.52	402.576	555.178	557.184	321.119	157651	1	1	Tier 3 one-reaction								0	10	354	0	0.714	1.064	0.908	0.814	0.743	0.769	1.155	0.708	1.246	0.867	1.337	1.032	1.218	0.91	0.927	0.938	1.178	1.036	1.148	0.8	1.076	0.94	1.048	0.944	0.724	0.622	1.382	1.13	1.187
H-1948	403.169	407.625	581.176	583.183	347.118	100904	1	1	Tier 3 one-reaction								0	4	196	0	0.445	0.582	0.842	0.698	0.539	0.523	1.145	0.706	1.217	0.499	1.16	0.723	1.245	0.706	0.581	0.871	1.171	0.649	1.183	0.529	0.676	0.626	0.699	0.699	0.372	0.421	1.522	1.638	1.026
H-1974	406.677	411.444	369.067	371.073	270.017	8651.7	2	2	Tier 3 one-reaction								0	2	132	0	1.32	1.029	0.785	0.535	1.033	0.857	0.954	0.765	0.668	0.647	0.802	0.497	0.935	0.751	0.886	0.627	1.469	0.48	0.817	0.704	1.214	0.981	0.498	0.813	0.735	0.962	0.975	0.37	0.825
H-1975	406.68	411.448	368.067	370.074	268.018	40929.6	2	2	Tier 3 one-reaction								0	1	59	0	1.238	0.918	0.689	0.471	1.175	0.779	0.823	0.652	0.549	0.552	0.584	0.45	0.869	0.652	0.859	0.465	1.127	0.477	0.767	0.587	1.138	1.08	0.44	0.742	0.672	0.826	0.819	0.327	0.763
H-2017	411.399	416.584	389.115	391.122	155.057	473104	1	1	Tier 3 one-reaction								0	24	390	0.0465	1.221	1.228	1.417	1.263	1.082	1.086	1.059	1.162	0.867	0.1859	1.598	1.288	1.1	1.079	0.949	1.052	1.089	0.893	0.905	0.83	1.326	0.885	0.986	1.396	1.058	1.306	1.619	1.192	1.492
H-2162	424.204	430.525	432.126	434.13	396.136	11426.2	2	2	Tier 3 one-reaction								0	19	450	0.1628	1.089	0.839	0.824	0.776	0.847	0.5961	1.169	0.987	1.169	1.206	1.111	0.829	1.202	0.851	1	1.318	1.219	1.048	1.094	0.6244	0.966	0.944	0.5463	0.84	1.04	0.5675	1.056	0.983	0.913
H-2302	439.383	444.122	553.183	555.187	319.125	49874.8	1	1	Tier 3 one-reaction								0	10	228	0	0.794	1.266	1.006	1.009	1.057	0.896	1.121	1.428	1.133	0.872	1.604	1.374	1.419	1.08	1.106	1.881	1.515	1.107	1.337	1.078	1.135	1.093	1.031	0.893	0.82	0.88	1.982	1.918	1.362
H-2371	447.088	450.989	430.178	432.185	196.12	372413	1	1	Tier 3 one-reaction								0	9	166	0	1.144	1.053	0.724	0.808	1.01	1.106	1.273	1.086	1.011	2.033	0.714	1.293	0.976	1.338	1.07	1.581	0.925	1.371	1.632	1.893	1.132	1.472	1.202	1.303	1.17	1.315	0.632	0.81	1.116
H-2388	450.503	454.033	615.198	617.205	381.14	11464.3	1	1	Tier 3 one-reaction								0	9	286	0	0.877	0.902	1.027	1.082	0.756	0.495	1.987	0.824	1.787	0.92	1.392	1.138	1.371	1.255	1.017	1.358	1.515	1.16	1.387	0.671	1.275	1.204	0.761	1.058	0.737	0.68	1.885	1.764	1.264
H-2393	451.075	454.543	537.188	539.195	303.129	38544.7	1	1	Tier 3 one-reaction								0	5	182	0	0.836	0.881	0.995	0.929	0.742	0.692	1.405	0.846	1.285	0.626	1.169	0.796	1.401	0.991	0.92	1.092	1.457	1.194	1.064	0.698	0.962	0.978	0.97	1.06	0.733	0.631	1.387	1.398	1.2
H-2418	453.153	456.605	308.091	310.097	148.065	145705	2	2	Tier 3 one-reaction								0	1	165	0	1.169	1.246	1.147	1.345	1.181	1.501	1.224	1.069	1.287	1.613	1.19	1.482	1.154	1.483	1.334	1.383	1.177	1.161	1.429	1.766	1.237	1.496	1.235	1.16	1.193	1.65	0.953	1.048	1.122
H-2473	459.711	463.692	308.091	310.097	148.066	15117.5	2	2	Tier 3 one-reaction								0	1	71	0	1.289	1.319	1.106	1.334	1.25	1.542	1.256	1.069	1.284	1.714	1.27	1.458	1.304	1.654	1.393	1.553	1.201	1.176	1.486	1.744	1.312	1.557	1.264	1.321	1.297	1.648	0.975	1.043	1.112
H-2481	460.56	464.61	552.236	554.243	318.178	21996.4	1	1	Tier 3 one-reaction								0	4	137	0	0.632	0.767	0.837	0.788	0.719	0.573	1.099	0.901	1.034	0.668	1.172	0.838	1.035	0.796	0.873	1.281	1.34	0.977	0.932	0.771	0.761	0.813	0.815	0.784	0.612	0.519	1.261	1.347	0.886
H-2490	461.675	465.814	433.142	435.148	199.083	299752	1	1	Tier 3 one-reaction								0	21	324	0	0.923	0.904	1.467	1.372	0.764	0.713	1.233	0.842	1.113	0.575	0.973	0.79	1.074	0.745	0.749	0.805	1.122	0.807	1.008	0.608	1.149	0.912	1.026	1.195	0.803	0.845	1.728	1.397	1.478
H-2604	475.289	480.525	613.187	615.192	379.129	15668.7	1	1	Tier 3 one-reaction								0	4	179	0	0.873	1.355	1.198	1.239	1.319	1.147	1.309	1.058	1.603	1.302	1.647	1.22	1.506	1.357	1.27	1.723	1.34	1.326	1.574	1.413	1.625	1.181	1.462	1.168	1.249	1.263	1.731	1.702	1.488
H-2611	475.892	481.176	318.071	320.078	168.026	289088	2	2	Tier 3 one-reaction								0	1	101	0	0.925	0.986	0.298	0.381	1.019	1.058	1.142	0.912	0.975	0.783	0.928	1.478	0.8	0.798	0.429	0.508	1.082	1.161	0.907	1.156	0.527	0.638	0.93	0.794	0.723	1.053	0.916	1.393	0.67
H-2614	476.461	481.792	486.204	488.211	252.146	34824.8	1	1	Tier 3 one-reaction								0	6	133	0	0.663	0.784	0.873	0.714	0.474	0.53	0.764	0.495	0.94	0.533	0.665	0.48	0.757	0.599	0.669	0.54	0.9	0.838	0.793	0.435	0.792	0.695	0.592	0.766	0.643	0.477	0.793	0.739	0.918
H-2651	480.276	485.427	505.163	507.169	271.104	300565	1	1	Tier 3 one-reaction								0	4	194	0	0.766	0.855	1.248	1.103	0.655	0.681	1.131	0.838	1.033	0.492	1.167	0.802	1.126	0.686	0.762	0.839	1.11	0.68	0.958	0.579	0.994	0.805	0.945	1.075	0.625	0.624	1.951	1.508	1.49
H-2666	481.893	486.729	635.136	639.15	168.027	17002.4	1	2	Tier 3 one-reaction								0	1	101	0	0.933	1.027	0.326	0.395	1.055	1.149	1.189	0.944	1.013	0.81	1.02	1.466	0.864	0.849	0.453	0.503	1.147	1.353	0.916	1.158	0.531	0.646	1.004	0.83	0.789	1.142	0.952	1.4	0.698
H-2703	485.621	490.126	579.201	581.208	345.142	521615	1	1	Tier 3 one-reaction								0	4	210	0	0.458	0.664	0.616	0.539	0.595	0.627	0.667	0.848	0.86	0.496	1.02	0.616	0.863	0.675	0.674	1.08	0.692	0.681	0.811	0.721	0.562	0.631	0.628	0.653	0.412	0.416	0.921	0.87	0.609
H-2718	487.161	491.666	563.205	565.212	329.147	57716.8	1	1	Tier 3 one-reaction								0	6	210	0	0.547	0.722	1.024	0.942	0.79	0.595	1.201	0.821	1.345	0.493	1.123	0.779	1.262	0.644	0.692	0.896	1.035	0.758	1.185	0.608	0.934	0.729	0.935	0.78	0.455	0.605	1.349	1.491	0.991
H-2743	490.107	494.612	369.15	371.158	270.184	10900	2	2	Tier 3 one-reaction								0	6	116	0	1.129	1.096	1.165	1.601	1.123	1.5	1.38	0.945	0.778	1.398	0.943	0.781	0.745	1.091	1.173	1.339	0.958	1.15	0.918	1.222	0.982	3.498	3.358	1.174	1.073	1.301	0.848	0.818	1.44
H-2757	491.208	495.713	528.131	530.138	294.073	30578.8	1	1	Tier 3 one-reaction								0	4	224	0	0.834	1.058	1.834	1.033	0.863	0.686	1.267	0.895	1.386	1.035	0.796	0.258	0.671	0.633	1.281	0.876	1.211	1.261	0.226	0.22	1.143	0.988	0.919	0.988	1.015	0.803	0.862	0.916	0.63
H-2784	494.675	499.18	554.168	556.174	320.11	24604.7	1	1	Tier 3 one-reaction								0	7	351	0	0.683	1.129	0.965	0.824	0.872	0.608	1.209	0.896	1.48	0.515	1.856	0.987	1.617	1.008	1.162	1.578	1.548	0.871	1.36	0.745	0.872	0.887	1.005	0.965	0.583	0.598	2.17	1.665	1.522
H-2826	499.234	503.739	577.184	579.191	343.126	59042.5	1	1	Tier 3 one-reaction								0	19	316	0	0.835	1.055	1.179	1.138	0.786	0.924	1.158	0.931	1.104	0.557	1.455	0.884	1.217	0.68	0.813	0.948	1.265	0.696	1.268	0.761	1.046	0.859	1.069	1.043	0.634	0.613	1.895	1.607	1.359
H-2852	502.5	507.005	521.193	523.201	287.135	147688	1	1	Tier 3 one-reaction								0	8	195	0	0.807	0.883	0.943	0.766	1.23	1.274	1.144	0.902	1.602	0.741	1.519	0.881	1.793	1.082	1.046	1.067	1.116	1	1.162	0.829	1.105	1.186	1.438	1.023	0.803	0.67	0.878	0.723	0.675
H-2861	503.655	508.16	629.213	631.221	395.155	26111.1	1	1	Tier 3 one-reaction								0	5	241	0.1163	0.7889	1.536	1.387	1.419	1.023	0.7651	1.54	1.584	1.671	1.561	1.634	1.26	1.355	1.424	1.494	2.305	1.529	1.347	2.377	0.92	1.352	1.181	0.911	1.325	0.94	1.125	1.828	1.603	1.797
H-2885	506.096	510.601	651.22	653.229	417.162	119419	1	1	Tier 3 one-reaction								0	8	228	0	0.351	0.59	0.583	0.509	0.579	0.505	0.537	0.716	0.705	0.545	0.775	0.565	0.817	0.54	0.534	0.831	0.749	0.58	0.696	0.642	0.454	0.506	0.622	0.503	0.332	0.322	0.754	0.798	0.608
H-2890	506.825	511.33	653.229	655.241	419.171	53868.7	1	1	Tier 3 one-reaction								0	7	203	0.0465	1.563	1.7	1.716	1.628	1.53	1.489	2.282	1.555	2.139	0.9079	2.811	1.903	2.182	1.749	1.831	2.339	2.246	1.562	1.855	1.481	1.778	1.784	1.675	1.771	1.129	1.211	2.857	2.57	2.119
H-2892	506.997	511.502	635.226	637.232	401.168	12362.3	1	1	Tier 3 one-reaction								0	4	189	0	0.532	0.843	0.857	0.882	0.774	0.645	1.293	0.813	1.317	0.335	1.327	0.804	1.48	0.661	0.568	1.014	1.354	0.792	1.095	0.492	0.891	0.656	0.858	0.885	0.384	0.484	1.595	1.7	1.129
H-2910	508.609	513.114	516.239	518.245	282.181	13058.4	1	1	Tier 3 one-reaction								0	1	124	0	1.255	0.964	1.251	1.25	0.939	0.898	1.659	1.127	1.44	1.669	1.112	1.498	0.883	1.074	0.796	1.218	1.111	1.905	1.18	1.125	1.21	1.476	1.158	1.364	1.163	1.009	0.791	1.388	1.234
H-2918	509.325	513.83	595.231	597.237	361.172	209749	1	1	Tier 3 one-reaction								0	5	174	0	0.772	0.907	0.826	0.831	0.856	0.704	1.425	1.212	1.492	0.831	1.786	1.159	1.141	1.185	1.221	1.837	1.412	0.979	1.598	1.047	1.223	1.367	1.054	1.166	0.583	0.628	1.944	1.757	1.489
H-2928	510.839	515.344	363.173	365.179	129.114	42170	1	1	Tier 3 one-reaction								0	10	196	0	1.331	0.913	1.165	1.06	0.914	0.617	1.195	0.809	0.619	0.84	1.392	0.832	0.945	1.223	1.167	0.449	1.597	0.885	1.11	0.937	1.398	1.118	0.968	1.738	1.89	1.014	0.62	0.451	1.451
H-2991	516.906	521.411	310.585	312.592	153.053	34665.6	2	2	Tier 3 one-reaction								0	14	229	0	0.993	0.701	0.689	0.792	0.748	1.074	1.127	0.762	0.853	1.186	0.699	0.939	0.703	1.126	0.825	1.562	0.888	1.024	0.893	1.061	0.722	0.892	0.683	1.091	1.333	1.046	0.892	1.461	0.773
H-3027	521.253	525.758	350.603	352.61	233.088	73163.5	2	2	Tier 3 one-reaction								0	8	313	0	0.588	0.713	0.67	0.545	0.682	0.708	0.86	0.797	0.815	0.521	1.225	0.798	0.986	0.811	0.749	0.861	0.933	0.59	1.037	0.629	0.669	0.666	0.819	0.804	0.479	0.522	1.193	0.934	0.893
H-3065	526.249	530.754	609.247	611.254	375.188	7361.36	1	1	Tier 3 one-reaction								0	4	149	0	1.173	1.181	1.24	1.315	0.969	0.869	1.611	1.437	1.827	1.15	1.824	1.187	1.378	1.317	1.7	1.886	1.419	1.206	1.838	1.332	1.415	1.426	1.313	1.337	0.858	0.95	1.803	1.532	1.531
H-3072	526.68	531.185	667.252	669.256	433.193	12556.6	1	1	Tier 3 one-reaction								0	7	238	0	0.948	0.932	0.732	0.851	0.886	0.568	1.441	1.344	1.573	0.973	2.065	1.169	1.385	1.019	1.506	2.023	1.529	0.962	2.041	0.956	1.179	1.17	1.091	1.25	0.523	0.547	2.356	1.868	1.668
H-3126	531.684	536.189	399.134	401.141	330.152	542365	2	2	Tier 3 one-reaction								0	2	185	0	0.37	0.52	0.649	0.523	0.568	0.548	0.682	0.725	0.633	0.508	1.015	0.785	0.722	0.647	0.535	0.963	0.933	0.604	0.803	0.604	0.552	0.644	0.733	0.652	0.403	0.461	0.892	0.863	0.828
H-3165	535.501	540.006	509.139	511.145	275.081	71291.2	1	1	Tier 3 one-reaction								0	6	252	0	0.752	0.961	1.251	0.993	0.776	0.571	1.454	0.774	1.657	1.052	1.018	0.781	1.38	1.112	0.856	0.971	1.461	1.313	1.315	0.722	1.107	0.967	0.878	0.927	0.79	0.841	1.549	1.305	1.233
H-3311	549.409	553.914	381.138	383.145	294.159	25490	2	2	Tier 3 one-reaction								0	10	187	0	1.288	1.656	1.02	1.097	1.063	1.571	1.308	1.22	0.732	1.051	1.034	0.902	0.988	1.252	1.392	1.24	1.081	2.232	1.052	1.37	0.85	1.868	1.633	1.12	1.017	1.245	1.022	0.74	1.079
H-3313	549.623	554.128	380.637	382.644	293.158	64329.6	2	2	Tier 3 one-reaction								0	5	108	0	1.099	1.229	0.785	1.008	0.96	1.283	1.143	0.996	0.572	0.91	0.831	0.749	0.926	1.16	1.112	1.089	0.896	2.204	0.88	1.01	0.714	1.816	1.527	0.849	0.84	1.094	0.789	0.624	0.897
H-3315	549.891	554.396	420.194	422.201	186.135	7826.4	1	1	Tier 3 one-reaction								0	4	105	0	1.148	1.29	2.822	1.869	1.353	1.134	1.698	1.564	1.421	1.1	2.004	0.927	3.149	0.834	1.416	1.462	1.452	1.518	1.577	2.804	2.305	0.752	2.929	2.487	2.178	0.974	1.473	1.382	1.298
H-3387	555.138	559.643	575.206	577.212	341.148	5347.14	1	1	Tier 3 one-reaction								0	9	209	0	1.602	1.661	1.259	1.031	1.208	0.839	0.885	1.48	1.115	1.014	1.108	0.75	0.741	0.6	1.649	1.702	0.723	0.775	1.411	0.65	1.391	1.169	0.931	1.955	1.189	1.532	1.538	0.993	1.887
H-3408	556.979	561.484	594.2	596.206	360.142	5965.8	1	1	Tier 3 one-reaction								0	5	204	0.0233	1.457	1.624	1.217	1.001	1.366	0.586	1.28	1.646	1.942	0.966	1.222	0.745	1.086	0.698	1.602	2.329	1.048	1.142	2.034	0.777	1.256	1.402	0.865	1.665	1.193	1.123	1.633	1.375	1.808
H-3422	557.945	562.45	451.132	453.138	217.073	3.00944e+06	1	1	Tier 3 one-reaction								0	6	110	0	0.764	1.151	1.03	0.883	0.786	0.696	1.027	0.94	1.13	0.853	1.416	0.935	1.238	0.869	1.078	1.188	1.133	1.078	1.209	0.872	1.166	0.951	0.864	0.812	0.845	0.67	1.339	1.177	1.084
H-3428	558.44	562.945	443.155	445.161	418.193	142402	2	2	Tier 3 one-reaction								0	1	116	0	0.734	0.724	0.779	0.728	0.722	0.753	1.154	1.02	1.099	0.813	1.779	1.105	0.951	0.939	0.954	1.426	1.083	0.844	1.127	0.806	0.843	0.92	1.036	1.105	0.582	0.716	1.529	1.304	1.489
H-3491	565.492	569.997	508.169	510.173	548.221	22961.3	2	2	Tier 3 one-reaction								0	2	199	0	0.55	0.717	0.757	0.752	0.727	0.597	0.756	0.89	0.733	0.377	1.592	1.097	0.895	0.66	0.875	1.039	0.968	0.557	0.875	0.914	0.84	0.614	1.041	0.742	0.509	0.658	1.241	1.442	0.951
H-3639	579.787	584.292	540.157	542.163	306.099	10616	1	1	Tier 3 one-reaction								0	4	267	0	0.741	1.477	0.892	0.831	0.909	0.966	1.082	1.319	1.204	0.785	1.852	1.669	1.435	1.163	1.05	1.557	1.576	1.092	1.376	0.905	1.019	0.999	1.164	1.27	0.704	0.703	1.725	1.17	1.404
H-3663	581.242	585.747	518.211	520.218	284.152	33939	1	1	Tier 3 one-reaction								0	1	98	0	1.349	1.082	1.63	1.413	1.569	0.856	1.08	0.861	1.229	1.332	1.015	0.821	1.079	0.378	1.352	1.124	0.756	0.866	1.281	0.663	1.956	1.35	0.956	0.937	1.161	1.002	0.684	0.603	1.592
H-3714	587.337	591.842	396.101	398.109	324.086	20987.8	2	2	Tier 3 one-reaction								0	6	216	0.1395	0.85	0.525	2.036	1.413	0.927	0.4932	1.178	0.694	2.745	0.92	0.79	0.478	1.796	0.9	0.657	0.736	0.978	1.382	0.483	0.5167	1.504	1.296	1.084	1.099	0.912	0.774	1.13	0.932	0.4597
H-3928	609.736	614.241	340.134	342.141	212.152	18261.1	2	2	Tier 3 one-reaction								0	2	51	0	1.146	1.054	0.736	0.768	0.91	1.302	1.145	0.826	0.999	1.655	1.261	1.111	0.739	1.084	0.836	1.121	0.894	0.899	1.229	1.591	1.128	1.582	1.056	1.028	1.071	1.236	0.846	0.842	1.52
H-3941	610.54	615.045	434.169	436.176	400.222	45175.4	2	2	Tier 3 one-reaction								0	1	113	0	0.554	0.708	0.703	0.548	0.644	0.552	0.977	0.873	0.961	0.682	1.578	1.074	0.95	0.8	0.759	1.21	1.083	0.76	0.902	0.751	0.775	0.824	1.03	1.058	0.459	0.694	1.536	1.133	1.355
H-3949	611.543	616.048	312.104	314.11	156.091	8351.2	2	2	Tier 3 one-reaction								0	7	222	0	1.251	1.059	1.017	1.396	1.131	1.459	1.193	1.166	1.016	1.372	1.073	1.168	0.798	1.233	1.351	1.302	0.987	1.175	1.155	1.522	1.225	1.487	1.316	1.451	1.349	1.585	1.083	1.208	1.564
H-3981	616.074	620.579	470.18	472.186	472.243	12832.6	2	2	Tier 3 one-reaction								0	3	129	0	0.599	0.842	0.744	0.657	0.717	0.571	0.952	0.871	1.059	0.7	1.752	1.012	1.085	0.74	0.827	1.202	1.206	0.77	1.009	0.843	0.804	0.882	1.081	1.013	0.523	0.762	1.656	1.376	1.389
H-3988	616.532	621.037	433.161	435.168	398.205	20831.8	2	2	Tier 3 one-reaction								0	2	136	0	0.723	0.889	0.779	0.718	0.847	0.735	0.785	0.845	0.931	0.714	1.153	0.787	1.015	0.828	0.856	1.002	1.066	0.955	0.864	0.755	0.702	0.747	0.877	0.783	0.611	0.747	1.261	1.04	1.036
H-3990	616.716	621.221	305.114	307.12	142.111	397891	2	2	Tier 3 one-reaction								0	5	123	0	1.694	1.273	1.047	1.227	0.956	1.489	1.127	1.173	0.682	1.333	1.027	1.402	0.6	1.031	1.046	0.949	0.785	0.892	0.88	1.068	1.198	1.49	1.358	1.909	1.328	1.632	1.008	0.697	1.584
H-4038	623.226	627.731	374.106	376.113	280.096	33046.1	2	2	Tier 3 one-reaction								0	6	206	0.0233	0.991	1.28	0.906	1.103	1.599	0.828	1.535	0.803	1.36	0.756	1.086	0.648	1.121	0.946	1.969	1.28	1.465	1.457	0.541	0.497	0.953	0.863	0.837	1.02	0.724	0.544	0.779	0.642	0.957
H-4045	623.774	628.279	332.142	334.149	98.0838	55867.4	1	1	Tier 3 one-reaction								0	1	121	0	1.219	1.44	0.808	0.838	1.12	1.339	0.8	1.181	0.816	1.452	1.351	1.488	0.93	1.22	1	1.093	1.01	1.273	1.113	1.352	1.04	1.362	1.17	1.079	1.322	1.18	0.739	0.636	0.932
H-4053	624.404	628.909	674.334	676.341	440.276	8477.83	1	1	Tier 3 one-reaction								0	12	375	0	1.354	2.291	0.382	0.742	0.869	1.237	0.615	0.905	0.534	0.452	1.136	1.025	0.323	1.057	1.54	1.154	0.713	0.735	1.537	3.464	0.955	0.984	0.331	0.557	0.59	1.113	1.097	1.001	0.604
H-4061	625.117	629.622	441.175	443.183	414.233	22335.1	2	2	Tier 3 one-reaction								0	1	53	0.0465	0.7	0.702	0.761	0.577	0.706	0.427	0.922	0.938	1.048	0.828	1.644	0.909	0.933	0.77	0.954	1.206	1.262	0.859	0.846	0.875	0.87	0.85	0.907	0.928	0.66	0.714	1.484	1.186	1.259
H-4145	635.943	640.448	416.165	418.171	182.107	23382.3	1	1	Tier 3 one-reaction								0	16	246	0	1.128	0.954	0.985	1.23	0.928	1.177	1.139	0.892	0.922	1.331	1.067	1.031	0.988	0.95	1.193	0.94	0.915	1.446	1.076	1.148	0.997	1.569	1.388	1.085	1.084	1.003	0.902	0.902	1.091
H-4148	636.942	641.447	332.143	334.149	98.0846	61351.9	1	1	Tier 3 one-reaction								0	1	121	0	1.213	1.444	0.935	0.871	1.261	1.327	0.993	1.336	0.894	1.636	1.466	1.649	0.98	1.28	1.073	1.23	1.206	1.598	1.184	1.379	1.096	1.375	1.241	1.192	1.422	1.194	0.844	0.837	1.01
H-4310	661.73	666.235	461.284	463.29	227.225	42935.5	1	1	Tier 3 one-reaction								0	1	53	0	1.159	1.689	0.7	0.807	1.066	1.491	0.939	0.831	0.771	0.601	1.042	1.149	0.587	0.765	1.356	1.142	0.704	0.883	1.358	4.126	1.206	1.454	0.624	0.839	0.879	1.579	1.113	0.964	0.926
H-4329	668.21	672.715	583.319	585.326	349.261	7772.95	1	1	Tier 3 one-reaction								0	17	282	0	1.13	1.326	0.295	0.81	0.711	0.873	0.626	0.841	0.553	0.511	1.017	1.058	0.444	0.872	1.43	1.248	0.713	0.72	1.62	3.149	0.774	1.083	0.351	0.522	0.453	1.055	1.121	0.932	0.526
H-4336	670.224	674.729	487.299	489.306	253.241	43316.2	1	1	Tier 3 one-reaction								0	2	94	0	1.099	1.845	0.22	0.747	0.692	1.038	0.434	0.855	0.201	0.211	0.818	1.085	0.113	0.405	1.287	0.834	0.328	0.344	1.314	4.571	0.931	1.488	0.233	0.39	0.546	1.456	0.887	0.783	0.642
H-4343	671.906	676.411	622.329	624.334	388.271	3259.67	1	1	Tier 3 one-reaction								0	7	124	0.0233	1.262	2.526	0.4296	0.616	0.875	0.966	0.774	0.953	0.487	0.609	0.934	1.006	0.663	0.959	1.836	1.08	0.853	1.335	1.358	3.814	0.872	1.195	0.443	0.864	0.766	1.086	1.194	1.223	0.766
H-4356	679.568	684.073	513.316	515.322	279.257	47025.6	1	1	Tier 3 one-reaction								0	1	104	0	1.112	1.34	0.478	0.824	0.914	1.262	0.719	0.907	0.569	0.558	0.966	0.976	0.377	0.686	1.188	0.823	0.779	0.624	1.29	2.539	1.027	1.21	0.527	0.622	0.613	1.289	0.864	0.789	0.668
H-4376	697.359	701.864	585.335	587.341	351.276	3436	1	1	Tier 3 one-reaction								0	8	199	0	1.36	1.388	0.743	0.924	0.974	1.12	1.022	0.999	0.87	0.845	1.147	1.236	0.475	0.657	1.32	1.146	0.817	0.973	1.026	2.519	1.278	1.649	0.552	0.876	0.794	1.174	0.891	0.94	0.868
H-4379	704.477	708.982	401.189	403.196	334.262	3136.4	2	2	Tier 3 one-reaction								0	1	102	0.0698	1.606	2.199	0.426	1.071	0.945	1.675	0.587	0.893	0.3858	0.697	1.178	0.936	0.3683	1.006	1.614	1.16	0.683	0.761	1.515	5.484	1.069	1.556	0.463	0.894	0.877	1.838	1.099	0.739	0.751
H-4404	732.647	737.152	561.336	563.342	327.278	6363.25	1	1	Tier 3 one-reaction								0	10	215	0	1.085	1.259	0.415	0.901	0.881	0.989	1.137	1.024	0.586	0.548	1.151	0.982	0.361	0.783	1.39	1.238	0.674	0.662	1.239	2.833	0.951	1.167	0.283	0.763	0.671	1.002	1.037	0.949	0.912
H-4411	739.724	744.228	587.351	589.358	353.293	2587.75	1	1	Tier 3 one-reaction								0	6	166	0.0465	1.128	1.687	0.394	0.577	0.866	1.087	1	0.89	0.3251	0.374	1.095	1.184	0.3808	0.666	1.606	1.108	0.896	0.681	1.359	3.598	0.969	1.702	0.377	0.536	0.657	1.347	1.184	1.19	0.9
K-28	88.18	83.94	398.127	400.134	150.042	1.1676e+06	1	1	Tier 3 one-reaction								0	6	144	0	0.846	0.914	0.776	1.329	0.776	0.883	1.231	0.975	0.766	0.81	0.821	1.032	0.86	0.875	1.091	1.462	0.745	0.797	0.846	1	0.747	0.816	1.062	1.253	1.144	0.84	0.759	1.06	0.874
K-38	100.636	97.365	398.127	400.134	150.042	5.36642e+06	1	1	Tier 3 one-reaction								0	6	144	0	0.807	0.92	0.771	1.324	0.76	0.864	1.229	0.96	0.759	0.807	0.798	1.018	0.845	0.866	1.106	1.434	0.738	0.787	0.828	0.976	0.736	0.79	1.058	1.239	1.137	0.829	0.756	1.035	0.874
K-45	108.074	105.458	398.127	400.134	150.042	9.06473e+06	1	1	Tier 3 one-reaction								0	6	144	0	0.796	0.921	0.761	1.313	0.755	0.846	1.215	0.96	0.752	0.803	0.797	1.002	0.831	0.857	1.099	1.417	0.732	0.779	0.81	0.968	0.738	0.781	1.051	1.234	1.133	0.817	0.76	1.028	0.864
K-46	108.576	106.004	414.122	416.129	166.037	18437.6	1	1	Tier 3 one-reaction								0	5	179	0	1.158	1.15	0.944	1.427	1.031	1.187	1.664	1.074	1.16	1.385	1.139	1.245	0.947	1.225	1.07	2.017	0.936	1.01	1.059	1.19	0.976	1.268	1.263	1.435	1.297	0.987	1.012	1.39	1.341
K-60	115.469	113.505	398.127	400.134	150.042	5.97374e+06	1	1	Tier 3 one-reaction								0	6	144	0	0.795	0.915	0.757	1.319	0.755	0.841	1.209	0.966	0.75	0.803	0.799	0.993	0.828	0.845	1.088	1.397	0.73	0.778	0.796	0.967	0.725	0.785	1.045	1.211	1.117	0.801	0.759	1.027	0.858
K-63	116.536	114.666	414.122	416.129	166.037	24107.8	1	1	Tier 3 one-reaction								0	5	179	0	1.2	1.138	0.972	1.456	1.05	1.207	1.677	0.989	1.131	1.333	1.116	1.223	0.906	1.356	1.108	1.889	0.907	0.985	1.055	1.155	0.988	1.342	1.295	1.397	1.323	1.007	0.998	1.355	1.295
K-76	127.975	127.113	382.132	384.139	134.047	16557.5	1	1	Tier 3 one-reaction								0	1	109	0	0.607	0.627	0.98	1.495	0.601	0.908	1.057	0.889	1.122	1.339	0.852	0.923	0.77	1.023	1.364	1.777	0.77	0.913	1.339	1.736	0.911	0.917	1.29	0.897	1.012	0.833	0.823	1.204	1.112
K-81	133.296	132.902	382.132	384.139	134.047	35778.1	1	1	Tier 3 one-reaction								0	1	108	0	0.585	0.612	0.951	1.479	0.561	0.803	1.006	0.82	1.12	1.226	0.846	0.887	0.765	0.849	1.307	1.719	0.724	0.877	1.319	1.649	0.848	0.915	1.18	0.846	1	0.77	0.786	1.098	1.112
K-94	140.176	140.389	396.112	398.12	148.026	56698.4	1	1	Tier 3 one-reaction								0	1	63	0	0.959	0.982	0.857	1.395	0.811	1	1.463	1.007	0.861	1.072	0.88	1.173	0.829	0.91	0.972	1.611	0.759	0.815	0.916	0.97	0.801	0.968	1.042	1.208	1.184	0.889	0.848	1.321	1.101
K-121	160.058	160.759	396.112	398.118	148.026	95904	1	1	Tier 3 one-reaction								0	1	63	0	1.115	1.051	1.007	1.381	0.836	1.098	1.511	1.024	1.033	1.255	1.022	1.294	0.906	1.08	1.019	1.658	0.899	0.931	1.058	1.002	0.919	1.232	1.176	1.284	1.248	1.04	0.846	1.448	1.381
K-237	221.28	223.706	389.122	391.129	282.074	6692.52	2	2	Tier 3 one-reaction								0	8	230	0	0.744	0.878	0.832	1.165	0.769	0.923	1.193	0.898	0.749	0.807	0.805	0.991	0.826	0.976	0.972	1.232	0.722	0.77	0.81	0.826	0.882	0.852	1.008	0.993	0.933	0.888	0.617	1.021	0.976
K-398	287.132	290.519	458.248	460.254	210.162	4463.43	1	1	Tier 3 one-reaction								0	2	95	0	0.74	0.999	1.044	0.53	1.407	1.414	0.788	0.945	1.263	0.983	0.765	0.474	1.229	0.881	0.6	1.186	0.992	1.133	0.702	0.946	1.097	1.135	0.986	0.781	0.944	0.613	1.536	0.936	0.898
K-400	287.379	290.769	634.278	636.286	386.193	4498.75	1	1	Tier 3 one-reaction								0	4	128	0	0.969	1.012	1.061	0.679	1.554	1.261	0.944	0.985	1.294	1.224	0.857	0.564	1.232	1.052	0.678	1.259	1.07	1.072	0.861	0.9	1.204	1.545	1.127	0.95	1.04	0.883	1.411	0.918	0.827
K-436	300.422	303.989	559.202	561.208	311.117	18640.4	1	1	Tier 3 one-reaction								0	6	149	0	1.192	0.949	1.446	0.943	1.148	0.722	0.845	0.704	0.915	0.729	0.847	0.674	0.892	0.503	0.829	0.667	0.746	0.744	1.016	0.528	1.333	1.32	0.555	0.599	0.773	0.766	0.525	0.63	0.989
K-489	315.965	319.743	356.072	358.078	107.987	109066	1	1	Tier 3 one-reaction								0	1	10	0	0.391	0.515	1.328	0.518	0.362	0.648	0.274	0.741	0.787	0.466	1.442	0.357	0.583	0.547	1.479	0.369	1.267	0.588	0.275	0.467	1.219	0.249	1.153	0.823	0.589	1.131	0.692	0.505	1.003
K-496	318.258	322.068	585.192	587.199	337.107	21101	1	1	Tier 3 one-reaction								0	6	151	0	1.056	0.849	1.64	0.951	1.242	0.732	0.665	0.808	0.892	0.664	1.078	0.528	1.122	0.423	0.892	0.559	0.716	0.728	1.172	0.536	1.44	1.498	0.681	0.553	0.833	0.815	0.441	0.597	1.307
K-529	328.856	332.388	396.112	398.119	148.027	6144.4	1	1	Tier 3 one-reaction								0	1	63	0	0.777	0.883	0.649	1.349	0.695	0.795	1.279	0.849	0.774	0.749	0.701	0.928	0.63	0.75	1.278	1.58	0.643	0.662	0.73	0.95	0.645	0.636	1.069	1.294	1.134	0.675	0.636	1.006	0.905
K-544	334.973	338.159	506.164	508.172	258.079	4618	1	1	Tier 3 one-reaction								0	6	141	0	0.829	0.72	0.472	0.378	1.425	1.112	1.38	0.786	1.381	1.005	0.464	0.517	1.033	0.727	0.71	1.268	0.885	0.529	1.151	0.83	0.505	0.61	0.544	0.713	0.589	0.57	0.876	0.232	0.869
K-554	337.83	341.005	608.289	610.297	360.204	4532.25	1	1	Tier 3 one-reaction								0	11	150	0	0.631	0.856	1.299	0.959	1.075	0.665	1.504	0.832	1	1.155	0.634	0.546	1.132	0.57	0.991	1.462	1.074	1.134	0.826	0.547	1.282	1.164	1.374	1.618	1.825	0.577	0.96	0.797	0.95
K-584	347.782	350.922	377.117	379.123	258.063	44995.8	2	2	Tier 3 one-reaction								0	9	234	0	0.822	0.969	0.895	1.009	0.824	1.001	0.922	1.129	0.83	0.914	0.911	1.18	0.962	0.96	0.853	1.041	0.767	0.923	0.883	0.845	0.866	0.812	1.104	0.866	0.903	1.032	0.672	1.177	0.969
K-633	359.264	362.364	608.29	610.296	360.204	8252.27	1	1	Tier 3 one-reaction								0	11	150	0	0.822	0.642	1.509	0.942	1.168	0.64	1.214	0.638	1.234	1.141	0.757	0.429	0.871	0.521	0.876	1.384	0.988	1.035	0.818	0.57	1.17	1.19	1.239	1.547	1.649	0.389	0.957	1.006	0.787
K-655	366.529	369.604	559.202	561.209	311.117	7701.43	1	1	Tier 3 one-reaction								0	6	148	0	1.189	1.026	1.454	1.029	1.307	0.893	0.816	0.923	1.016	0.785	1.133	0.653	1.104	0.528	0.979	0.718	0.893	0.921	1.201	0.6	1.798	1.515	0.765	0.605	0.823	0.927	0.627	0.595	1.186
K-709	379.812	383.249	394.133	396.139	292.095	6435.7	2	2	Tier 3 one-reaction								0	6	236	0	0.782	1.112	0.609	0.916	0.761	0.72	1.063	1.023	0.675	0.821	0.817	0.913	0.726	0.969	0.792	1.051	0.815	1.257	0.924	1.074	0.705	0.947	0.794	0.586	0.745	0.965	0.724	0.814	0.587
K-726	387.367	391.209	599.208	601.215	351.123	5880.1	1	1	Tier 3 one-reaction								0	8	122	0	1.454	1.568	2.017	1.403	1.511	0.966	0.894	0.793	0.955	0.824	1.211	0.641	1.176	0.62	1.032	0.793	0.954	0.79	1.234	0.491	1.953	1.869	0.701	0.697	0.863	0.878	0.787	0.665	1.393
K-887	433.029	437.925	465.16	467.166	217.075	4980.44	1	1	Tier 3 one-reaction								0	5	102	0	1.124	0.989	2.008	0.971	1.1	0.767	0.618	0.869	1.063	0.749	1.062	0.498	1.202	0.521	1.063	0.72	0.813	0.809	1.488	0.543	1.668	1.427	0.746	0.463	0.879	0.867	0.558	0.706	1.263
A-276	165.987	166.421	387.099	389.109	153.041	21945.1	1	1	Tier 3 only two-reaction								0	0	12	0	0.769	0.836	0.916	1.033	0.716	0.879	0.861	1.14	0.744	0.449	0.759	0.945	0.596	0.771	0.84	1.001	0.781	0.921	0.84	0.976	0.785	0.996	1.017	0.865	0.921	0.973	0.902	1.397	0.982
A-348	187.452	188.475	414.12	416.128	180.061	11771.8	1	1	Tier 3 only two-reaction								0	0	5	0	1.051	1.148	1.06	0.84	1.258	0.952	0.763	1.068	0.908	0.682	1.184	0.941	1.281	0.975	1.103	0.602	1.218	0.847	0.849	0.957	0.888	0.637	0.859	0.841	0.774	1.098	1.141	0.712	0.752
A-377	199.479	201.116	346.159	348.165	112.1	8417.13	1	1	Tier 3 only two-reaction								0	0	94	0	0.926	0.833	0.723	0.888	0.517	0.685	1.257	0.586	0.847	0.961	0.779	0.89	0.752	0.757	0.906	1.166	0.761	0.89	0.937	0.57	0.75	1.01	0.958	0.885	0.879	0.619	0.775	1.14	1.018
A-406	204.2	206.051	592.244	594.251	358.186	8705.44	1	1	Tier 3 only two-reaction								0	0	78	0	0.535	0.752	0.833	1.129	0.68	0.716	1.201	1.041	0.486	0.656	0.982	1.153	0.606	0.994	1.09	1.037	1.177	1.187	1.277	1.265	0.782	0.999	0.815	0.765	0.988	1.18	0.707	1.845	1.048
A-660	264.77	267.406	270.075	272.081	72.0323	9809.38	2	2	Tier 3 only two-reaction								0	0	199	0	0.927	0.786	1.506	1.861	0.954	1.107	1.25	0.923	0.788	0.716	0.967	1.115	1.018	1.107	1.947	2.241	0.828	0.978	0.766	0.835	1.557	1.817	0.826	1.137	0.917	0.95	0.946	1.143	0.938
A-1113	364.523	369.242	372.132	374.139	138.074	45442.2	1	1	Tier 3 only two-reaction								0	0	2	0	0.621	0.752	1.44	1.187	1.713	0.965	0.766	0.677	1.222	1.029	0.763	0.737	1.646	0.737	0.666	0.718	1.067	0.771	0.98	0.523	1.249	0.802	0.881	0.738	0.607	0.802	0.872	0.952	0.57
A-1132	368.006	371.705	341.66	343.667	215.203	6099.56	2	2	Tier 3 only two-reaction								0	0	3	0	0.879	1.129	0.896	1.043	0.654	1.115	1.043	1.088	0.874	1.009	1.138	1.043	0.519	0.772	0.601	0.85	0.673	0.878	0.919	0.82	0.793	1.103	0.965	0.699	1.053	1.083	0.817	1.332	1.504
A-1136	368.675	372.178	324.126	326.133	180.136	30722.7	2	2	Tier 3 only two-reaction								0	0	37	0.093	0.7	1.358	0.636	0.591	2.244	1.289	0.23	0.912	0.819	0.281	1.221	0.467	2.131	0.992	1.436	0.111	1.673	0.913	0.635	1.214	0.98	0.347	0.576	0.472	0.0868	1.667	1.553	0.0945	0.375
A-1138	368.727	372.215	466.196	468.202	232.137	79926.5	1	1	Tier 3 only two-reaction								0	0	12	0.093	0.681	1.296	0.389	0.329	1.46	0.983	0.259	0.775	0.999	0.657	1.261	0.1649	0.933	1.054	0.723	0.201	1.248	0.565	0.512	0.989	1.119	0.475	0.457	0.161	0.1572	1.193	1.113	0.1711	0.397
A-1316	396.18	399.732	472.035	474.042	237.976	9979.28	1	1	Tier 3 only two-reaction								0	0	56	0	0.709	0.472	0.485	0.46	1.023	0.697	1.091	0.806	0.709	0.7	0.991	0.458	0.568	0.573	0.711	0.534	0.907	0.489	0.645	0.488	1.186	0.833	0.527	0.897	0.952	0.734	0.578	0.591	0.737
A-1342	402.516	406.477	288.105	290.112	54.047	7054.33	1	1	Tier 3 only two-reaction								0	0	202	0	1.277	1.027	0.805	0.976	0.997	1.406	1.574	0.972	1.209	2.49	0.779	1.437	1.113	1.871	1.079	2.137	0.983	0.962	1.734	2.022	1.498	1.872	1.338	1.707	1.62	1.197	0.897	1.147	1.08
A-1470	417.342	422.181	346.137	348.144	224.157	91452	2	2	Tier 3 only two-reaction								0	0	30	0	0.79	0.928	0.897	1.114	0.818	1	1.325	1.101	0.97	1	0.864	1.053	0.814	0.837	1.051	1.262	1.03	1.372	1.089	1.201	0.919	1.094	1.22	1.045	1.629	1.395	0.888	1.212	1.307
A-1473	417.388	422.23	458.193	460.2	224.135	273426	1	1	Tier 3 only two-reaction								0	0	32	0	0.806	0.9	0.932	1.191	0.765	1.017	1.272	1.195	0.968	0.993	0.848	1.185	0.882	0.842	1.127	1.36	1.016	1.288	1.121	1.235	0.933	1.094	1.254	1.115	1.709	1.454	0.909	1.237	1.322
A-1663	442.097	446.194	482.156	484.163	248.098	8674.31	1	1	Tier 3 only two-reaction								0	0	27	0	0.609	1.763	0.996	2.093	0.783	1.384	0.994	0.705	0.326	0.8	0.427	0.864	0.414	0.675	0.811	1.119	0.639	0.814	0.81	1.117	0.506	3.714	4.069	0.406	0.585	1.029	0.571	0.987	0.656
A-1719	452.052	455.41	315.068	317.075	162.02	8508	2	2	Tier 3 only two-reaction								0	0	70	0	1.21	1.034	0.591	0.539	1.085	0.99	0.684	1.004	0.846	0.841	1.13	0.623	1.139	1.206	0.982	0.641	1.261	0.869	0.876	1.212	0.853	0.854	0.713	0.804	0.942	1.052	1.208	0.679	0.987
A-1780	463.683	467.979	416.075	418.08	182.017	5450.86	1	1	Tier 3 only two-reaction								0	0	21	0	1.248	0.95	1.152	1.029	0.817	0.759	1.132	0.784	0.995	0.85	1.053	0.676	1.048	1.074	1.019	0.994	1.191	0.805	1.025	0.748	1.07	0.963	0.8	1.048	0.949	0.783	0.985	0.774	1.03
A-1861	477.617	483.037	311.098	313.107	154.079	6368	2	2	Tier 3 only two-reaction								0	0	52	0	1.032	0.994	0.87	0.998	0.909	1.15	1.401	1.121	1.299	1.538	0.779	0.889	0.851	1.274	1.026	1.092	1.229	1.352	1.304	1.117	0.802	0.919	1.115	1.287	1.201	1.18	0.966	1.35	1.299
A-1862	477.648	483.07	337.041	339.046	102.982	20579.1	1	1	Tier 3 only two-reaction								0	0	11	0	0.75	0.912	1.217	0.889	1.142	1.011	0.674	1.503	0.966	0.569	1.255	0.72	1.249	0.995	1.537	0.555	1.177	1.152	1.295	0.937	1.332	1.095	0.76	0.678	0.568	0.993	1.387	0.803	0.93
A-1953	489.668	494.197	337.041	339.046	102.983	66838.1	1	1	Tier 3 only two-reaction								0	0	11	0	0.772	0.889	1.284	0.905	0.913	0.971	0.673	1.451	1.013	0.548	1.133	0.629	1.182	0.962	1.456	0.603	1.24	1.169	1.28	0.923	1.254	1.055	0.846	0.741	0.557	0.942	1.378	0.812	0.95
A-2135	522.234	526.914	481.219	483.226	247.161	5631.67	1	1	Tier 3 only two-reaction								0	0	29	0	0.822	1.398	0.643	0.917	0.919	0.98	0.828	1.349	0.785	0.7	1.008	1.036	0.369	0.582	1.356	1.264	0.856	0.827	1.101	3.126	1.024	1.195	0.422	0.525	1.048	1.409	1.375	1.472	1.07
A-2141	523.218	527.903	284.063	286.07	100.01	5527	2	2	Tier 3 only two-reaction								0	0	32	0	1.14	1.29	1.221	1.073	0.87	1.01	1.443	0.945	1.073	0.805	1.096	0.961	1.323	1.115	1.179	0.78	0.91	0.443	1.121	0.96	1.303	0.935	0.776	0.863	0.976	0.855	1.193	1.137	1.179
A-2257	540.484	545.34	367.643	369.65	267.169	6489.88	2	2	Tier 3 only two-reaction								0	0	67	0	0.499	0.825	1.061	1.679	0.702	1.433	1.361	0.433	0.297	0.622	0.958	1.131	0.356	0.722	1.027	0.887	0.508	0.824	0.693	0.856	0.465	5.928	4.532	0.385	0.632	1.006	0.596	0.663	0.507
A-2342	556.629	561.682	325.067	327.074	182.017	6217.54	2	2	Tier 3 only two-reaction								0	0	19	0	1.301	1.166	0.976	1.486	0.989	1.568	1.634	1.045	1.276	1.327	1.029	1.511	1.237	1.181	1.129	1.53	1.064	0.955	1.145	0.99	1.039	1.315	1.263	1.131	1.587	1.108	1.262	1.277	1.43
A-2385	564.505	569.681	354.063	356.07	240.009	101931	2	2	Tier 3 only two-reaction								0	0	56	0	1.099	1.236	1.34	0.974	1.055	0.941	0.847	1.183	1.156	0.857	1.226	0.864	1.256	1.032	1.346	0.654	1.212	1.142	1.078	0.914	1.214	0.966	1.034	0.903	0.775	1.272	1.191	0.847	1.188
A-2501	590.444	596.042	472.217	474.223	238.159	18754.4	1	1	Tier 3 only two-reaction								0	0	79	0	1.11	1.271	1.002	0.936	1.075	0.866	0.7	1.071	0.797	0.529	1.181	1.01	1.188	0.967	1.123	0.583	1.105	0.938	0.971	0.94	0.879	0.652	1.13	0.922	0.85	1.071	1.112	0.807	0.656
A-2606	611.405	616.906	349.044	351.05	114.985	32349.5	1	1	Tier 3 only two-reaction								0	0	8	0	1.365	0.97	0.927	0.812	0.947	0.826	1.771	0.732	0.734	0.605	0.786	0.873	1.038	0.699	1.314	0.802	1.334	0.615	1.299	0.545	1.259	0.885	0.818	1.56	1.508	0.685	0.946	0.673	1.05
A-2669	624.118	629.56	328.038	330.044	187.958	49926.5	2	2	Tier 3 only two-reaction								0	0	13	0	1.487	0.827	1.359	1.099	1.253	1.092	1.039	1.313	0.635	0.626	1.147	0.795	1.111	0.907	1.046	0.479	0.938	0.793	0.879	0.606	1.476	1.073	0.926	1.492	1.449	1.327	1.362	0.956	1.483
A-2675	625.169	630.607	350.55	352.556	232.983	8993.05	2	2	Tier 3 only two-reaction								0	0	43	0	1.968	2.132	3.128	2.731	1.433	1.301	0.806	2.19	0.936	0.481	1.048	0.844	0.777	0.913	1.356	0.667	2.261	1.317	2.072	1.975	2.363	2.012	1.792	2.343	2.426	3.531	3.097	2.069	0.911
A-2676	625.264	630.701	349.551	351.557	230.986	12471.7	2	2	Tier 3 only two-reaction								0	0	68	0	1.622	1.91	2.633	2.211	1.288	1.115	0.74	1.896	0.958	0.536	1.073	0.943	0.739	0.679	1.414	0.643	2.009	1.238	1.686	1.768	2.135	1.759	1.64	1.964	1.964	3.216	2.781	2.17	0.84
A-2751	646.514	651.853	342.039	344.046	215.962	32207.9	2	2	Tier 3 only two-reaction								0	0	15	0	1.095	0.864	0.979	0.78	0.996	0.644	0.947	1.134	0.607	0.518	0.941	0.666	0.788	0.617	0.874	0.444	0.722	0.694	0.73	0.579	1.305	0.872	0.758	0.905	1.097	0.968	1.082	0.744	1.512
A-2752	646.917	652.255	341.04	343.046	213.964	27402.2	2	2	Tier 3 only two-reaction								0	0	15	0	1.105	0.864	1.029	0.761	0.819	0.669	0.95	0.908	0.507	0.504	1.054	0.729	0.907	0.652	0.903	0.668	0.746	0.76	0.582	0.505	1.106	0.863	0.782	0.903	0.967	0.846	0.983	0.741	1.219
A-2780	656.741	662.033	484.218	486.225	250.16	66219.5	1	1	Tier 3 only two-reaction								0	0	15	0	0.813	1.164	0.73	1.013	0.834	0.832	0.747	0.977	0.696	0.77	0.715	1.215	0.701	0.746	0.793	0.856	0.72	0.75	0.676	0.738	0.693	0.782	0.796	1.064	0.916	0.92	0.842	0.974	0.741
C-460	160.65	160.792	390.173	392.179	228.081	34564	1	1	Tier 3 only two-reaction								0	0	66	0	1.462	2.251	1.234	1.194	1.149	0.862	1.126	0.943	1.325	0.661	1.425	1.104	1.029	0.991	0.685	0.9	1.334	1.191	1.038	0.672	1.568	1.106	1.351	1.522	1.154	1.308	1.278	0.746	1.473
C-1095	261.958	264.577	263.085	265.091	100.993	547155	1	1	Tier 3 only two-reaction								0	0	69	0	2.484	1.989	1.957	1.222	2.064	2.018	1.84	2.011	1.96	1.38	1.783	1.189	1.894	1.56	2.29	1.617	2.287	1.11	2.023	1.188	2.65	2.017	1.455	2.123	1.827	1.66	2.073	1.324	2.753
C-1708	377.822	380.212	464.163	468.176	140.987	51275.9	1	2	Tier 3 only two-reaction								0	0	51	0	1.772	1.374	1.412	0.768	1.286	1.057	1.713	1.306	1.274	0.697	1.288	0.601	1.362	0.84	1.556	0.971	1.965	0.869	1.522	0.764	1.735	1.343	1.126	1.678	1.177	0.933	1.353	0.657	1.634
C-1775	389.116	392.415	441.116	445.13	117.941	8704.22	1	2	Tier 3 only two-reaction								0	0	1	0	1.343	1.27	1.503	1.216	1.44	1.158	1.512	1.246	1.073	0.955	1.263	1.087	1.319	0.933	1.171	1.222	1.308	1.051	1.282	0.883	1.416	1.089	1.336	1.407	1.206	0.946	1.1	1.187	1.304
C-1847	405.106	409.734	448.185	452.199	125.01	40320.3	1	2	Tier 3 only two-reaction								0	0	3	0	0.659	0.625	0.373	1.176	0.429	0.474	0.486	0.8	0.808	0.992	1.38	1.449	1.07	2.01	0.59	1.077	0.909	0.973	0.467	0.399	0.633	0.728	0.547	0.539	0.662	1.134	0.435	0.761	0.804
C-1882	413.218	418.565	478.178	482.192	155.003	144866	1	2	Tier 3 only two-reaction								0	0	62	0	1.105	0.95	0.83	0.621	1.19	0.976	0.586	0.768	1.042	0.968	0.793	0.741	1.223	1.06	1.058	0.79	0.824	0.821	0.814	0.644	1.158	0.582	0.629	0.761	1.129	0.914	0.886	0.695	1.098
C-1901	416.713	422.371	408.197	412.213	85.0211	6447.6	1	2	Tier 3 only two-reaction								0	0	2	0	2.206	1.212	1.858	1.408	1.692	1.123	1.53	1.203	1.451	1.163	1.257	1.683	1.783	1.266	1.359	0.604	1.81	0.494	0.826	1.582	1.398	0.917	2.007	1.357	1.047	1.738	1.694	2.032	1.145
C-2019	443.803	448.061	438.149	442.162	114.974	10572.8	1	2	Tier 3 only two-reaction								0	0	38	0	1.098	1.311	0.95	0.745	1.132	1.123	0.64	1.108	0.96	0.892	0.746	0.764	0.88	0.805	1.029	1.128	1.131	0.746	1.139	0.572	1.785	1.139	0.914	0.948	0.873	0.77	0.99	0.604	1.244
C-2062	451.908	455.285	277.168	279.174	115.076	1.37852e+06	1	1	Tier 3 only two-reaction								0	0	5	0	0.61	0.627	0.612	0.757	0.643	0.772	0.517	0.751	0.668	0.736	0.685	0.886	0.656	0.66	0.817	0.915	0.564	1.096	0.86	0.693	0.817	0.737	0.767	0.791	0.849	0.874	0.599	0.777	0.775
C-2152	476.327	481.647	381.164	385.176	57.9882	8208.76	1	2	Tier 3 only two-reaction								0	0	40	0	1.226	1.331	1.031	0.993	1.552	1.114	1.8	1.375	1.158	1.005	1.718	1.163	1.417	1.394	0.968	1.297	1.424	1.099	1.2	1.016	1.702	0.892	1.401	1.515	1.464	1.501	1.134	1.305	1.254
C-2389	540.154	544.845	438.253	440.256	276.162	6800.89	1	1	Tier 3 only two-reaction								0	0	29	0	1.294	1.07	1.028	0.726	0.829	0.806	1.158	0.904	1.162	0.895	0.789	0.731	1.041	0.724	0.903	0.723	1.385	0.676	0.705	0.763	0.667	0.608	0.864	0.785	0.777	0.704	1.096	1.014	0.744
C-2733	637.652	642.409	452.283	454.289	290.191	6745.56	1	1	Tier 3 only two-reaction								0	0	23	0	0.545	0.943	0.619	0.941	0.717	0.768	0.268	0.399	0.469	0.212	1.03	1.342	0.308	0.453	0.866	0.616	0.311	0.508	0.954	1.535	0.818	0.803	0.222	0.34	0.623	0.941	0.651	0.698	0.535
C-2857	707.063	711.82	500.388	502.395	338.297	10488.1	1	1	Tier 3 only two-reaction								0	0	47	0	0.646	0.763	0.418	0.757	0.669	0.976	0.361	0.673	0.43	0.359	0.641	0.825	0.389	0.5	1.105	0.887	0.411	1.01	0.993	1.148	0.787	0.591	0.409	0.475	0.583	0.803	0.561	0.746	0.611
H-500	217.554	218.956	521.243	523.249	287.184	9793.45	1	1	Tier 3 only two-reaction								0	0	49	0	1.21	0.99	1.001	1.262	0.822	0.886	1.479	0.929	1.299	1.504	1.245	1.37	1.223	1.209	0.921	1.384	1.369	1.753	1.553	1.148	1.308	1.432	1.112	1.243	1.209	1.184	0.909	1.217	0.829
H-916	277.956	280.656	333.597	335.603	199.077	21769.6	2	2	Tier 3 only two-reaction								0	0	60	0	0.894	0.549	1.389	0.769	0.585	0.625	1.221	0.538	1.353	0.672	0.884	0.867	0.64	0.647	0.633	0.896	1.241	0.654	1.11	0.782	1.12	0.882	0.707	1.367	1.008	0.695	1.209	0.64	1.026
H-1431	343.805	344.884	327.614	329.621	187.112	56607.5	2	2	Tier 3 only two-reaction								0	0	45	0	1.037	0.678	0.969	0.913	0.675	0.736	1.185	0.822	1.009	1.397	0.9	0.953	0.684	1.108	0.579	0.794	0.928	1.527	0.875	0.785	0.925	1.106	0.868	1.064	1.046	0.966	0.559	0.737	0.775
H-1485	351.275	351.136	355.06	357.067	242.004	101477	2	2	Tier 3 only two-reaction								0	0	63	0	1.431	0.92	1.223	0.893	1.226	0.844	1.5	1.113	0.663	0.644	0.638	0.736	1.474	0.82	1.425	0.877	1.422	0.663	1.434	0.64	1.464	1.268	0.71	1.203	1.198	1.03	1.008	0.56	0.963
H-1620	364.744	369.404	372.132	374.139	138.074	271747	1	1	Tier 3 only two-reaction								0	0	2	0	0.592	0.745	1.653	1.438	1.726	0.924	0.814	0.694	1.36	1.097	0.887	0.758	1.894	0.766	0.734	0.801	1.301	0.825	1.019	0.662	1.229	0.734	0.901	0.696	0.65	0.834	0.879	1.125	0.473
H-1703	371.455	374.15	287.083	289.09	53.0246	38376.9	1	1	Tier 3 only two-reaction								0	0	1	0	0.717	1.082	0.999	0.788	0.858	0.678	1	1.274	1.03	0.702	1.452	1.097	1.204	0.789	1.05	1.214	1.228	1.308	0.999	0.799	0.891	0.87	1.119	0.92	0.787	0.7	1.557	1.476	1.318
H-1714	372.675	375.012	377.114	379.121	143.056	7.05962e+06	1	1	Tier 3 only two-reaction								0	0	1	0	0.664	1.065	0.97	0.783	0.802	0.657	0.931	1.309	0.991	0.673	1.595	1.129	1.155	0.785	0.941	1.145	1.272	1.229	0.956	0.809	0.871	0.846	1.132	0.909	0.718	0.713	1.616	1.483	1.254
H-1746	376.065	378.313	372.135	374.143	138.077	309778	1	1	Tier 3 only two-reaction								0	0	5	0	0.791	0.727	1.472	1.058	1.534	0.924	0.784	0.861	1.121	0.86	0.837	0.566	1.325	0.609	0.807	0.707	1.037	0.768	1.016	0.812	1.094	0.807	1.17	0.934	0.908	0.669	0.698	0.791	0.522
H-1786	381.43	384.11	462.249	464.257	228.191	28641	1	1	Tier 3 only two-reaction								0	0	7	0	0.851	0.853	0.973	0.609	1.389	1.003	0.873	0.876	1.156	0.932	0.983	0.548	1.195	0.731	0.853	0.778	0.896	0.916	1.335	1.081	1.028	0.971	1.417	1.234	1.062	0.652	0.604	0.511	0.774
H-2083	417.534	423.264	451.231	453.239	217.172	11857.2	1	1	Tier 3 only two-reaction								0	0	1	0.0465	1.492	1.161	1.529	1.279	1.12	0.918	1.058	1.047	1.246	0.8772	1.217	0.814	1.293	1.001	1.478	1.259	1.436	0.981	1.374	0.959	1.365	1.313	0.883	1.013	0.85	0.897	1.921	1.314	1.725
H-2110	420.472	426.463	355.134	357.143	121.076	16759.7	1	1	Tier 3 only two-reaction								0	0	9	0	2.194	2	2.003	2.002	1.785	1.518	2.114	1.663	1.98	1.056	1.753	1.667	2.828	1.423	2.365	2.072	2.207	1.985	1.544	1.596	1.65	1.087	1.731	1.923	1.619	1.738	2.77	2.317	2.04
H-2118	420.888	426.916	271.082	273.088	74.0466	10165.2	2	2	Tier 3 only two-reaction								0	0	1	0.0233	1.268	0.97	0.992	1.017	1.122	1.376	0.85	1.361	0.4233	1.218	0.791	1.162	0.509	1.004	1.18	0.92	0.838	0.831	0.852	1.126	0.839	1.383	0.989	1.018	1.329	1.438	0.969	0.913	0.952
H-2126	421.057	427.099	320.615	322.621	173.113	18999.9	2	2	Tier 3 only two-reaction								0	0	2	0	1.36	1.021	1.072	1.228	0.975	1.676	0.939	1.333	0.856	1.091	0.871	1.16	0.936	1.112	1.147	1.181	0.672	0.922	1.374	1.574	1.322	1.589	1.323	1.548	2.141	1.719	0.813	0.795	1.465
H-2276	436.554	441.601	472.198	474.205	238.14	14602.6	1	1	Tier 3 only two-reaction								0	0	85	0.093	1.461	1.419	0.9618	0.9429	0.966	1.097	0.874	1.29	0.789	1.751	1.164	1.073	0.922	1.092	1.027	1.687	1.147	1.545	1.005	1.327	0.7345	1.294	0.995	0.946	1.437	1.07	0.79	1.242	0.785
H-2426	453.617	457.107	299.587	301.593	131.056	13804.3	2	2	Tier 3 only two-reaction								0	0	1	0	0.741	0.882	0.723	1.167	0.402	0.838	0.717	1.22	0.622	0.58	0.577	0.866	0.434	0.734	0.296	0.268	0.665	0.45	0.453	0.995	0.899	0.806	0.411	0.383	0.914	1.152	0.89	1.28	1.197
H-2472	459.586	463.557	370.05	372.056	135.992	39595.6	1	1	Tier 3 only two-reaction								0	0	66	0	0.995	1.173	1.045	0.951	1.03	0.928	0.932	0.79	1.137	1.143	1.041	0.848	1.058	0.985	1.328	1.267	1.129	1.058	1.107	1.02	1.2	1.083	1.005	1.269	1.263	0.863	1.254	0.62	1.005
H-2695	484.83	489.335	593.389	595.395	359.33	7602.22	1	1	Tier 3 only two-reaction								0	0	72	0	1.019	1.313	0.616	0.806	0.88	1.278	0.906	0.946	0.746	0.597	0.92	1.088	0.528	0.79	1.368	1.087	0.718	0.746	1.194	2.225	0.914	1.293	0.685	0.94	0.817	1.154	0.819	0.693	0.768
H-2711	486.23	490.735	368.649	370.656	269.182	55949.3	2	2	Tier 3 only two-reaction								0	0	32	0	0.974	0.943	0.944	1.386	0.977	1.305	1.241	0.804	0.627	1.233	0.789	0.603	0.616	0.993	0.964	1.165	0.782	1.027	0.854	1.06	0.865	3.198	2.98	1.031	0.881	1.099	0.634	0.652	1.179
H-2958	514.126	518.631	333.117	335.122	198.117	11985.2	2	2	Tier 3 only two-reaction								0	0	37	0.0465	3.043	3.492	3.489	2.2062	2.211	1.124	1.921	1.346	2.226	1.318	2.577	1.909	2.671	0.936	3.143	1.643	3.226	1.963	0.931	1.445	2.033	1.3	1.838	1.991	1.843	2.413	2.624	1.813	1.458
H-3298	548.333	552.838	294.086	296.093	120.055	33037.6	2	2	Tier 3 only two-reaction								0	0	4	0	3.249	1.405	0.77	0.739	1.088	1.246	1.105	0.876	1.638	0.994	1.28	1.734	1.504	1.733	1.413	0.624	1.051	1.806	0.746	0.859	0.685	0.774	1.201	0.746	1.467	1.441	0.799	0.58	0.858
H-3472	563.689	568.194	323.06	325.067	178.004	9644.62	2	2	Tier 3 only two-reaction								0	0	91	0	1.49	0.839	0.948	0.657	1.142	0.74	1.101	0.565	0.901	0.399	0.639	0.623	1.228	0.536	1.298	0.706	1.199	0.589	1.246	0.469	0.891	0.732	0.902	1.575	0.617	0.703	0.771	0.452	0.705
H-3486	564.873	569.378	301.591	303.598	135.066	15566.6	2	2	Tier 3 only two-reaction								0	0	8	0	1.101	1.326	0.766	0.814	0.827	1.03	1.233	0.875	0.981	1.272	1.014	1.345	0.915	1.345	0.882	1.086	1.006	1.224	1.042	1.164	0.926	1.172	0.7	0.861	1.048	1.11	0.948	0.992	1.069
H-3536	569.097	573.602	321.08	323.088	174.044	46354.1	2	2	Tier 3 only two-reaction								0	0	76	0	0.945	0.824	0.709	1.028	0.806	1.14	0.642	0.679	0.807	1.192	0.793	0.788	0.577	0.875	1.205	1.112	0.717	0.721	0.695	1.088	0.689	1.041	0.875	0.943	0.865	0.924	0.746	0.678	0.671
H-3559	571.538	576.043	319.128	321.135	170.14	41046.7	2	2	Tier 3 only two-reaction								0	0	1	0	1.055	0.778	0.799	1.011	1.051	1.303	1.194	1.024	1.054	1.445	1.11	1.366	0.915	1.251	1.078	1.141	0.853	0.871	1.348	1.379	1.022	1.289	1.328	1.412	1.223	1.346	0.819	0.878	1.162
H-3808	596.579	601.084	292.083	294.088	116.049	18283.7	2	2	Tier 3 only two-reaction								0	0	2	0.093	0.5956	0.977	0.9	0.885	0.833	0.5776	0.91	0.866	1.116	1.071	1.192	1.027	1.183	0.909	0.73	0.731	1.079	0.754	0.877	0.605	0.907	0.604	0.963	0.767	0.695	0.687	1.239	0.867	1.01
H-3841	600.481	604.986	320.11	322.117	172.103	55900.3	2	2	Tier 3 only two-reaction								0	0	25	0	1.761	1.296	1.159	1.383	1.226	1.627	1.125	1.461	0.796	1.482	1.224	1.475	0.667	1.133	1.145	1.25	0.908	1.045	1.123	1.325	1.329	1.732	1.485	1.785	1.67	1.884	1.116	1.017	1.62
H-3878	603.585	608.09	313.103	315.109	158.089	22694.9	2	2	Tier 3 only two-reaction								0	0	40	0	1.217	1.059	0.957	1.341	1.138	1.371	1.286	1.253	1.08	1.398	1.049	1.196	0.77	1.25	1.45	1.504	1.049	1.192	1.07	1.492	1.321	1.47	1.44	1.505	1.257	1.728	1.122	1.242	1.685
H-3986	616.395	620.9	368.128	370.136	268.139	37670.3	2	2	Tier 3 only two-reaction								0	0	13	0.0233	1.114	1.162	1.254	0.809	1.336	1.252	1.1	1.145	1.097	0.773	1.333	0.6008	1.324	0.749	1.18	0.924	1.086	0.976	1.149	0.98	1.161	1.262	1.82	1.881	0.996	0.704	1.086	0.625	1.054
H-4063	625.187	629.692	459.269	461.275	225.21	7724	1	1	Tier 3 only two-reaction								0	0	72	0.0233	0.852	1.735	0.386	0.677	0.638	0.884	0.432	0.596	0.37	0.403	0.744	0.729	0.221	0.499	0.927	0.831	0.357	0.416	1.559	5.738	0.836	1.186	0.393	0.62	0.727	1.368	0.789	0.763	0.722
H-4104	630.552	635.057	347.139	349.146	226.162	25924.1	2	2	Tier 3 only two-reaction								0	0	1	0	1.152	1.108	0.717	0.797	1.018	1.306	1.077	0.88	0.956	1.755	1.367	1.385	0.716	1.086	0.922	1.221	1.016	1.036	1.198	1.613	1	1.548	1.07	1.113	1.073	1.208	0.867	0.955	1.398
H-4220	648.301	652.806	693.277	697.292	226.168	2837.2	1	2	Tier 3 only two-reaction								0	0	39	0	1.029	0.961	0.671	1.019	1.112	1.192	1.052	1.15	1.072	1.43	1.57	1.42	0.897	1.03	1.125	0.966	0.912	1.358	1.434	1.535	1.003	1.48	1.278	1.288	1.621	1	0.762	1.035	1.515
H-4227	648.685	653.19	416.166	418.174	182.108	118273	1	1	Tier 3 only two-reaction								0	0	50	0	0.904	0.977	0.728	0.809	0.893	1.033	1.075	0.97	0.818	1.255	1.185	1.083	0.738	0.906	1.029	0.871	0.9	1.075	1.116	1.279	0.916	1.315	1.231	1.062	0.982	1.185	0.768	1.02	1.127
H-4245	650.617	655.122	511.302	513.309	277.244	188849	1	1	Tier 3 only two-reaction								0	0	2	0	1.066	1.641	0.312	0.657	0.711	1.057	0.605	0.803	0.376	0.423	0.913	0.916	0.189	0.854	1.468	1.047	0.635	0.612	1.412	3.958	0.776	1.08	0.321	0.489	0.552	1.145	0.893	0.834	0.433
H-4279	656.876	661.381	347.141	349.148	226.165	471915	2	2	Tier 3 only two-reaction								0	0	2	0	1.066	1	0.645	0.798	0.913	1.009	1.125	1.054	0.92	1.621	1.221	1.204	0.746	1.014	0.999	0.994	0.942	1.035	1.099	1.318	0.955	1.357	1.18	1.17	0.977	1.371	0.758	0.938	1.325
H-4300	659.696	664.201	333.145	335.15	198.173	18758.4	2	2	Tier 3 only two-reaction								0	0	21	0	1.042	0.986	0.664	0.774	1.113	1.151	1.33	0.966	0.95	1.368	1.165	1.449	0.805	1.2	1.053	1.18	1.009	1.186	1.167	1.211	1.029	1.275	1.341	1.208	1.067	1.349	0.731	1.292	1.153
H-4307	661.289	665.794	347.141	349.148	226.165	48247.4	2	2	Tier 3 only two-reaction								0	0	2	0	1.059	0.948	0.634	0.813	0.92	1.006	1.111	1.058	0.892	1.627	1.208	1.231	0.76	1.009	1.005	1.023	0.927	1.041	1.059	1.257	0.936	1.336	1.193	1.165	0.96	1.424	0.748	0.936	1.284
K-69	122.347	120.989	382.132	384.139	134.046	17008.8	1	1	Tier 3 only two-reaction								0	0	12	0	0.63	0.659	1.052	1.641	0.648	0.976	1.088	0.943	1.145	1.415	0.82	1.007	0.777	1.114	1.371	1.876	0.782	0.914	1.432	1.886	0.925	0.892	1.443	0.917	1.05	0.863	0.851	1.303	1.119
K-110	153.718	154.506	382.132	384.139	134.046	16758.8	1	1	Tier 3 only two-reaction								0	0	12	0	0.711	0.759	0.88	1.448	0.746	1.272	1.186	1.297	1.019	1.658	0.85	0.917	0.837	1.304	1.155	2.281	0.793	0.876	1.126	1.817	0.837	0.87	1.329	1.046	1.031	0.884	0.834	1.583	0.963
K-371	281.061	284.142	334.146	336.154	86.0611	31432.9	1	1	Tier 3 only two-reaction								0	0	7	0	0.822	0.705	0.858	1.438	0.687	0.889	1.381	1.156	0.849	0.929	0.964	0.886	0.835	1.03	1.057	1.789	1.158	1.207	0.888	1.22	0.759	0.815	1.193	1.35	1.216	0.812	0.819	1.247	0.759
K-382	283.112	286.325	383.091	385.098	135.006	13545	1	1	Tier 3 only two-reaction								0	0	27	0	0.303	0.351	1.085	0.474	0.38	0.668	0.62	1.043	0.696	0.486	0.981	0.233	0.687	0.283	2.008	0.894	0.93	0.761	0.313	0.446	0.842	0.365	1.484	1.155	0.741	0.61	0.84	0.735	0.932
K-663	367.835	370.905	368.168	370.175	120.083	9644.86	1	1	Tier 3 only two-reaction								0	0	2	0.186	0.334	0.142	1.919	0.1417	3.653	0.394	0.252	0.457	0.642	0.271	2.433	0.487	5.261	0.0731	0.0787	0.145	2.334	0.081	0.579	0.1911	4.153	0.2431	0.453	0.767	0.1001	0.392	1.975	0.328	0.402
K-950	447.762	451.836	321.596	323.602	147.021	4647.2	2	2	Tier 3 only two-reaction								0	0	52	0	0.77	0.753	1.235	2.078	0.566	0.81	1.425	1.081	0.82	0.57	0.497	0.703	0.971	1.241	1.165	1.871	1.035	1.055	1.041	0.865	0.534	0.759	1.461	1.279	1.707	1.113	0.967	1.4	0.875
K-1038	473.404	478.575	418.069	420.073	169.984	11149.1	1	1	Tier 3 only two-reaction								0	0	40	0.1163	1.238	1.327	1.854	1.0725	1.457	1.214	1.291	2.86	1.138	1.0156	1.304	1.182	1.826	0.9415	2.589	1.0878	2.289	1.2	1.161	1.0908	1.271	0.902	2.143	1.309	1.13	1.821	1.192	1.223	1.77
K-1268	565.458	570.916	321.596	323.602	147.021	19226.9	2	2	Tier 3 only two-reaction								0	0	52	0	0.812	0.738	1.173	1.506	0.441	0.728	1.196	1.185	0.602	0.7	0.455	0.843	0.697	1.3	0.717	0.73	0.98	1.241	0.83	0.476	0.66	0.931	1.517	1.091	1.186	1.115	0.751	0.875	0.954
K-1308	586.593	592.178	367.13	369.137	238.09	5999.73	2	2	Tier 3 only two-reaction								0	0	20	0	0.559	0.62	0.866	1.657	0.781	0.722	2.44	1.689	0.427	0.374	0.562	1.438	1.188	0.43	1.904	2.566	1.073	2.076	1.876	0.766	0.383	0.48	1.026	0.976	1.015	0.589	0.416	1.703	0.54
A-270	165.307	165.762	430.118	432.124	196.059	12913.3	1	1	Tier 3 zero-reaction								8	47	532	0	0.755	1.339	0.72	0.648	1.592	1	0.406	1.105	0.847	0.473	1.088	0.788	1.522	1.058	1.128	0.254	1.28	0.768	0.709	1.061	0.953	0.497	0.707	0.641	0.469	1.152	1.255	0.441	0.539
A-366	196.216	197.706	442.117	444.124	208.059	31600.8	1	1	Tier 3 zero-reaction								1	49	625	0	0.768	1.223	0.736	0.637	1.284	0.989	0.328	0.972	0.754	0.465	1.007	0.66	1.308	0.984	1.089	0.226	1.122	0.772	0.617	0.96	0.805	0.461	0.691	0.625	0.5	1.098	1.162	0.424	0.595
A-463	218.718	221.148	446.175	448.181	212.117	7329.2	1	1	Tier 3 zero-reaction								1	3	188	0	1.176	1.226	0.765	1.118	0.947	1.698	1.169	0.943	0.932	1.031	0.939	1.552	0.664	1.083	0.769	1.19	1.005	1.098	1.074	1.197	0.83	1.281	0.923	1.046	1.078	1.196	1.009	1.17	0.903
A-608	255.364	257.946	379.169	381.175	145.11	36157.5	1	1	Tier 3 zero-reaction								1	19	300	0	1.197	1.067	1.199	1.285	0.934	1.182	1.275	1.012	1.125	1.29	0.933	1.205	1.076	1.211	1.186	1.426	0.934	1.103	1.661	1.645	0.819	1.072	1.289	1.224	1.182	1.081	1.179	1.387	1.194
A-655	264.007	266.639	377.117	379.123	143.058	112982	1	1	Tier 3 zero-reaction								1	25	396	0	0.981	1.203	0.99	1.228	0.714	0.799	0.774	0.845	0.862	1.086	1.105	0.91	0.56	0.743	0.887	0.985	0.705	0.831	0.842	0.945	1.851	1.913	0.99	1.084	1.046	1.316	0.693	0.955	1.184
A-674	267.764	270.419	492.144	494.151	258.086	16586.4	1	1	Tier 3 zero-reaction								3	30	479	0	0.991	1.215	0.952	1.124	0.653	0.877	1.254	1.04	1.012	1.1	1.009	1.382	1.03	1.216	1.155	1.258	0.869	0.936	0.961	1.01	0.791	0.941	0.942	0.945	0.82	0.891	1.102	1.261	1.242
A-756	291.226	293.994	337.085	339.092	103.027	1.40138e+06	1	1	Tier 3 zero-reaction								2	15	353	0	0.759	1.334	0.61	0.545	1.552	1.051	0.21	0.845	0.54	0.33	1.141	0.486	0.739	0.791	0.732	0.146	1.144	0.409	0.395	1.195	1.092	0.524	0.479	0.544	0.386	1.473	1.421	0.242	0.493
A-792	298.692	301.562	324.09	326.097	90.0317	38480	1	1	Tier 3 zero-reaction								5	41	637	0	0.683	0.93	0.938	0.847	0.81	0.749	0.774	1.083	0.923	0.563	1.242	0.898	1.111	0.848	0.998	0.717	1.016	0.894	0.964	0.77	0.859	0.667	1.013	0.876	0.617	0.706	1.333	1.124	1.057
A-817	303.442	306.377	390.112	392.118	156.054	228560	1	1	Tier 3 zero-reaction								3	18	338	0	0.994	1.178	0.676	0.573	1.258	0.834	0.613	0.885	0.932	0.875	0.894	0.582	0.984	0.917	0.863	0.604	1.3	0.954	0.837	1.163	0.941	0.825	0.656	0.765	0.701	1.045	1.205	0.785	0.834
A-831	306.476	309.453	364.085	366.092	130.027	13985.4	1	1	Tier 3 zero-reaction								4	40	464	0	0.998	1.354	0.94	0.785	1.297	1.169	0.545	1.086	1.082	0.702	1.128	0.923	1.241	1.007	1.137	0.401	1.06	1.01	0.937	1.019	1.08	0.703	0.989	0.952	0.737	1.143	1.054	0.603	0.737
A-849	310.098	313.123	409.142	411.15	175.084	25023.5	1	1	Tier 3 zero-reaction								1	41	651	0	0.803	1.054	0.793	0.684	1.515	0.91	0.444	0.554	1.034	0.832	1.247	0.492	1.039	0.884	0.862	0.385	1.096	0.623	0.62	1.088	0.996	0.661	0.67	0.683	0.471	0.952	1.287	0.61	0.754
A-931	323.471	326.679	351.101	353.108	117.043	1.43001e+06	1	1	Tier 3 zero-reaction								3	35	483	0	0.558	1.096	0.537	0.376	1.245	0.679	0.316	0.918	0.806	0.543	1.5	0.551	0.846	0.763	0.675	0.3	1.431	0.83	0.451	1.036	0.872	0.58	0.538	0.465	0.368	0.982	1.404	0.462	0.551
A-969	332.409	335.304	378.101	380.107	144.042	462448	1	1	Tier 3 zero-reaction								3	43	499	0	1.477	1.166	1.187	1.39	1.074	1.354	1.659	1	1.2	1.394	1.05	1.497	1.174	1.183	1.171	1.835	0.965	1.081	1.249	1.013	1.026	1.248	1.243	1.357	1.626	1.042	1.203	1.606	1.554
A-1029	345.792	349.569	572.12	574.127	338.062	7112.75	1	1	Tier 3 zero-reaction								1	6	217	0	1.294	0.774	1.648	1.115	0.828	0.409	1.216	0.259	1.221	1.051	1.295	0.624	0.753	0.744	0.751	0.622	1.255	0.973	0.807	0.532	1.419	1.01	0.755	1.366	1.261	0.807	0.713	0.76	0.714
A-1059	352.026	356.244	397.089	399.095	163.03	12333.8	1	1	Tier 3 zero-reaction								1	12	229	0	0.675	0.916	0.562	0.673	1.072	0.779	0.45	0.65	0.83	0.51	1.177	0.418	0.756	0.676	0.766	0.367	1.02	0.63	0.595	0.897	0.907	0.526	0.518	0.767	0.371	1.075	1.016	0.284	0.581
A-1071	354.178	358.548	365.116	367.123	131.057	21955.3	1	1	Tier 3 zero-reaction								8	60	570	0.0465	0.838	1.234	0.777	0.62	1.354	0.9	3.573	0.776	1.267	0.817	1.627	0.736	1.035	0.989	1.164	1.728	1.669	0.889	0.636	1.451	1.279	0.628	0.624	0.645	0.487	1.155	1.56	1.0734	0.664
A-1076	356.19	360.701	307.093	309.099	146.069	1.17393e+06	2	2	Tier 3 zero-reaction								4	29	339	0	1.448	1.092	0.827	0.843	0.77	0.875	1.233	1.04	0.979	1.516	0.711	0.777	0.85	1.011	0.888	1.218	0.943	1.081	1.224	0.979	0.9	1.265	0.911	1.092	1.209	0.898	1.023	1.593	1.562
A-1239	382.919	385.583	379.168	381.175	145.11	356916	1	1	Tier 3 zero-reaction								1	19	300	0	0.999	1.086	0.949	0.781	1.132	0.805	0.568	0.677	0.805	0.567	0.988	0.606	0.833	0.756	0.975	0.582	1.036	0.678	0.896	0.964	1.095	0.775	0.563	0.658	0.668	0.858	1.108	0.743	0.927
A-1261	386.126	389.005	379.133	381.139	145.074	50314.1	1	1	Tier 3 zero-reaction								6	54	510	0	0.673	1.081	0.722	0.5	1.299	0.855	0.469	0.96	0.756	0.472	1.207	0.599	1.014	0.909	0.973	0.398	1.254	0.664	0.688	1.161	0.994	0.524	0.626	0.654	0.398	1.205	1.094	0.346	0.516
A-1296	392.94	396.275	363.101	365.108	129.043	45187	1	1	Tier 3 zero-reaction								5	28	357	0	1.189	1.07	0.676	0.784	1.107	1.258	1.358	1.062	1.253	2.249	0.623	1.332	1.351	1.686	1.057	1.708	0.825	0.947	1.399	1.663	1.145	1.397	1.066	1.11	1.397	1.11	0.752	0.912	0.852
A-1334	400.105	403.92	460.118	462.124	226.06	16330.2	1	1	Tier 3 zero-reaction								1	19	404	0	0.811	1.121	0.909	0.887	1.234	0.83	0.397	0.97	0.838	0.572	1.101	0.821	1.053	0.77	1.012	0.247	0.983	0.753	0.868	0.964	1.01	0.558	0.803	0.773	0.601	1.222	1.154	0.593	0.741
A-1340	402.166	406.106	407.164	409.17	173.105	722817	1	1	Tier 3 zero-reaction								4	29	349	0	1.239	0.954	0.74	0.941	1.054	1.367	1.626	0.928	1.203	2.192	0.703	1.353	1.091	1.468	1.023	1.929	0.839	1.029	1.928	2.028	1.364	1.824	1.306	1.557	1.626	1.36	0.665	1.054	1.122
A-1344	402.603	406.568	396.111	398.117	162.053	46658.4	1	1	Tier 3 zero-reaction								5	81	736	0	0.966	1.274	0.866	0.847	1.46	1.187	0.586	1.052	1.023	0.65	1.03	0.949	1.332	1.091	1.174	0.478	1.187	0.884	0.795	1.045	0.981	0.622	0.787	0.821	0.722	1.218	1.197	0.616	0.787
A-1352	404.449	408.523	427.132	429.139	193.073	365880	1	1	Tier 3 zero-reaction								3	24	363	0	0.659	1.216	0.494	0.428	1.301	0.757	0.34	0.643	0.977	0.551	1.312	0.594	0.895	0.905	0.81	0.266	1.235	0.66	0.587	1.401	0.883	0.542	0.488	0.476	0.28	1.128	1.101	0.287	0.46
A-1366	406.242	410.423	474.081	476.084	240.023	6866.67	1	1	Tier 3 zero-reaction								1	3	92	0.186	0.5905	0.383	0.5425	0.608	0.5182	1.83	0.41	1.688	0.675	0.5328	0.495	0.558	0.316	1.438	0.471	1.35	0.558	0.792	0.448	1.91	0.329	0.455	0.782	0.418	0.5732	0.69	0.32	1.789	0.5976
A-1411	412.106	416.635	393.148	395.155	159.09	191592	1	1	Tier 3 zero-reaction								6	42	444	0	0.63	1.078	0.594	0.402	1.249	0.745	0.31	0.747	0.714	0.504	1.262	0.591	1.004	0.832	0.91	0.253	1.205	0.638	0.564	1.198	0.989	0.518	0.506	0.665	0.332	1.25	1.13	0.305	0.487
A-1613	434.981	439.608	675.167	679.181	208.058	21095.2	1	2	Tier 3 zero-reaction								1	49	625	0	0.618	0.983	0.734	0.576	1.112	0.677	0.377	1.04	0.507	0.45	0.761	0.692	1.306	0.688	0.938	0.361	0.883	0.721	0.684	0.616	0.586	0.406	0.751	0.614	0.504	0.934	0.855	0.352	0.438
A-1624	436.73	441.227	458.15	460.156	224.091	45899.1	1	1	Tier 3 zero-reaction								1	34	507	0	1.299	1.246	1.469	1.354	1.174	1.282	1.42	1.462	1.499	1.259	1.085	1.373	1.394	1.173	1.38	1.436	1.189	1.925	1.23	1.406	1.165	1.532	1.641	1.238	1.57	1.661	1.081	1.467	1.821
A-1632	438.47	442.837	338.087	340.094	208.057	57767.3	2	2	Tier 3 zero-reaction								1	40	469	0	0.617	1.03	0.763	0.534	1.125	0.706	0.385	0.973	0.527	0.336	0.816	0.556	1.19	0.605	0.961	0.29	0.876	0.723	0.62	0.655	0.634	0.35	0.676	0.549	0.482	0.892	0.872	0.411	0.456
A-1668	443.499	447.492	331.098	333.104	194.08	5430.8	2	2	Tier 3 zero-reaction								1	33	639	0	0.769	1.048	0.712	0.587	1.716	0.656	0.88	0.992	0.957	0.429	0.98	0.519	1.853	0.519	0.605	0.59	0.753	0.695	1.219	0.468	0.773	0.908	0.881	0.996	0.545	0.544	0.712	0.52	0.649
A-1758	459.555	463.518	328.116	330.123	188.116	93100.2	2	2	Tier 3 zero-reaction								3	24	212	0	0.706	0.761	0.605	0.62	0.778	0.76	0.847	0.847	0.612	1.281	0.742	1.256	0.746	1.082	0.571	1.185	0.655	0.731	0.872	1.006	0.742	0.96	0.726	0.973	1.032	0.682	0.51	0.696	0.678
A-1793	465.29	469.715	278.582	280.589	89.0477	16549.8	2	2	Tier 3 zero-reaction								4	38	514	0	0.848	0.962	0.988	1.054	0.887	1.336	1.045	1.461	0.916	0.993	0.875	1.237	0.866	1.042	0.944	0.958	1.091	1.424	1.098	1.269	0.796	1.041	1.213	0.909	1.089	1.336	0.94	1.067	1.344
A-1879	479.705	484.963	435.195	437.202	201.137	12343.4	1	1	Tier 3 zero-reaction								1	12	188	0	1.314	1.228	1.067	1.097	0.785	1.073	1.493	0.945	1.319	1.682	0.663	0.871	1.211	1.043	1.493	1.787	0.936	1.193	1.698	1.185	1.322	1.7	1.243	1.11	1.177	0.893	0.999	1.197	1.591
A-1936	486.661	491.176	559.156	563.17	92.0465	8495.9	1	2	Tier 3 zero-reaction								1	25	437	0	1.634	2.564	1.04	1.76	1.162	1.463	1.953	1.679	1.563	0.829	1.371	2.25	0.852	1.652	1.349	2.562	1.044	1.443	1.93	5.263	2.467	3.179	0.532	1.376	1.88	2.187	1.765	2.143	1.742
A-1964	490.703	495.237	414.101	416.108	180.043	14694.8	1	1	Tier 3 zero-reaction								7	39	335	0	0.464	0.768	0.536	0.523	0.669	0.506	0.487	0.664	0.693	0.69	0.854	0.582	0.663	0.614	0.616	0.586	0.886	0.777	0.608	0.62	0.727	0.635	0.589	0.589	0.586	0.719	0.863	0.592	0.658
A-2012	499.623	504.198	337.079	339.087	206.042	16367.5	2	2	Tier 3 zero-reaction								4	21	370	0	0.675	0.878	0.638	0.593	0.968	0.772	0.581	0.833	0.612	0.46	0.756	0.716	1.068	0.693	0.927	0.439	0.883	0.718	0.738	0.777	0.749	0.531	0.715	0.737	0.587	0.775	0.937	0.627	0.651
A-2034	503.694	508.288	277.574	279.581	87.0319	94285.5	2	2	Tier 3 zero-reaction								1	18	380	0	0.803	0.775	1.381	1.035	0.853	0.979	0.856	1.591	0.966	0.694	1.157	0.637	1.068	1.01	1.587	0.808	1.107	1.187	1.263	0.928	1.306	1.135	1.01	0.722	0.594	0.765	1.334	1.085	1.228
A-2038	503.895	508.49	310.075	312.081	152.033	33138.8	2	2	Tier 3 zero-reaction								3	12	425	0	0.82	1.119	0.558	0.811	0.957	1.293	0.893	0.847	0.786	1.03	0.732	1.968	0.726	0.84	0.404	0.524	1.012	0.922	0.883	1.501	0.571	0.993	1.225	1.042	1.109	0.989	1.049	1.119	1.024
A-2091	514.614	519.259	612.268	616.282	145.159	16671.9	1	2	Tier 3 zero-reaction								1	3	23	0	0.688	1.276	0.556	0.521	1.522	1.016	0.257	1.187	0.727	0.591	1.657	0.878	1.072	1.16	0.795	0.164	1.507	1.026	0.627	1.382	1.007	0.529	0.623	0.684	0.405	1.315	0.8	0.252	0.378
A-2153	525.329	530.024	320.593	322.599	173.069	4560	2	2	Tier 3 zero-reaction								1	38	511	0	1.058	1.079	0.924	1.354	1.399	1.293	1.004	1.024	0.943	0.982	1.178	2.252	0.908	0.92	0.759	1.201	1.114	1.756	1.295	1.718	1.004	1.378	1.182	1.49	1.97	1.541	1.236	1.48	1.782
A-2165	527.312	532.016	338.593	340.599	209.069	280145	2	2	Tier 3 zero-reaction								1	43	405	0	0.63	1.143	0.457	0.416	1.174	0.677	0.368	0.532	0.917	0.717	1.355	0.615	0.802	1.064	0.649	0.364	1.267	0.668	0.563	1.053	0.937	0.588	0.419	0.45	0.404	0.984	1.178	0.392	0.463
A-2364	560.05	565.147	302.078	304.085	136.04	17111.3	2	2	Tier 3 zero-reaction								1	10	165	0.0465	0.759	1.136	0.746	0.812	1.722	1.502	0.3574	1.446	0.836	0.559	0.816	0.652	1.02	1.22	0.2038	0.112	1.77	1.246	0.778	2.051	0.343	0.377	0.759	0.991	0.814	1.74	1.056	0.51	0.808
A-2422	572.325	577.639	305.072	307.078	142.027	7228.29	2	2	Tier 3 zero-reaction								3	6	329	0.0233	1.459	0.795	1.179	0.629	1.369	0.666	1.151	0.517	1.312	0.906	1.488	0.769	1.142	0.889	0.933	0.628	1.014	0.531	1.524	1.315	1.501	0.673	1.226	1.855	0.709	0.612	0.79	0.715	1.01
A-2475	583.372	588.882	373.121	375.127	278.125	7069.26	2	2	Tier 3 zero-reaction								2	12	233	0	1.32	0.988	1.077	1.355	0.924	1.192	1.231	0.91	1.032	1.297	0.619	1.343	0.923	1.108	0.945	1.322	0.941	0.914	1.238	1.272	1.147	1.468	1.504	1.209	1.311	1.108	0.952	0.931	0.788
A-2584	606.813	612.336	321.59	323.596	175.063	1.44637e+06	2	2	Tier 3 zero-reaction								2	13	159	0	0.795	1.114	0.724	0.568	1.097	0.948	0.516	1.033	0.887	0.744	1.106	0.791	1.225	1.066	0.942	0.294	0.891	0.829	0.981	0.783	0.834	0.601	0.811	0.687	0.573	1.042	1.004	0.502	0.609
A-2626	614.582	620.069	441.148	443.154	207.09	333566	1	1	Tier 3 zero-reaction								3	25	245	0	1.084	1.106	1.055	1.396	1.006	1.351	1.371	1.367	1.302	1.312	1.092	1.345	1.071	1.121	1.327	1.273	1.216	1.571	1.341	1.471	1.192	1.295	1.503	1.432	1.811	1.951	1.178	1.379	1.796
A-2693	630.202	635.617	317.568	319.575	167.02	10604.2	2	2	Tier 3 zero-reaction								1	8	179	0	1.27	1.119	0.229	0.432	1.297	1.691	1.959	0.971	1.643	1.753	1.313	2.617	0.962	0.954	0.526	0.881	1.367	1.901	1.403	2.139	0.721	0.849	1.454	1.198	1.404	1.303	1.565	1.656	1.387
A-2755	647.597	652.931	372.102	374.108	138.043	18398.9	1	1	Tier 3 zero-reaction								2	17	251	0	1.065	0.967	0.815	0.975	0.886	1.104	1.503	0.928	1.027	1.596	0.999	1.527	0.992	1.192	0.958	1.997	1.014	1.248	1.071	1.17	1.21	1.278	0.904	1.143	1.435	1.036	1.139	1.502	1.035
C-164	113.045	114.42	413.208	417.221	90.0323	45722.1	1	2	Tier 3 zero-reaction								5	41	637	0	1.101	1.413	1.144	1.208	1.552	1.029	1.198	1.311	1.43	1.131	1.739	1.181	1.238	1.247	0.915	1.374	1.521	1.044	1.092	0.951	1.309	1.324	1.126	1.061	0.882	1.155	1.929	1.663	1.66
C-458	160.603	160.745	247.1	249.106	170.018	18019	2	2	Tier 3 zero-reaction								1	1	18	0	1.471	0.944	1.221	1.14	1.023	0.787	1.357	1.08	1.209	0.726	1.317	1	0.953	0.848	0.669	0.538	1.505	0.922	1.088	0.518	1.344	0.956	1.316	1.772	1.258	1.296	1.362	0.552	1.243
C-523	168.938	169.104	560.261	564.275	237.086	79641.8	1	2	Tier 3 zero-reaction								6	56	704	0	1.567	1.741	1.491	1.309	1.523	1.545	1.035	1.659	0.965	0.72	1.07	0.842	0.967	0.788	1.21	0.811	1.019	0.737	0.953	1.028	1.659	1.185	1.37	1.486	1.189	1.249	1.397	0.824	1.196
C-791	204.518	205.855	226.121	228.127	128.059	71631.4	2	2	Tier 3 zero-reaction								1	16	273	0	1.198	1.107	0.981	0.949	1.034	0.918	1.037	0.939	1.063	0.879	1.138	0.905	1.36	0.864	1.335	0.901	1.144	0.684	1.135	0.952	1.18	0.962	0.641	0.762	0.971	0.868	1.236	0.935	1.071
C-795	204.732	206.07	451.235	455.247	128.059	269982	1	2	Tier 3 zero-reaction								1	16	276	0	1.182	1.085	0.928	1.049	0.995	0.882	1.007	0.977	1.144	0.906	1.259	0.97	1.309	0.8	1.379	0.928	1.132	0.782	1.282	0.939	1.181	1.08	0.67	0.795	0.882	0.961	1.225	1.006	1.086
C-1139	271.042	273.717	396.228	400.242	73.053	1.15521e+07	1	2	Tier 3 zero-reaction								3	18	409	0	1.211	1.2	0.98	0.993	0.88	0.974	0.983	1.298	0.742	1.145	1.304	1.371	0.925	0.953	0.888	1.117	1.037	1.522	1.048	1.004	0.867	1.161	0.667	1.347	1.079	0.961	0.673	0.72	0.784
C-2349	527.464	532.113	406.296	408.303	244.204	119874	1	1	Tier 3 zero-reaction								2	13	99	0	0.664	1.032	0.594	0.732	0.845	1.128	0.542	0.447	0.416	0.441	0.608	0.667	0.453	0.525	1.563	1.391	0.487	0.764	1.647	2.951	0.898	0.882	0.894	0.86	0.777	1.138	0.964	0.922	0.577
C-2460	556.991	561.738	438.301	440.308	276.21	17202.2	1	1	Tier 3 zero-reaction								4	23	404	0	0.713	1.233	0.642	0.544	0.733	1.08	0.343	0.587	0.584	0.47	0.757	0.841	0.614	0.631	1.28	1.321	0.461	1.007	1.252	2.145	0.523	0.718	0.574	0.508	0.595	0.802	0.734	1.501	0.442
C-2513	568.934	573.691	438.302	440.308	276.21	226545	1	1	Tier 3 zero-reaction								4	23	403	0	0.544	1.046	0.586	0.609	0.752	0.942	0.313	0.578	0.662	0.364	0.616	0.889	0.699	0.593	0.656	0.924	0.453	1.119	1.007	2.577	0.5	0.799	0.515	0.413	0.6	0.852	0.601	1.176	0.401
C-2522	572.601	577.358	414.302	416.308	252.211	6728.57	1	1	Tier 3 zero-reaction								2	13	187	0	0.828	1.3	0.705	0.872	0.603	0.863	0.465	0.582	0.63	0.514	0.759	0.973	0.563	0.528	1.076	0.769	0.499	0.702	1.067	2.255	0.925	1.181	0.506	0.602	0.629	1.112	0.817	0.888	0.776
C-2552	582.854	587.611	414.301	416.31	252.21	5725.86	1	1	Tier 3 zero-reaction								2	13	187	0	0.796	1.182	0.69	0.984	0.646	0.836	0.556	0.582	0.726	0.603	0.702	0.995	0.622	0.553	1.226	0.652	0.536	0.797	0.988	2.009	0.961	1.151	0.529	0.489	0.675	0.989	0.837	0.853	0.795
C-2695	624.104	628.861	386.27	388.277	224.179	28849.8	1	1	Tier 3 zero-reaction								1	9	131	0	0.772	1.055	0.766	0.997	0.737	0.948	0.449	0.772	0.614	0.516	0.623	0.952	0.569	0.673	1.171	0.996	0.633	0.985	1.07	1.688	1.062	0.939	0.66	0.664	0.78	0.964	0.742	0.878	0.83
C-2697	624.381	629.138	442.331	444.341	280.24	13793.4	1	1	Tier 3 zero-reaction								5	17	341	0	0.953	1.158	0.774	0.944	0.801	1.064	0.735	0.788	0.818	0.766	0.921	1.166	0.76	0.732	1.084	0.954	0.645	0.919	1.152	1.829	0.941	1.077	0.634	0.771	0.747	1.14	0.863	0.929	0.78
C-2711	629.373	634.13	386.271	388.277	224.179	71073.4	1	1	Tier 3 zero-reaction								1	9	131	0	0.805	1.172	0.763	1.022	0.793	0.949	0.527	0.779	0.609	0.528	0.669	0.98	0.619	0.687	1.191	1.007	0.638	0.961	1.064	1.622	1.042	0.932	0.68	0.691	0.863	0.991	0.733	0.881	0.819
C-2719	631.233	635.99	406.297	408.304	244.206	10456.8	1	1	Tier 3 zero-reaction								2	13	97	0	0.697	0.843	0.636	0.963	0.837	0.98	0.579	0.71	0.761	0.822	0.602	0.881	0.627	0.798	0.932	0.904	0.593	0.85	1.157	1.115	1.045	0.808	0.86	0.95	0.797	1.034	0.699	0.861	1.006
C-2722	632.506	637.263	606.381	608.388	444.289	9566.18	1	1	Tier 3 zero-reaction								1	4	187	0	0.489	0.576	0.553	0.645	0.791	1.09	0.855	0.842	1.513	1.64	0.804	1.313	0.865	0.884	0.729	0.772	0.601	1.041	0.791	0.714	0.822	0.906	1.236	1.104	0.998	1.144	0.684	0.932	0.394
C-2750	643.438	648.195	606.38	608.387	444.289	4090.4	1	1	Tier 3 zero-reaction								1	4	220	0.0233	0.498	0.514	0.5537	0.471	0.74	1.091	1.083	0.656	1.263	1.631	0.543	1.08	0.697	1.035	0.731	1.177	0.656	0.813	0.861	1.573	0.951	0.689	1.029	0.778	0.695	1.04	0.56	1.474	0.311
C-2820	680.069	684.826	434.329	436.336	272.238	17555.1	1	1	Tier 3 zero-reaction								1	15	165	0	0.623	0.597	0.596	0.825	0.779	1.017	0.483	0.577	0.636	0.67	0.558	1.043	0.563	0.746	0.806	0.918	0.453	0.835	1.165	0.849	1.03	0.759	0.738	0.885	0.749	0.881	0.697	0.733	0.938
C-2842	696.359	701.116	454.334	456.341	292.243	4851.33	1	1	Tier 3 zero-reaction								8	43	513	0	0.763	0.87	0.479	0.837	0.57	0.913	0.381	0.443	0.466	0.415	0.791	0.953	0.402	0.569	1.091	1.211	0.565	0.896	1.226	1.076	0.761	0.63	0.671	0.566	0.668	1.018	0.799	0.765	0.787
C-2856	707.046	711.803	487.393	489.399	325.301	68282.7	1	1	Tier 3 zero-reaction								1	10	117	0	0.601	0.77	0.448	0.729	0.609	1.046	0.359	0.712	0.407	0.346	0.575	0.856	0.352	0.521	1.117	0.853	0.439	0.908	0.944	1.078	0.777	0.68	0.401	0.475	0.572	0.743	0.568	0.728	0.533
H-73	110.604	112.065	379.143	381.15	145.085	141506	1	1	Tier 3 zero-reaction								1	3	160	0	1.008	0.814	0.63	0.577	0.827	0.889	0.879	1.11	0.643	1.117	0.546	0.568	0.74	1.063	0.774	1.206	0.819	0.91	0.788	0.845	0.644	0.955	0.579	0.753	0.983	0.895	0.76	1.16	0.753
H-129	129.112	129.919	510.154	512.161	276.096	71085	1	1	Tier 3 zero-reaction								1	16	414	0	1.459	1.31	0.972	0.696	1.307	1.042	0.944	1.046	1.102	1.618	1.119	0.949	1.321	1.032	1.036	1.257	1.54	1.288	1.165	0.937	0.943	0.91	0.751	1.031	1.266	0.795	0.943	0.71	0.946
H-221	153.912	154.041	367.096	369.102	133.037	73389.2	1	1	Tier 3 zero-reaction								3	25	403	0	1.082	1.01	1.149	1.153	1.265	1.61	0.905	0.693	0.941	1.385	1.024	1.455	1.393	1.76	0.767	1.562	1.136	1.69	1.507	2.167	0.939	1.348	1.49	1.403	0.914	1.162	1.137	1.393	1.376
H-395	194.552	195.84	422.175	424.182	188.117	882387	1	1	Tier 3 zero-reaction								3	24	212	0	1.033	0.766	1.007	1.148	0.743	0.76	1.198	0.807	1.261	1.176	1.084	1.096	1	1.146	0.586	0.946	1.198	1.523	0.944	0.874	0.93	1.094	0.801	0.987	0.919	0.911	0.689	1.129	0.769
H-542	223.836	225.454	367.096	369.102	133.037	161584	1	1	Tier 3 zero-reaction								3	25	403	0	0.734	0.781	0.716	0.656	0.875	0.732	0.443	0.708	0.708	0.592	0.902	0.576	0.699	0.716	0.69	0.489	0.822	0.588	0.488	0.681	0.774	0.707	0.608	0.673	0.599	0.798	0.836	0.497	0.56
H-737	248.741	251.258	372.09	374.097	138.032	103089	1	1	Tier 3 zero-reaction								4	19	390	0	0.763	0.805	1.553	1.329	2.335	1.195	0.71	0.793	1.424	1.172	0.762	0.859	2.224	0.778	0.821	0.888	1.191	0.823	0.976	0.595	1.272	0.767	1.034	0.763	0.638	0.843	0.859	0.913	0.602
H-1866	390.258	393.649	541.162	543.168	307.103	212387	1	1	Tier 3 zero-reaction								1	10	296	0	0.943	1.49	0.8	0.647	0.837	0.946	1.109	1.05	1.217	0.896	2.061	1.176	1.503	1.086	1.086	1.165	1.426	1.201	1.247	0.99	1.007	0.947	1.199	1.002	0.819	0.776	1.704	1.312	1.218
H-1931	401.106	405.379	460.163	462.169	226.104	750345	1	1	Tier 3 zero-reaction								1	13	267	0	0.783	0.891	0.698	0.833	0.798	1.039	0.85	1.109	0.786	0.787	0.873	0.924	0.824	0.98	0.931	1.054	1.051	1.097	0.943	1.177	0.749	0.901	0.907	0.775	1.084	1.255	0.683	0.992	0.858
H-1970	406.153	410.873	465.133	467.139	231.075	60871.4	1	1	Tier 3 zero-reaction								1	9	371	0	0.667	0.845	1.063	0.987	0.996	0.856	1.131	1.08	1.027	0.736	2.055	1.285	1.356	1.224	0.937	1.313	1.018	0.784	0.822	0.821	0.848	1.044	0.89	0.941	0.841	0.799	1.646	1.633	0.886
H-2409	452.069	455.435	414.111	416.118	180.053	32209.4	1	1	Tier 3 zero-reaction								1	17	250	0	0.96	1.166	1.223	1.119	0.965	1.07	0.643	1.06	0.668	0.695	1.445	0.936	0.98	0.763	1.094	0.893	0.895	0.691	0.905	0.919	1.081	0.95	1.26	1.182	1.207	1.051	1.273	0.88	0.806
H-2679	483.122	487.719	318.072	320.079	168.027	160269	2	2	Tier 3 zero-reaction								1	8	192	0	0.927	0.995	0.296	0.374	1.005	1.058	1.136	0.904	0.978	0.761	0.961	1.486	0.789	0.786	0.419	0.499	1.097	1.198	0.908	1.187	0.52	0.627	0.951	0.801	0.731	1.06	0.913	1.422	0.681
H-2682	483.504	488.027	316.105	318.112	164.094	417047	2	2	Tier 3 zero-reaction								1	10	246	0	1.404	1.039	0.81	0.907	0.975	1.131	1.33	0.919	1.28	1.712	1.231	1.688	0.923	1.396	1.09	1.273	1.019	1.056	1.315	1.312	0.876	1.337	1.062	1.285	1.046	1.375	0.764	0.875	0.952
H-2684	483.589	488.095	299.113	301.12	130.11	1205463	2	2	Tier 3 zero-reaction								1	10	167	0	1.266	0.903	0.866	0.879	1.053	1.156	1.267	1.016	1.073	1.622	1.286	1.311	0.778	1.165	1.098	1.357	0.909	1.109	1.263	1.359	1.048	1.407	1.212	1.33	1.237	1.362	0.81	1.039	1.351
H-2800	496.095	500.6	505.199	507.206	271.141	18871.1	1	1	Tier 3 zero-reaction								1	6	214	0	0.647	0.611	1.179	0.997	0.674	0.577	1.227	0.707	1.387	0.635	1.027	0.728	1.185	0.789	0.732	0.986	1.181	0.982	1.015	0.561	0.976	0.711	0.86	0.856	0.654	0.574	1.418	1.484	1.118
H-3188	538.247	542.752	368.086	370.094	268.056	25909.9	2	2	Tier 3 zero-reaction								2	5	86	0	1.027	0.765	1.114	0.455	0.601	0.654	0.975	1.065	1.814	1.101	1.127	0.356	0.953	0.57	0.918	1.016	0.924	0.995	0.498	0.237	0.849	0.853	0.639	0.873	0.655	0.373	0.482	0.417	0.569
H-3475	563.977	568.482	358.099	360.104	248.08	30955.6	2	2	Tier 3 zero-reaction								1	4	218	0	0.995	0.763	1.019	1.298	0.564	0.8	1.415	0.64	1.417	1.33	0.779	0.83	0.803	1.213	0.934	1.102	0.98	1.124	0.9	0.791	0.98	1.194	0.953	1.169	1.028	1.109	0.989	1.029	1.125
H-3766	591.587	596.092	387.611	389.617	307.105	144999	2	2	Tier 3 zero-reaction								1	8	255	0	0.752	1.205	0.621	0.593	0.765	0.83	0.979	0.854	1.009	0.822	1.689	1.193	1.236	1.17	0.95	1.062	1.173	0.93	0.968	0.746	0.899	0.958	1.013	0.94	0.646	0.676	1.637	1.017	1.212
H-4360	683.923	688.428	389.127	391.134	155.069	15262.4	1	1	Tier 3 zero-reaction								1	14	272	0	1.285	1.668	0.592	0.977	1.105	1.388	1.011	0.976	0.558	0.651	1.421	1.15	0.436	1.186	1.772	1.777	0.828	0.922	1.667	4.461	1.211	1.266	0.424	0.795	0.693	1.448	1.195	1.503	0.943
H-4370	692.827	697.332	389.127	391.134	155.069	11242.6	1	1	Tier 3 zero-reaction								1	14	272	0	1.312	1.769	0.601	0.965	1.117	1.506	0.899	1.134	0.521	0.609	1.514	1.238	0.364	0.915	1.77	1.701	0.803	0.838	1.656	4.396	1.241	1.353	0.343	0.754	0.681	1.573	1.197	1.621	0.992
H-4387	709.693	714.198	489.315	491.322	255.257	108727	1	1	Tier 3 zero-reaction								1	2	91	0	1.169	1.526	0.727	0.927	1.029	1.28	0.97	0.871	0.701	0.741	1.081	1.099	0.589	0.876	1.45	1.277	0.888	0.877	1.26	2.789	0.975	1.231	0.655	0.8	0.979	1.319	0.904	0.827	0.815
H-4393	718.243	722.748	515.331	517.337	281.273	39118.6	1	1	Tier 3 zero-reaction								1	4	110	0	1.228	1.736	0.348	0.695	0.786	1.207	0.656	0.819	0.272	0.347	0.932	0.976	0.13	0.473	1.504	1.199	0.568	0.44	1.37	3.536	1.122	1.241	0.264	0.467	0.685	1.485	0.925	0.84	0.701
K-55	112.841	110.646	537.188	539.195	289.103	3687.2	1	1	Tier 3 zero-reaction								1	0	46	0	0.759	0.918	0.67	1.256	0.775	0.862	1.104	0.936	0.729	0.857	0.723	0.877	0.776	0.938	1.111	1.276	0.743	0.879	0.767	0.823	0.748	0.786	1.207	1.131	0.964	0.823	0.813	0.989	0.908
K-98	146.48	147.248	428.14	430.149	180.054	17511.9	1	1	Tier 3 zero-reaction								1	22	281	0	1.627	1.646	1.455	2.16	1.682	1.856	2.81	1.371	1.512	1.776	1.375	1.665	1.3	1.655	2.071	3.471	1.222	1.437	1.467	2.007	1.545	1.729	1.924	2.322	2.198	1.46	1.624	2.213	1.547
K-146	170.962	171.507	383.154	385.161	135.069	7913.33	1	1	Tier 3 zero-reaction								2	20	288	0	0.778	1.356	0.974	0.33	1.311	1.256	0.593	1.078	0.963	0.258	1.175	0.644	0.849	0.363	1.097	0.272	1.511	0.574	0.623	0.801	0.75	0.308	0.794	0.414	0.588	1.398	0.843	1.034	0.923
K-659	367.403	370.475	580.322	582.328	332.236	4618.29	1	1	Tier 3 zero-reaction								5	60	516	0.093	0.434	0.634	0.367	0.397	0.388	1.541	0.66	1.318	0.805	1.538	0.784	0.538	0.922	1.755	0.611	1.841	0.534	0.757	1.107	2.056	0.1972	0.506	1.665	0.418	0.1844	0.439	0.405	1.192	0.1767
K-792	409.286	414.09	532.154	534.161	284.069	5751.71	1	1	Tier 3 zero-reaction								2	14	269	0.0233	1.187	0.782	0.568	0.363	1.53	0.641	1.404	1.13	1.926	0.725	0.482	0.407	1.608	0.481	1.054	1.641	0.904	0.776	1.308	0.497	0.461	0.492	0.833	0.817	0.474	0.22	0.664	0.383	0.761
K-1286	574.653	580.166	328.135	330.141	160.099	8306.21	2	2	Tier 3 zero-reaction								2	11	127	0	0.681	0.931	0.654	1.008	0.794	0.718	0.698	0.69	0.778	0.923	0.603	0.57	0.644	0.912	0.704	0.916	0.71	0.969	0.8	1.136	0.952	0.848	0.955	0.631	0.823	0.839	0.755	0.821	1.007
A-301	175.006	175.244	353.261	355.267	119.202	33546.3	1	1	Unidentified											0	2.593	2.032	0.652	1.077	1.96	1.655	3.77	1.584	1.332	5.664	0.285	2.468	2.526	4.131	1.61	3.626	1.037	2.284	5.93	7.031	2.591	3.103	2.856	2.828	2.592	1.832	0.466	0.766	0.779
A-637	261.668	264.286	396.636	398.643	162.578	10150.8	1	1	Unidentified											0	0.88	1.05	0.832	1.126	0.796	0.944	1.005	1.228	0.802	0.708	0.657	0.79	0.543	0.739	0.876	0.921	0.915	1.038	0.846	1.066	1.052	1.105	0.905	0.916	0.901	1.065	0.878	1.163	1.033
A-750	288.791	291.527	546.739	548.746	312.681	20678.1	1	1	Unidentified											0	1.42	1.118	1.394	1.429	0.861	1.062	1.417	1.152	0.974	1.241	0.802	1.21	0.706	0.924	1.018	1.333	0.812	0.779	1.374	0.932	1.33	1.81	1.502	1.446	1.433	0.946	1.267	2.044	2.479
A-795	299.172	302.049	438.514	440.52	204.455	41101.7	1	1	Unidentified											0	1.142	0.59	0.529	0.574	0.924	1.753	1.282	1.458	1.661	3.729	1.102	2.029	1.215	2.543	0.781	1.027	0.539	0.921	1.239	0.946	1.321	1.223	1.168	0.998	1.69	1.313	0.74	1.185	0.575
A-815	303.318	306.251	456.611	458.618	222.553	18628.1	1	1	Unidentified											0	1.11	0.972	1.065	1.43	0.891	0.979	1.81	1.133	1.212	1.095	0.954	1.333	1.031	1.031	1.306	2.016	1.184	1.13	1.26	1.371	1.062	1.026	1.063	1.262	1.799	1.336	0.812	1.454	1.462
A-816	303.417	306.351	364.625	366.631	130.566	38678.6	1	1	Unidentified											0	0.943	0.984	0.701	1.034	0.712	1.192	0.944	0.887	0.906	1.178	0.724	1.371	0.679	0.978	0.925	1.088	0.893	1.081	0.89	0.881	0.751	1.018	0.904	0.935	1.004	0.871	0.787	1.023	1.114
A-894	316.651	319.766	364.625	366.631	130.566	15006.5	1	1	Unidentified											0	1.006	0.915	0.801	0.97	0.777	0.978	0.96	1.035	0.829	1.001	0.827	1.124	0.719	0.892	0.883	0.981	0.881	1.087	0.882	0.984	0.896	0.911	0.988	1.011	0.948	0.983	0.849	1.143	1.133
A-974	336.386	339.499	371.632	373.639	137.574	13956	1	1	Unidentified											0	0.856	1.195	0.926	1.019	0.859	1.411	0.942	1.121	0.744	0.76	0.746	1.183	0.671	1.004	0.827	0.931	1.138	1.92	0.856	1.379	1.01	1.196	1.462	1.231	1.264	0.98	1.073	1.104	0.985
A-1020	344.147	347.809	263.083	265.09	29.0243	39797.2	1	1	Unidentified											0	0.773	1.051	0.961	1.154	1.142	1.316	1.001	1.593	1.001	1.085	0.905	1.774	0.999	1.047	0.843	0.887	1.22	1.439	1.06	1.502	0.948	1.159	1.177	0.911	1.12	1.326	1.132	1.128	1.305
A-1028	345.395	349.145	357.633	359.64	123.575	14976.3	1	1	Unidentified											0	0.84	0.956	0.906	1.073	0.873	1.28	0.957	1.138	0.622	0.804	0.956	1.341	0.695	0.993	0.98	1.211	1.179	1.591	0.872	1.092	1.103	1.085	1.057	1.155	0.965	1.108	0.959	0.963	0.96
A-1057	351.922	356.133	377.656	379.663	143.598	22857.4	1	1	Unidentified											0	0.494	0.794	0.978	1.952	0.639	1.043	1.024	0.597	0.24	0.588	0.739	1.01	0.351	0.644	0.868	0.88	0.491	0.314	0.536	0.844	0.399	4.69	5.867	0.444	0.393	0.913	0.567	0.71	0.563
A-1118	365.264	369.766	334.112	336.119	100.054	29733.6	1	1	Unidentified											0	0.815	1.299	0.827	0.651	1.346	0.971	0.452	1.025	0.862	0.476	1.131	0.841	1.403	0.929	1.342	0.386	1.05	0.829	0.831	0.891	0.896	0.493	0.766	0.798	0.538	1.105	1.144	0.471	0.591
A-1216	378.61	380.985	335.174	337.181	101.116	40946.8	1	1	Unidentified											0	1.245	1.204	0.961	1.037	0.977	1.122	1.132	1.182	0.872	1.525	1.365	1.459	0.854	1.19	0.821	1.226	1.026	1.328	0.935	1.191	1.033	1.339	1.156	1.175	1.211	1.021	0.767	1.023	0.995
A-1380	408.403	412.712	438.646	440.652	204.588	7037.75	1	1	Unidentified											0	1.156	1.058	0.782	0.804	0.934	1.331	1.782	1.175	1.027	1.432	1.045	1.255	1.154	1.344	1.072	1.803	1.35	1.696	1.479	1.825	0.703	0.815	0.853	0.866	0.968	0.784	1.053	1.028	0.857
A-1436	415.046	419.749	613.273	617.287	146.164	9562.59	1	2	Unidentified											0	1.112	1.18	0.874	0.968	0.917	0.939	1.089	1.201	0.945	1.28	1.244	1.424	0.878	1.268	0.779	1.302	0.989	1.194	1.244	1.26	1.145	1.401	1.151	1.142	1.116	1.155	0.854	1.143	0.961
A-1437	415.095	419.801	389.656	391.662	155.597	14433.7	1	1	Unidentified											0	1.084	1.219	0.705	0.767	0.661	0.929	1.17	0.841	0.88	1.597	0.606	0.841	0.796	1.021	1.005	1.052	1.198	1.429	1.015	0.963	0.866	1.076	1.011	0.851	1.074	1.182	1.131	1.16	1.033
A-1438	415.152	419.862	356.679	358.686	245.241	14864.8	2	2	Unidentified											0	0.728	0.836	0.668	0.745	0.624	0.833	1.065	1.051	0.535	0.824	0.994	0.884	0.572	0.9	1.46	1.761	0.669	1.691	0.677	0.728	1.128	1.549	0.95	0.899	0.778	0.815	0.769	1.114	0.95
A-1441	415.347	420.068	335.171	337.181	101.113	24540.8	1	1	Unidentified											0	1.291	1.244	1.057	1.089	0.982	1.149	1.231	1.229	0.989	1.601	1.371	1.516	0.923	1.2	0.934	1.257	1.075	1.36	1.11	1.192	1.134	1.465	1.276	1.228	1.239	1.089	0.923	1.158	1.196
A-1566	426.732	431.973	335.14	337.149	101.082	21765.6	1	1	Unidentified											0	1.238	1.207	1.047	1.16	0.961	1.063	1.147	1.228	0.976	1.462	1.298	1.396	0.922	1.153	0.934	1.185	1.062	1.383	1.044	1.164	1.135	1.392	1.166	1.224	1.182	1.115	0.841	1.146	1.142
A-1651	440.804	444.998	451.648	453.655	217.59	8490.86	1	1	Unidentified											0	0.932	1.113	0.229	0.671	0.812	1.038	1.652	0.733	0.985	1.19	0.994	1.337	0.82	1.2	0.767	1.213	1.1	1.202	1.11	1.824	0.495	0.625	0.572	0.601	0.659	0.595	0.884	0.839	0.504
A-1666	443.252	447.263	307.059	309.067	73.0007	7729.14	1	1	Unidentified											0	1.724	1.328	1.769	1.306	1.153	1.151	1.626	1.025	1.373	0.783	1.158	0.999	1.187	0.805	1.568	0.805	1.463	0.916	1.507	0.973	1.787	1.513	1.076	1.903	1.5	1.277	1.618	0.997	1.857
A-1702	449.634	453.171	286.098	288.104	104.079	12242.5	2	2	Unidentified											0	1.816	1.03	1.346	1.569	1.299	1.565	2.064	1.309	1.476	1.76	1.586	3.012	1.345	1.691	1.139	1.641	1.198	1.183	1.356	1.383	1.307	1.663	1.116	1.87	1.836	1.288	1.542	1.746	1.594
A-1777	463.418	467.693	425.638	427.645	191.58	12277.4	1	1	Unidentified											0	0.81	0.804	0.615	0.859	0.752	1.035	1.288	1.367	0.991	1.216	0.8	0.944	0.768	0.925	0.834	1.206	0.801	1.298	1.075	0.998	0.575	0.979	1.019	0.937	1.519	1.119	0.793	1.245	0.93
A-2179	528.814	533.529	302.079	304.086	68.0208	98252.7	1	1	Unidentified											0.0698	0.673	1.033	0.623	0.677	1.736	1.379	0.339	1.38	0.837	0.513	0.797	0.623	0.9	1.072	0.3211	0.2412	1.555	1.236	0.679	1.734	0.29	0.3699	0.656	0.96	0.9	1.586	0.916	0.547	0.759
A-2226	535.503	540.299	285.6	287.606	103.083	4174.4	2	2	Unidentified											0	1.349	1.37	1.058	1.208	0.938	1.232	1.422	1.372	1.097	1.747	1.339	1.824	0.908	1.427	0.906	1.531	1.102	1.707	1.147	1.329	1.112	1.336	1.177	1.469	1.486	1.217	0.819	1.219	1.09
A-2274	543.789	548.686	352.609	354.616	118.551	57639.8	1	1	Unidentified											0	1.259	1.092	0.734	0.771	0.894	1.102	1.567	0.77	1.131	2.304	0.688	1.391	1.084	1.859	1.058	1.993	0.995	1.138	1.731	1.799	1.353	1.643	0.944	1.17	1.629	1.136	0.872	0.912	0.889
A-2281	545.05	549.962	381.612	383.619	147.554	8752	1	1	Unidentified											0	0.817	0.975	1.365	1.092	1.137	0.825	1.018	0.911	1.258	1.208	1.979	0.963	1.162	1.128	0.784	1.27	1.006	0.993	0.891	0.667	1.158	1.194	1	1.151	1.137	0.771	1.821	1.706	0.729
A-2309	550.456	555.434	359.616	361.623	125.558	16952	1	1	Unidentified											0	1.09	1.334	0.851	1.021	0.856	1.051	1.345	1.02	0.866	1.763	1.32	2.033	0.807	1.455	0.97	1.439	0.981	1.735	1.11	1.333	1.066	1.557	1.094	1.187	1.459	1.008	1.047	1.107	0.933
A-2495	588.612	594.215	409.587	411.591	175.528	9299.71	1	1	Unidentified											0	1.107	0.972	0.608	0.842	1.011	1.247	1.967	1.007	1.246	1.465	0.954	1.593	0.999	1.213	1.138	2.545	0.753	0.784	0.957	1.063	0.841	1.292	0.763	1.141	1.419	0.809	0.854	1.264	1.072
A-2577	605.841	611.368	306.279	308.286	72.2205	36481.5	1	1	Unidentified											0	1.086	2.272	0.682	0.877	0.829	1.2	0.557	1.25	0.581	0.755	1.334	1.117	0.597	0.952	1.554	0.913	0.876	1.008	1.598	3.717	0.976	1.207	0.599	0.714	0.573	1.336	1.244	1.291	0.921
A-2633	615.606	621.088	321.587	323.595	87.5288	19390.7	1	1	Unidentified											0	0.803	1.096	0.752	0.588	1.091	0.981	0.568	1.033	0.909	0.757	1.115	0.797	1.218	1.044	1.045	0.381	0.898	0.852	0.958	0.823	0.82	0.601	0.834	0.741	0.62	1.055	1.031	0.54	0.672
A-2639	616.127	621.607	441.578	443.585	207.52	33567	1	1	Unidentified											0	0.841	1.124	1.407	0.949	1.097	0.546	0.591	0.71	1.192	0.743	0.948	0.659	1.135	0.813	1.028	0.43	1.078	1.059	0.955	0.581	1.358	0.939	1.207	0.715	0.617	0.87	0.856	1.011	0.903
A-2713	634.668	640.062	320.424	322.431	86.366	10973.2	1	1	Unidentified											0	1.123	1.071	0.926	0.944	0.965	1.053	1.312	0.909	1.136	1.383	0.936	1.234	0.826	1.27	0.784	1.489	0.977	1.2	0.999	1.07	0.963	1.27	0.893	1.091	1.382	1.111	1.025	1.191	1.136
A-2816	696.396	701.604	310.311	312.317	76.2522	92729.8	1	1	Unidentified											0	1.481	2.16	0.625	1.042	1.126	1.445	0.815	1.265	0.516	0.612	1.423	1.141	0.338	0.671	1.688	1.126	0.743	0.833	1.772	3.976	1.376	1.7	0.484	0.627	0.63	1.449	1.135	1.231	1.152
C-298	135.003	135.602	325.674	327.681	163.583	15279.4	1	1	Unidentified											0	1.746	1.3	1.335	1.024	1.502	1.223	1.489	1.388	1.336	1.004	1.145	0.128	1.091	1.375	0.953	0.846	1.599	1.062	0.982	1.458	1.749	1.446	0.974	1.292	0.939	0.985	1.32	0.75	1.724
C-336	140.586	140.987	233.176	235.182	71.0847	27381.7	1	1	Unidentified											0.0233	1.256	1.018	1.045	0.883	0.933	0.665	1.225	1.103	0.803	0.767	0.856	0.4697	0.842	0.973	0.995	0.689	1.245	0.98	0.78	0.811	0.848	0.93	0.821	1.382	1.137	0.787	1.087	0.894	0.949
C-1137	270.842	273.516	373.226	377.239	50.0502	155059	1	2	Unidentified											0	1.198	1.261	1.028	1.044	0.93	1.082	1.121	1.413	0.797	1.312	1.411	1.414	1.047	1.078	1.001	1.174	1.123	1.622	1.179	1.183	0.9	1.188	0.8	1.447	1.147	1.074	0.765	0.837	0.895
C-1532	336.119	338.466	358.646	360.652	196.554	14729.2	1	1	Unidentified											0	0.557	0.536	0.6	0.575	0.543	0.572	0.518	0.515	0.616	0.524	0.421	0.682	0.521	0.667	0.653	0.511	0.562	0.643	0.528	0.623	0.481	0.622	0.557	0.522	0.603	0.493	0.544	0.605	0.681
C-2147	474.941	480.149	396.723	400.735	73.5472	14767.9	1	2	Unidentified											0	0.644	0.611	0.548	0.63	0.573	0.767	0.415	0.749	0.638	0.93	0.64	0.774	0.626	0.705	0.846	0.971	0.522	1.121	0.905	0.76	0.777	0.825	0.604	0.735	0.811	0.846	0.568	0.569	0.823
H-140	133.962	134.598	268.101	270.106	68.0861	10228.5	2	2	Unidentified											0	1.328	1.308	0.952	1.318	1.065	1.283	1.461	0.958	1.236	0.828	1.347	1.702	1.332	1.595	1.241	1.465	1.28	1.099	1.071	1.525	0.916	1.237	0.947	0.944	1.026	1.164	1.399	2.049	0.873
H-226	156.482	156.612	414.475	416.484	180.417	15189	1	1	Unidentified											0	1.181	1.742	0.654	0.727	2.172	1.383	0.417	1.087	0.677	0.733	0.845	0.918	1.099	0.628	1.042	0.417	0.78	0.655	0.872	0.715	0.874	0.603	1.018	0.852	0.905	1.023	0.69	0.394	1.031
H-546	224.146	225.775	455.629	457.636	221.571	6324.57	1	1	Unidentified											0	1.197	0.724	1.576	0.982	0.989	1.506	2.542	1.114	1.845	1.342	2.83	0.587	1.187	1.146	1.588	1.425	2.702	1.27	1.843	1.996	2.874	1.337	1.27	2.068	2.218	1.114	1.452	1.122	2.341
H-1236	319.82	323.583	382.58	384.587	148.522	10926.2	1	1	Unidentified											0	1.214	0.897	1.342	0.909	1.323	0.907	1.062	1.161	0.65	0.654	0.681	0.623	1.377	0.903	1.208	0.865	1.03	0.764	1.304	0.558	1.049	0.939	0.709	1.16	1.301	0.849	0.846	0.64	0.82
H-1355	335.856	338.248	444.607	446.614	210.549	11091.3	1	1	Unidentified											0	2.098	1.803	1.631	1.237	1.739	1.316	1.38	1.211	1.521	0.68	1.594	1.448	1.41	0.882	1.196	0.571	1.694	1.112	1.532	0.84	1.847	1.216	1.774	2.128	1.341	1.354	1.289	0.721	1.91
H-1367	337.317	339.467	277.1	279.109	43.0416	41578.6	1	1	Unidentified											0	0.908	1.125	0.633	0.566	0.863	1.009	1.022	1.028	0.866	0.967	0.687	1.08	1.041	1.155	0.968	1.623	1.09	1.253	1.511	1.559	0.838	0.946	1.103	1.062	1.11	0.989	0.78	0.891	0.692
H-1435	344.434	345.41	327.614	329.621	93.5558	15088.8	1	1	Unidentified											0	1.037	0.678	0.969	0.913	0.675	0.736	1.185	0.818	1.009	1.407	0.9	0.953	0.684	1.108	0.579	0.794	0.928	1.452	0.875	0.785	0.925	1.106	0.868	1.064	1.046	0.966	0.559	0.737	0.775
H-1678	369.802	372.981	388.704	390.711	154.646	12596.2	1	1	Unidentified											0	0.88	1.017	0.643	0.703	0.853	1.128	0.944	0.978	0.912	1.875	0.57	0.999	0.842	1.177	0.997	1.166	0.802	0.98	1.365	1.387	1.071	1.349	1.005	1.229	1.132	1.245	0.6	0.498	0.994
H-1713	372.565	374.935	260.072	262.079	26.014	25036.9	1	1	Unidentified											0	0.709	1.071	1.018	0.844	0.884	0.709	0.949	1.316	1.054	0.715	1.66	1.149	1.137	0.85	0.827	1.025	1.324	1.164	0.983	0.817	0.872	0.808	1.105	0.931	0.726	0.706	1.501	1.363	1.258
H-1938	401.7	406.025	373.565	375.572	139.507	8802.44	1	1	Unidentified											0	0.684	0.939	0.634	0.793	0.684	0.901	0.725	1.055	0.862	0.8	0.889	1.027	0.809	0.815	0.991	0.902	0.921	1.079	0.79	1.155	0.866	0.83	0.907	0.608	0.788	1.237	0.62	0.758	0.953
H-2087	417.709	423.454	356.678	358.686	245.24	36062.6	2	2	Unidentified											0	1.415	1.504	1.028	1.047	1.473	1.762	1.296	1.351	1.309	2.014	1.77	1.887	1.35	1.835	1.301	1.83	1.536	1.617	1.607	2.058	1.437	1.839	1.472	1.471	1.653	1.587	1.073	1.08	1.143
H-2133	421.592	427.682	279.089	281.095	90.061	44672.3	2	2	Unidentified											0	0.99	0.973	0.752	0.941	0.923	0.975	0.985	1.171	0.862	1.213	0.917	1.288	0.77	0.952	0.93	1.114	0.895	1.101	0.842	1.045	0.852	1.107	1.253	1.269	1.247	1.122	0.895	0.975	1.296
H-2154	423.674	429.949	536.66	538.668	302.601	7425.43	1	1	Unidentified											0	0.639	1.177	0.909	0.848	1.006	0.926	0.718	1.09	1.052	0.603	2.171	1.469	1.763	1.007	1.282	1.356	1.474	0.766	1.161	0.772	0.993	0.836	1.091	0.866	0.724	0.575	1.8	1.882	1.193
H-2437	454.254	457.796	292.105	294.112	116.093	1.35705e+06	2	2	Unidentified											0	1.153	0.893	0.811	0.926	1.059	1.24	1.137	0.99	0.98	1.493	1.085	1.283	0.858	1.196	1.083	1.175	0.85	0.927	1.342	1.41	1.047	1.342	1.236	1.357	1.374	1.389	0.739	0.87	1.243
H-2646	480.097	485.283	300.113	302.119	132.109	130786	2	2	Unidentified											0	1.32	1.057	0.871	0.958	1.043	1.221	1.358	1.071	1.121	1.724	1.374	1.414	0.832	1.331	1.146	1.366	0.988	1.111	1.379	1.446	1.119	1.586	1.22	1.399	1.287	1.502	0.839	1.026	1.398
H-2683	483.585	488.092	502.339	504.347	268.281	11686.2	1	1	Unidentified											0.093	0.693	1.146	0.591	0.855	0.837	2.224	0.471	0.844	0.607	0.808	0.827	0.934	0.7065	0.9353	1.694	0.793	0.901	0.762	0.936	0.44	0.386	1.475	0.765	0.726	0.507	0.864	0.513	1.237	0.991
H-2723	487.857	492.362	299.094	301.101	130.072	50304	2	2	Unidentified											0	0.92	0.883	0.636	0.688	0.727	0.856	0.834	0.92	0.837	1.488	0.34	0.932	0.889	1.211	0.915	1.01	0.675	0.841	1.049	1.217	0.788	1.024	0.909	0.899	1.138	1.228	0.487	0.589	0.613
H-2878	504.963	509.468	305.129	307.137	71.0707	33086.3	1	1	Unidentified											0.0233	1.456	1.286	1.255	1.384	1.444	1.683	1.584	1.421	1.259	1.881	1.157	1.8073	1.147	1.613	1.3	1.524	1.284	1.494	1.556	1.514	1.539	1.777	1.429	1.759	1.723	1.353	1.127	1.277	2.094
H-2895	507.202	511.707	488.662	490.669	254.604	34435.7	1	1	Unidentified											0	0.693	1.04	0.866	0.806	0.87	0.749	0.934	1.288	1.196	0.834	1.769	1.149	1.248	0.923	1.175	1.388	1.137	1.002	1.169	0.821	1.082	1.037	1.257	1.136	0.593	0.691	1.788	1.378	1.993
H-2912	508.842	513.347	367.188	369.195	133.129	8688.88	1	1	Unidentified											0	1.22	0.986	1.295	1.358	0.921	0.938	1.546	1.045	1.341	1.886	1.095	1.944	0.892	1.396	0.917	1.333	1.051	2.154	1.336	1.13	1.163	1.446	1.046	1.586	1.277	1.347	0.819	1.383	1.191
H-2986	516.578	521.083	524.675	526.681	290.617	10056.5	1	1	Unidentified											0	0.655	1.099	0.86	0.774	0.815	0.757	1.033	1.193	1.229	0.697	1.893	1.135	1.254	0.836	1.074	1.542	1.239	0.939	1.286	0.785	1.043	0.919	1.188	1.142	0.556	0.653	2.047	1.457	2.09
H-3049	524.233	528.738	424.715	426.721	190.656	14021.2	1	1	Unidentified											0	1.192	2.451	0.37	0.629	0.822	1.321	0.615	0.913	0.475	0.625	0.948	0.878	0.308	0.956	1.54	1.007	0.661	0.697	1.695	4.63	1.01	1.222	0.45	0.749	0.633	1.212	0.902	0.616	0.545
H-3181	537.702	542.207	330.6	332.606	96.5418	13848.3	1	1	Unidentified											0	1.141	0.931	0.637	0.718	0.976	0.938	1.215	1.09	0.945	1.571	0.521	1.014	1.291	1.551	1.013	1.797	1.285	1.298	1.356	1.536	0.856	1.097	0.867	1.15	1.199	1.344	0.633	1.072	0.673
H-3193	538.635	543.14	332.142	334.148	98.0832	72347.3	1	1	Unidentified											0	1.11	1.279	0.75	0.718	0.888	1.108	0.693	1.207	1.012	1.278	1.024	1.03	0.95	1.045	0.798	0.816	0.93	1.155	0.973	1.117	0.841	1.171	0.929	0.86	0.944	0.901	0.619	0.618	0.935
H-3202	539.481	543.986	389.278	391.282	155.22	6530	1	1	Unidentified											0	1.246	1.183	0.481	0.925	0.738	1.514	1.527	1.331	1.559	1.423	0.998	0.833	0.962	0.836	1.343	1.296	1.315	1.591	1.49	1.08	0.888	1.414	0.979	1.136	0.86	1.102	1.042	1.063	1.262
H-3205	539.614	544.119	298.13	300.137	64.0718	20116.2	1	1	Unidentified											0	1.239	1.226	0.807	0.908	1.014	1.193	1.181	1.118	1.02	1.836	0.88	1.458	0.895	1.205	1.084	1.407	0.869	1.43	1.573	1.606	1.125	1.16	1.17	1.352	1.148	1.179	0.737	0.891	1.22
H-3227	541.383	545.888	425.723	427.729	191.664	19551.1	1	1	Unidentified											0	1.52	1.843	0.458	0.753	0.988	1.655	0.8	0.982	0.586	0.72	1.007	0.935	0.402	0.872	1.35	0.756	0.807	0.756	1.378	2.942	1.105	1.37	0.661	0.759	0.788	1.429	0.899	0.602	0.921
H-3278	546.809	551.314	435.64	437.647	201.582	58489.1	1	1	Unidentified											0	0.364	0.698	0.571	0.422	0.56	0.572	0.686	0.838	0.765	0.502	1.253	0.647	0.883	0.666	0.76	0.952	0.927	0.653	0.785	0.676	0.507	0.61	0.758	0.671	0.495	0.481	1.072	0.842	0.782
H-3312	549.584	554.089	332.141	334.148	98.083	100514	1	1	Unidentified											0	1	0.958	0.965	1.098	0.885	0.758	0.896	1.072	0.976	1.121	1.027	1.257	1.038	1.023	0.741	0.839	0.982	1.367	0.904	0.913	0.982	0.986	1.025	0.958	0.956	0.908	0.609	0.895	0.779
H-3380	554.516	559.021	413.723	415.729	179.665	26167.4	1	1	Unidentified											0	1.576	2.049	0.418	0.668	0.954	1.42	0.75	0.898	0.529	0.623	0.999	0.925	0.266	0.77	1.715	1.023	0.708	0.604	1.321	3.064	0.886	1.352	0.481	0.748	0.845	1.441	0.786	0.567	0.77
H-3582	574.209	578.714	393.592	395.599	159.534	26148.1	1	1	Unidentified											0	0.902	0.887	1.071	0.89	0.485	0.539	1.652	1.002	1.196	1.02	1.392	0.724	0.574	0.47	1.372	1.106	1.269	1.122	0.175	0.519	0.763	0.91	1.237	1.201	0.705	0.764	0.51	0.383	1.054
H-3741	590.132	594.637	387.611	389.618	153.553	116667	1	1	Unidentified											0	0.757	1.215	0.645	0.605	0.778	0.827	0.978	0.862	1.011	0.842	1.67	1.092	1.226	1.141	0.949	1.047	1.169	0.957	0.994	0.74	0.924	0.956	0.994	0.952	0.649	0.655	1.639	1.022	1.192
H-3923	609.206	613.711	397.652	399.659	163.594	23594.8	1	1	Unidentified											0	0.581	0.723	0.774	0.546	0.737	0.589	0.954	0.77	0.976	0.789	1.202	0.693	0.932	0.789	0.734	0.918	1.073	0.842	0.891	0.868	0.699	0.817	0.976	0.913	0.472	0.594	0.939	0.817	0.835
H-3926	609.613	614.118	403.611	405.618	169.553	16925.2	1	1	Unidentified											0	1.104	1.356	1.245	1.125	0.984	0.747	1.38	1.361	1.388	1.132	0.961	0.383	1.044	0.887	1.533	1.095	1.517	1.377	0.666	0.308	1.218	1.203	1.533	1.573	1.035	0.697	1.235	0.757	0.935
H-3939	610.22	614.725	329.587	331.591	95.5288	21164.8	1	1	Unidentified											0	0.572	0.802	0.396	0.352	0.447	0.732	0.682	0.562	0.481	0.588	0.493	0.732	0.538	0.505	0.669	0.552	0.571	0.698	0.508	0.804	0.557	0.665	0.658	0.485	0.617	0.604	0.568	0.574	0.446
H-3943	610.618	615.123	434.671	436.678	200.613	21128.8	1	1	Unidentified											0	0.81	0.822	0.679	0.575	0.822	0.642	1.089	0.964	1.048	0.777	1.87	1.189	0.905	0.828	0.996	1.318	1.174	0.834	1.066	0.828	0.876	0.975	1.047	1.163	0.491	0.708	1.59	1.261	1.482
H-4206	645.362	649.867	311.112	313.118	154.107	6168.77	2	2	Unidentified											0	1.035	1.396	1.398	1.692	0.794	1.191	1.386	1.759	1.713	1.74	1.284	1.454	1.227	1.22	1.295	1.329	1.251	1.642	1.252	1.342	1.388	1.549	1.308	1.408	1.278	1.406	1.064	1.632	1.638
H-4366	691.433	695.938	324.289	326.296	90.2304	11985.7	1	1	Unidentified											0	1.284	1.424	1.244	1.629	1.188	1.429	1.028	1.056	0.778	0.608	1.019	1.545	0.597	0.951	1.159	1.223	1.15	0.998	1.357	1.961	1.303	1.447	0.796	0.701	0.919	1.322	1.41	1.859	0.796
H-4414	743.628	748.133	326.304	328.311	92.2459	7493.64	1	1	Unidentified											0	1.305	1.687	0.629	1.34	1.065	1.178	0.918	1.087	0.409	0.433	0.99	1.316	0.412	0.431	1.52	1.36	0.736	0.734	1.635	3.323	1.41	1.555	0.346	0.584	0.675	1.514	1.216	1.701	0.895
K-74	126.591	125.607	340.122	342.128	92.0364	29474	1	1	Unidentified											0	0.498	0.677	0.635	1.365	0.523	0.843	0.988	0.941	0.6	0.746	0.71	1.071	0.524	0.948	0.897	1.394	0.676	0.743	0.797	1.218	0.671	0.751	1.07	0.899	0.771	0.943	0.777	0.943	0.67
K-466	308.5	312.177	306.116	308.123	58.0313	43887.6	1	1	Unidentified											0	1.151	1.024	1.073	0.792	1.195	1.021	0.756	0.92	1.074	0.844	1.069	0.861	0.984	0.912	0.813	0.719	1.101	0.842	0.833	0.919	1.181	0.84	0.9	0.865	0.747	1.095	0.983	0.95	0.847
K-839	420.595	425.751	470.649	472.656	222.564	6719.33	1	1	Unidentified											0	1.003	0.873	2.057	0.753	1.042	0.571	0.467	0.89	0.753	0.592	1.372	0.387	1.31	0.275	0.817	0.329	0.924	0.602	1.247	0.362	1.253	1.681	0.613	0.455	0.715	0.792	0.417	0.539	1.482
K-1311	589.062	594.658	498.306	500.313	250.221	6030.2	1	1	Unidentified											0	0.658	0.896	0.472	0.612	0.527	0.495	0.867	1.108	0.584	0.325	0.715	0.665	0.324	0.435	1.338	1.24	0.547	0.844	1.112	0.83	0.68	0.701	0.64	0.754	0.493	0.714	0.625	0.826	0.895
[truncated: 12 more columns]
