# Supplementary material for: Essential oil supplementation improves insulin sensitivity and modulates the plasma metabolome of hyperinsulinemic horses
Source: Front Vet Sci. 2024 Dec 2;11:1444581. doi: 10.3389/fvets.2024.1444581 (PMC11648227; doi:10.3389/fvets.2024.1444581)
Supplement: Supplementary file 1 [file Data_Sheet_1.zip › Supplementary Table 3.XLSX]

## Sheet: Summary Table description
	1. Supplementary Table 3 Content Description	Supplemental Table 3: Significance of Detected Metabolites Note that in "Peak Pair Information" section, column "No." shows individual peak pair number coded from the LC-MS experiment. Column "Normalized RT (s)" shows the corrected retention time of the peak pair with Universal RT Calibrant data. Column "m/z_light" is the mass of light-chain (12C) labeled metabolite in the peak pair. Column "Neut…
	2. Supplementary Table 3 Header Information	Peak Pair Information						Tier 1 - Positive Identification /Tier 2 - High Confidence Putative Identification					Tier 3 - Putative Identification (MyCompoundID Library)			A_VS_B
																Number of Features with Fold Change > 1.2:			U1	U2
																Number of Features with Fold Change > 0.83:			D1	D2
		No.	RT (s)	Normalized RT (s)	m/z_light	Neutral Mass (Da)	Identification Level	Compound	NovaMT Library No.	HMDB_ID	KEGG_ID	PubChem_ID	Zero-reaction	One-reaction	Two-reaction	Fold Change	p-value	q-value	Significance for p-value <0.05 and q-value <0.25	Significance for p-value <0.05
	3. Header Information of Box Chart Table	No.	Box_plot

## Sheet: Supplemental Table 3
Peak Pair Information						Tier 1 - Positive Identification /Tier 2 - High Confidence Putative Identification					Tier 3 - Putative Identification (MyCompoundID Library)			Essential_oils_Post_vs_Essential_oils_Pre					Placebo_Post_vs_Placebo_Pre					Essential_oils_Pre_vs_Placebo_Pre
														Number of Significant Metabolites with FC > 1.2:			611	611	Number of Significant Metabolites with FC > 1.2:			542	542	Number of Significant Metabolites with FC > 1.2:			216	216
														Number of Significant Metabolites with FC < 0.83:			578	578	Number of Significant Metabolites with FC < 0.83:			318	318	Number of Significant Metabolites with FC < 0.83:			181	181
No.	RT (s)	Normalized RT (s)	m/z_light	Neutral Mass (Da)	Identification Level	Compound	NovaMT Library No.	HMDB_ID	KEGG_ID	PubChem_ID	Zero-reaction	One-reaction	Two-reaction	Fold Change	p-value	q-value	Significance for p-value <0.05 and q-value <0.25	Significance for p-value <0.05	Fold Change	p-value	q-value	Significance for p-value <0.05 and q-value <0.25	Significance for p-value <0.05	Fold Change	p-value	q-value	Significance for p-value <0.05 and q-value <0.25	Significance for p-value <0.05
C-T116	76.7	69.91	293.149	131.058	Tier 1	Aminolevulinic Acid	AN00406002	HMDB0001149	C00430	137				0.875182	0.0729434	0.202637	Not Significant	Not Significant	0.914211	0.0442432	0.225603	Not Significant	Not Significant	0.965691	0.72029	0.867016	Not Significant	Not Significant
A-T98	80.5	77.29	449.114	215.056	Tier 1	D-(+)-Galactosamine	AN01009004	HMDB0245095	C02262	24154				0.895833	0.0515332	0.172449	Not Significant	Not Significant	1.02262	0.808078	0.653432	Not Significant	Not Significant	0.992993	0.963899	0.903371	Not Significant	Not Significant
K-T54	82.3	78.41	590.201	342.116	Tier 1	D-(+)-Turanose	BP03286007	HMDB0011740		91746259				1.03617	0.66514	0.564166	Not Significant	Not Significant	0.93021	0.417835	0.495013	Not Significant	Not Significant	0.939297	0.507702	0.813044	Not Significant	Not Significant
C-T210	86.4	78.75	282.154	240.122	Tier 1	Beta-Alanyl-N(Pi)-Methyl-Histidine	AN01826001	HMDB0000194	C01262	112072				0.994465	0.918759	0.645446	Not Significant	Not Significant	1.15196	0.191907	0.364029	Not Significant	Not Significant	0.966665	0.731402	0.870393	Not Significant	Not Significant
A-51	91.03	87.655	403.143	169.085	Tier 1	1-Methylhistidine	AN00877001	HMDB0000001	C01152	92105				1.03931	0.534432	0.51412	Not Significant	Not Significant	0.992284	0.930377	0.68522	Not Significant	Not Significant	1.0718	0.575627	0.834838	Not Significant	Not Significant
A-T105	91.2	89.24	465.191	231.133	Tier 1	Glycyl-Arginine	AN01721001	HMDB0028835		333414				0.873376	0.0452793	0.16273	Not Significant	Not Significant	0.902378	0.0841231	0.272783	Not Significant	Not Significant	1.02403	0.793994	0.877774	Not Significant	Not Significant
C-86	97.145	99.082	323.197	161.105	Tier 1	Carnitine	AN00757000	HMDB0000062	C00487	85				1.09776	0.252249	0.362016	Not Significant	Not Significant	0.939706	0.181116	0.355906	Not Significant	Not Significant	0.892338	0.164198	0.747814	Not Significant	Not Significant
A-T137	98.8	100.72	408.17	174.112	Tier 1	L-Arginine	AN00945000	HMDB0000517	C00062	6322				1.0005	0.996428	0.665441	Not Significant	Not Significant	0.959636	0.52128	0.546892	Not Significant	Not Significant	0.861784	0.289011	0.767081	Not Significant	Not Significant
A-T158	101.8	103.67	467.159	233.101	Tier 1	Asparaginyl-Threonine	AN01742000	HMDB0028741		18218186				0.844875	0.114957	0.250622	Not Significant	Not Significant	0.94675	0.295594	0.428757	Not Significant	Not Significant	1.16808	0.0985579	0.747814	Not Significant	Not Significant
A-77	102.039	99.563	467.159	233.101	Tier 1	Glutaminyl-Serine/Seryl-Glutamine	AN01742001	HMDB0028806		54357903				0.853012	0.123642	0.259641	Not Significant	Not Significant	0.942596	0.385864	0.480162	Not Significant	Not Significant	1.1442	0.151154	0.747814	Not Significant	Not Significant
C-T348	103.3	105.02	302.149	140.059	Tier 1	Imidazolepropionic Acid	AN00505003		C20522	70630				0.995693	0.915711	0.644692	Not Significant	Not Significant	1.00937	0.831456	0.660286	Not Significant	Not Significant	1.04455	0.369071	0.78506	Not Significant	Not Significant
A-84	103.318	100.946	359.073	125.014	Tier 1	Taurine	AN00329000	HMDB0000251	C00245	1123				0.963273	0.45747	0.478423	Not Significant	Not Significant	1.00087	0.980908	0.696383	Not Significant	Not Significant	0.926626	0.350923	0.780906	Not Significant	Not Significant
C-T311	103.9	105.6	299.136	137.048	Tier 1	N-Methylnicotinic Acid	AN00468007	HMDB0000875	C01004	5570				0.854344	0.125726	0.26161	Not Significant	Not Significant	0.857044	0.0420129	0.220959	Not Significant	Not Significant	0.946178	0.562324	0.831233	Not Significant	Not Significant
A-T157	104.2	106.03	495.154	261.096	Tier 1	Glutaminyl-Aspartic Acid	AN02118003	HMDB0028793		87275314				0.880044	0.0267663	0.128621	Not Significant	Not Significant	0.947123	0.516681	0.54523	Not Significant	Not Significant	0.952781	0.637679	0.850342	Not Significant	Not Significant
H-62	104.437	106.117	515.17	281.111	Tier 1	1-Methyladenosine	AN02416000	HMDB0003331	C02494	27476				0.804377	0.0220643	0.116711	Significant Decrease	Significant Decrease	0.849261	0.015282	0.160527	Not Significant	Not Significant	0.907451	0.36851	0.78506	Not Significant	Not Significant
A-T202	105.5	107.31	509.17	275.112	Tier 1	Glutaminyl-Glutamate	AN02336002	HMDB0028796		7020029				0.736305	0.00394788	0.0575383	Significant Decrease	Significant Decrease	0.89287	0.163314	0.342218	Not Significant	Not Significant	0.978498	0.841376	0.884876	Not Significant	Not Significant
H-68	106.792	108.388	413.137	179.079	Tier 1	D-Mannosamine	BP01010000			440049				0.901428	0.0856458	0.218529	Not Significant	Not Significant	0.883677	0.192475	0.364307	Not Significant	Not Significant	0.998224	0.986956	0.903371	Not Significant	Not Significant
A-98	107.96	105.968	385.089	151.03	Tier 1	S-Methyl-L-cysteine sulfoxide	BP00635000	HMDB0029432		25202909				0.985724	0.715487	0.582413	Not Significant	Not Significant	1.0009	0.977512	0.695887	Not Significant	Not Significant	0.963185	0.683981	0.86141	Not Significant	Not Significant
H-T1058	108.7	110.23	414.122	180.063	Tier 1	Myoinositol	AN01024005	HMDB0000211	C00137	892				1.04868	0.496975	0.497484	Not Significant	Not Significant	0.952649	0.449632	0.511231	Not Significant	Not Significant	0.845284	0.0971671	0.747814	Not Significant	Not Significant
A-105	109.897	108.064	422.186	188.127	Tier 1	Homoarginine	AN01135000	HMDB0000670	C01924	9085				0.950678	0.159741	0.293045	Not Significant	Not Significant	0.991598	0.841957	0.662958	Not Significant	Not Significant	0.955899	0.499969	0.811278	Not Significant	Not Significant
A-T186	111.3	113.02	426.132	192.075	Tier 1	Seryl-Serine	AN01199000	HMDB0029048		7019104				0.838932	0.0687406	0.196936	Not Significant	Not Significant	0.930856	0.252172	0.402402	Not Significant	Not Significant	1.02194	0.850076	0.885951	Not Significant	Not Significant
C-T360	112.3	113.7	275.145	226.107	Tier 1	Carnosine	AN01660003	HMDB0000033	C00386	439224				0.900098	0.169391	0.300447	Not Significant	Not Significant	0.964725	0.505871	0.539397	Not Significant	Not Significant	0.877437	0.14047	0.747814	Not Significant	Not Significant
C-T5294	112.6	113.99	335.141	173.048	Tier 1	Quinoline-4-carboxylic acid	BP00925001			10243				1.12972	0.390636	0.444608	Not Significant	Not Significant	1.11757	0.648717	0.598347	Not Significant	Not Significant	0.998632	0.994258	0.904734	Not Significant	Not Significant
H-T1983	112.8	114.18	502.14	268.081	Tier 1	Inosine	AN02220000	HMDB0000195	C00294	6021				0.887758	0.388674	0.443743	Not Significant	Not Significant	0.748123	0.0927548	0.28278	Not Significant	Not Significant	0.974458	0.912443	0.898269	Not Significant	Not Significant
A-T215	113	114.69	481.175	247.117	Tier 1	Threoninyl-Glutamine	AN01924001	HMDB0029059		7016084				0.742183	0.0125611	0.0913414	Significant Decrease	Significant Decrease	0.918754	0.156271	0.335491	Not Significant	Not Significant	1.06495	0.586739	0.836658	Not Significant	Not Significant
A-T230	114.1	115.78	343.078	109.02	Tier 1	Hypotaurine	AN00218000	HMDB0000965	C00519	107812				0.984899	0.822681	0.617741	Not Significant	Not Significant	0.870079	0.139484	0.32365	Not Significant	Not Significant	0.850337	0.181239	0.747814	Not Significant	Not Significant
A-T225	114.1	115.78	436.201	202.143	Tier 1	Symmetric Dimethylarginine	AN01326001	HMDB0003334		169148				0.940605	0.00928461	0.080404	Not Significant	Not Significant	0.961458	0.0661485	0.252505	Not Significant	Not Significant	0.976273	0.662134	0.856069	Not Significant	Not Significant
A-T235	115.1	116.76	437.148	203.091	Tier 1	Glutaminylglycine	AN01334002	HMDB0028797		6992690				0.98672	0.784262	0.604956	Not Significant	Not Significant	1.05213	0.451608	0.512301	Not Significant	Not Significant	1.00089	0.991338	0.904096	Not Significant	Not Significant
A-T248	117.1	118.73	293.106	59.0483	Tier 1	Guanidine	AN00029000	HMDB0001842	C17349	3520				0.977752	0.648149	0.558806	Not Significant	Not Significant	0.924982	0.228232	0.388215	Not Significant	Not Significant	1.01754	0.782344	0.877774	Not Significant	Not Significant
A-122	117.964	116.789	468.143	234.085	Tier 1	Glutamyl-Serine/Seryl-Glutamate	AN01757005	HMDB0028828		6995653				0.727682	0.00128574	0.0409533	Significant Decrease	Significant Decrease	0.904645	0.0993611	0.290842	Not Significant	Not Significant	1.09734	0.222669	0.754528	Not Significant	Not Significant
C-200	118.372	119.559	321.217	159.126	Tier 1	8-Aminooctanoic acid	BP00726000	HMDB0247418		66085				1.30972	0.00346897	0.0542522	Significant Increase	Significant Increase	1.17341	0.0315265	0.202775	Not Significant	Not Significant	0.99483	0.954907	0.902656	Not Significant	Not Significant
A-T253	118.6	120.21	468.143	234.085	Tier 1	Serylglutamic Acid	AN01757006	HMDB0029038		7023503				0.645787	0.00219648	0.0477647	Significant Decrease	Significant Decrease	0.884837	0.0942121	0.283938	Not Significant	Not Significant	1.20868	0.101976	0.747814	Not Significant	Not Significant
C-T456	118.6	119.78	298.13	136.037	Tier 1	Threonic Acid	AN00457000	HMDB0000943	C01620	5460407				1.0239	0.902988	0.643574	Not Significant	Not Significant	0.809177	0.261567	0.409163	Not Significant	Not Significant	0.961512	0.865114	0.889764	Not Significant	Not Significant
C-T437	119.6	120.74	293.186	131.095	Tier 1	Aminocaproic Acid	BM00410006	HMDB0001901	C02378	564				0.850884	0.272548	0.375204	Not Significant	Not Significant	1.1185	0.186853	0.360198	Not Significant	Not Significant	1.06789	0.583907	0.835582	Not Significant	Not Significant
A-T259	120.2	121.78	366.111	132.054	Tier 1	Asparagine	AN00419000	HMDB0000168	C00152	6267				1.12796	0.0313568	0.137017	Not Significant	Not Significant	0.98962	0.930946	0.685569	Not Significant	Not Significant	0.882989	0.165908	0.747814	Not Significant	Not Significant
A-T258	121.2	122.77	365.127	131.07	Tier 1	Creatine	AN00407000	HMDB0000064	C00300	586				0.970145	0.345729	0.420497	Not Significant	Not Significant	1.02534	0.541208	0.554769	Not Significant	Not Significant	1.02255	0.707943	0.864217	Not Significant	Not Significant
H-T1060	122.2	123.25	414.122	180.063	Tier 1	L-Sorbose	AN01024019	HMDB0001266	C00247	439192				1.08232	0.129857	0.265821	Not Significant	Not Significant	0.982561	0.752905	0.636729	Not Significant	Not Significant	0.919765	0.267643	0.764869	Not Significant	Not Significant
A-T275	123.2	124.73	423.133	189.075	Tier 1	Glycyl-Asparagine	AN01146001	HMDB0028836		306141				0.694598	0.000422376	0.0283654	Significant Decrease	Significant Decrease	0.897995	0.128054	0.315752	Not Significant	Not Significant	1.08261	0.339788	0.775397	Not Significant	Not Significant
A-T279	123.6	125.13	437.148	203.091	Tier 1	Glycyl-Glutamine	AN01334003	HMDB0028839		597739				0.799603	0.0445171	0.160812	Significant Decrease	Significant Decrease	0.905369	0.130473	0.317622	Not Significant	Not Significant	1.00507	0.953935	0.902656	Not Significant	Not Significant
A-T327	123.6	125.13	456.127	222.067	Tier 1	Threoninyl-Cysteine	AN01608002	HMDB0029058		88082028				0.971073	0.663408	0.563465	Not Significant	Not Significant	0.951537	0.52861	0.548809	Not Significant	Not Significant	0.850473	0.0372511	0.747814	Not Significant	Not Significant
A-T271	123.7	125.23	510.154	276.096	Tier 1	Gamma-Glutamylglutamate	AN02350000	HMDB0011737, HMDB0029148, HMDB11737, HMDB29148	C05282	92865				0.556282	0.00507929	0.0635166	Significant Decrease	Significant Decrease	0.768972	0.012037	0.145478	Significant Decrease	Significant Decrease	1.24304	0.180385	0.747814	Not Significant	Not Significant
A-T287	124	125.52	440.148	206.09	Tier 1	Seryl-Threonine	AN01378000	HMDB0029049		54027404				0.769062	0.320074	0.405973	Not Significant	Not Significant	1.02672	0.868968	0.670341	Not Significant	Not Significant	0.908537	0.676219	0.859996	Not Significant	Not Significant
C-226	124.196	125.177	365.207	203.116	Tier 1	Acetylcarnitine	AN01351000	HMDB0000201, HMDB0000456	C02571	439756				1.06874	0.512464	0.50557	Not Significant	Not Significant	0.872404	0.0695067	0.255917	Not Significant	Not Significant	0.857353	0.0885084	0.747814	Not Significant	Not Significant
H-T645	124.8	125.76	386.129	152.069	Tier 1	Xylitol	BP00649001	HMDB0002917	C00379	6912				0.764929	0.00444573	0.0600165	Significant Decrease	Significant Decrease	0.963772	0.665706	0.604482	Not Significant	Not Significant	0.987644	0.91149	0.898269	Not Significant	Not Significant
A-T292	126.3	127.79	380.127	146.069	Tier 1	L-Glutamine	AN00574000	HMDB0000641	C00064	5961				0.95404	0.0124745	0.091094	Not Significant	Not Significant	1.00229	0.941269	0.687547	Not Significant	Not Significant	0.954627	0.212458	0.754528	Not Significant	Not Significant
A-T290	127.3	128.77	396.122	162.064	Tier 1	Seryl-Glycine	AN00770001	HMDB0029039		7009643				0.917166	0.378667	0.439149	Not Significant	Not Significant	0.896972	0.0501055	0.234338	Not Significant	Not Significant	0.99429	0.936056	0.902086	Not Significant	Not Significant
A-147	127.561	127.171	438.133	204.075	Tier 1	Glutamyl-Glycine	AN01346004	HMDB0028819		6427052				0.741001	0.018874	0.109805	Significant Decrease	Significant Decrease	0.862272	0.0273243	0.19119	Not Significant	Not Significant	1.00722	0.955014	0.902656	Not Significant	Not Significant
A-149	127.727	127.35	482.16	248.101	Tier 1	Threoninyl-Glutamate	AN01936001	HMDB0029060		7020163				0.714847	0.000304997	0.0281671	Significant Decrease	Significant Decrease	0.833759	0.00310512	0.114645	Not Significant	Not Significant	0.939275	0.293246	0.767081	Not Significant	Not Significant
H-124	128.245	129.083	455.147	221.088	Tier 1	N-Acetyl-D-mannosamine	AN01597003	HMDB0001129	C00645	439281				1.0362	0.523131	0.509871	Not Significant	Not Significant	0.988493	0.764348	0.640515	Not Significant	Not Significant	0.951556	0.397932	0.788542	Not Significant	Not Significant
A-153	129.288	129.039	409.154	175.096	Tier 1	Citrulline	AN00958001	HMDB0000904	C00327	9750				0.883317	0.146973	0.281376	Not Significant	Not Significant	0.975035	0.676746	0.608355	Not Significant	Not Significant	0.941324	0.487419	0.811058	Not Significant	Not Significant
C-259	129.915	130.694	364.234	202.143	Tier 1	Dimethyl-Arginine	AN01326000	HMDB0001539	C03626	123831				1.02394	0.576773	0.532035	Not Significant	Not Significant	0.955028	0.322089	0.44562	Not Significant	Not Significant	0.938821	0.407703	0.79008	Not Significant	Not Significant
C-T496	133.1	133.77	336.157	174.064	Tier 1	N-Acetyl-asparagine	AN00938003							1.05881	0.518099	0.508502	Not Significant	Not Significant	0.833663	0.0572032	0.242272	Not Significant	Not Significant	0.788502	0.0707413	0.747814	Not Significant	Not Significant
A-T300	134.4	135.76	505.223	271.164	Tier 1	Arginyl-Proline	AN02275000	HMDB0028717		151003				0.885575	0.293687	0.389899	Not Significant	Not Significant	0.855386	0.232007	0.389561	Not Significant	Not Significant	0.811532	0.142994	0.747814	Not Significant	Not Significant
A-T342	134.4	135.76	479.232	245.174	Tier 1	Lysyl-Valine	AN01892000	HMDB0028964		6992341				0.897258	0.00911753	0.0800706	Not Significant	Not Significant	0.886278	0.00609922	0.125026	Not Significant	Not Significant	0.956062	0.572108	0.834838	Not Significant	Not Significant
A-T336	134.8	136.15	396.123	162.064	Tier 1	Glycyl-Serine	AN00770000	HMDB0028850		102466				0.896559	0.113731	0.249501	Not Significant	Not Significant	0.887442	0.0219386	0.179507	Not Significant	Not Significant	0.953713	0.600212	0.841414	Not Significant	Not Significant
A-T355	135.9	137.24	482.159	248.101	Tier 1	Glutamylthreonine	AN01936000	HMDB0028829		6998031				0.687146	1.51601e-05	0.0150094	Significant Decrease	Significant Decrease	0.835417	0.0323297	0.20383	Not Significant	Not Significant	1.02199	0.747709	0.87201	Not Significant	Not Significant
H-146	135.984	136.548	414.121	180.063	Tier 1	scyllo-Inositol	AN01024022	HMDB0006088	C06153					1.09145	0.0949972	0.229372	Not Significant	Not Significant	0.986527	0.801365	0.652543	Not Significant	Not Significant	0.927191	0.283868	0.767081	Not Significant	Not Significant
A-T332	136.5	137.83	468.143	234.085	Tier 1	Beta-Aspartyl-Threonine	AN01757004	HMDB0028763		64896714				0.911277	0.0611719	0.187049	Not Significant	Not Significant	1.02304	0.705237	0.619611	Not Significant	Not Significant	1.03708	0.529812	0.818706	Not Significant	Not Significant
A-170	137.811	138.257	451.165	217.106	Tier 1	Alanyl-Glutamine	AN01530001	HMDB0028685		123935				0.842209	0.00162128	0.0438857	Not Significant	Not Significant	0.991572	0.811187	0.654902	Not Significant	Not Significant	0.987318	0.818611	0.881643	Not Significant	Not Significant
C-T553	137.9	138.4	236.092	74.0004	Tier 1	Glyoxylic Acid	AN00068000	HMDB0000119	C00048	760				1.20281	0.0370671	0.146939	Significant Increase	Significant Increase	1.08472	0.221649	0.384279	Not Significant	Not Significant	0.982942	0.813802	0.880579	Not Significant	Not Significant
A-174	138.581	139.091	380.127	146.069	Tier 1	L-Isoglutamine	BM00574006		C16673	445883				0.951066	0.192338	0.318517	Not Significant	Not Significant	0.98008	0.72059	0.625467	Not Significant	Not Significant	0.913679	0.179393	0.747814	Not Significant	Not Significant
A-T371	140.5	141.76	399.105	165.046	Tier 1	Methionine Sulfoxide	AN00810000	HMDB0002005	C02989	158980				0.993732	0.911397	0.644057	Not Significant	Not Significant	0.976087	0.601001	0.578364	Not Significant	Not Significant	1.01017	0.871952	0.891487	Not Significant	Not Significant
H-162	141.748	142.109	398.123	164.065	Tier 1	1,5-Anhydrosorbitol	AN00796004	HMDB0011726, HMDB0011736, HMDB02712, HMDB11726, HMDB11736	C07326	64960				0.80515	0.028891	0.132592	Significant Decrease	Significant Decrease	0.889091	0.331238	0.450655	Not Significant	Not Significant	0.979743	0.89102	0.894895	Not Significant	Not Significant
A-189	141.759	142.528	424.113	190.055	Tier 1	Aspartyl-Glycine	AN01163001	HMDB0028753		302429				0.727305	0.00538086	0.0649449	Significant Decrease	Significant Decrease	0.7927	0.000229034	0.0749567	Significant Decrease	Significant Decrease	0.958695	0.676664	0.859996	Not Significant	Not Significant
A-T418	141.8	143.04	424.114	190.059	Tier 1	Glycyl-Aspartate	AN01163002	HMDB0028837		273261				0.654838	0.0233086	0.120159	Significant Decrease	Significant Decrease	0.780146	0.0658244	0.252084	Not Significant	Not Significant	1.00284	0.988473	0.903907	Not Significant	Not Significant
A-T380	142.6	143.83	423.17	189.111	Tier 1	Homocitrulline	AN01150000	HMDB0000679	C02427	65072				1.00827	0.852089	0.626873	Not Significant	Not Significant	0.948383	0.531428	0.550069	Not Significant	Not Significant	0.808261	0.153249	0.747814	Not Significant	Not Significant
C-T563	142.6	142.93	268.118	106.027	Tier 1	Glyceric Acid	AN00207000	HMDB0000139	C00258	439194				0.950839	0.646648	0.5581	Not Significant	Not Significant	0.888395	0.234039	0.39055	Not Significant	Not Significant	0.955554	0.703579	0.863299	Not Significant	Not Significant
A-T386	142.9	144.13	353.117	119.058	Tier 1	Homoserine	AN00291001	HMDB0000719	C00263	12647				0.878172	0.0383243	0.14933	Not Significant	Not Significant	0.898665	0.113962	0.305453	Not Significant	Not Significant	0.971361	0.619746	0.846461	Not Significant	Not Significant
A-T381	142.9	144.13	307.122	73.064	Tier 1	Methylguanidine	AN00066000	HMDB0001522	C02294	10111				0.942736	0.0821047	0.213773	Not Significant	Not Significant	0.96709	0.575087	0.568239	Not Significant	Not Significant	0.968513	0.558209	0.830025	Not Significant	Not Significant
C-T587	143.6	143.9	336.145	174.053	Tier 1	Shikimic Acid	AN00937005	HMDB0003070	C00493	8742				1.1111	0.173314	0.303787	Not Significant	Not Significant	1.05908	0.334687	0.452862	Not Significant	Not Significant	1.07151	0.249895	0.761191	Not Significant	Not Significant
A-205	146.994	148.144	438.133	204.075	Tier 1	Alanyl-Aspartate	AN01346002	HMDB0028683		99719				0.727059	0.00108464	0.0384963	Significant Decrease	Significant Decrease	0.853758	0.00463114	0.123974	Not Significant	Not Significant	1.00015	0.998544	0.904937	Not Significant	Not Significant
C-T649	147.2	147.37	345.143	183.053	Tier 1	4-Pyridoxic Acid	AN01065001	HMDB0000017	C00847	6723				1.02522	0.873683	0.634204	Not Significant	Not Significant	1.2052	0.0848969	0.273766	Not Significant	Not Significant	1.14688	0.372299	0.786077	Not Significant	Not Significant
A-208	147.661	148.778	410.139	176.08	Tier 1	Seryl-Alanine	AN00972002	HMDB0029032		7009578				0.478809	0.00604694	0.0675987	Significant Decrease	Significant Decrease	1.02458	0.890843	0.675728	Not Significant	Not Significant	1.71926	0.0196289	0.747814	Significant Increase	Significant Increase
A-T414	147.7	148.82	339.101	105.043	Tier 1	Serine	AN00202000	HMDB0000187	C00065	5951				0.982137	0.412245	0.454943	Not Significant	Not Significant	0.978052	0.653658	0.600077	Not Significant	Not Significant	0.990059	0.811995	0.879567	Not Significant	Not Significant
C-380	147.989	148.139	379.223	217.132	Tier 1	Propionylcarnitine	AN01533001	HMDB0000824	C03017	107739				1.18196	0.023651	0.121083	Not Significant	Not Significant	1.03942	0.675726	0.608089	Not Significant	Not Significant	1.17857	0.133546	0.747814	Not Significant	Not Significant
A-T423	148.2	149.29	340.104	212.091	Tier 1	Glycyl-Histidine	AN01460000	HMDB0028843		417360				1.01236	0.747032	0.593295	Not Significant	Not Significant	0.968319	0.624446	0.589047	Not Significant	Not Significant	0.988728	0.82992	0.884282	Not Significant	Not Significant
A-T419	149.7	150.72	337.158	104.108	Tier 1	Choline	AN00191000	HMDB0000097	C00114	305				1.00445	0.91981	0.645696	Not Significant	Not Significant	1.08203	0.0786217	0.266263	Not Significant	Not Significant	1.03695	0.519825	0.81629	Not Significant	Not Significant
C-390	150.11	150.253	323.16	161.069	Tier 1	N-Acetyl-Homoserine	AN00754005							1.1233	0.121642	0.257523	Not Significant	Not Significant	0.995956	0.913148	0.680109	Not Significant	Not Significant	0.943227	0.244525	0.760397	Not Significant	Not Significant
H-210	150.668	150.808	414.122	180.063	Tier 1	D-Allose	AN01024016	HMDB0001151	C01487	439507				1.08476	0.108922	0.245181	Not Significant	Not Significant	0.98541	0.787774	0.648744	Not Significant	Not Significant	0.93492	0.336615	0.77511	Not Significant	Not Significant
C-T635	151.7	151.84	354.119	192.027	Tier 1	Citric Acid	AN01194001	HMDB0000094	C00158	311				1.12616	0.308181	0.39982	Not Significant	Not Significant	1.07076	0.384817	0.479357	Not Significant	Not Significant	0.942802	0.72275	0.868008	Not Significant	Not Significant
H-T1493	153.5	153.63	455.147	221.09	Tier 1	N-Acetyl-D-glucosamine	AN01597004	HMDB0000215	C00140	439174				1.05996	0.379918	0.439914	Not Significant	Not Significant	0.946264	0.120066	0.309244	Not Significant	Not Significant	0.880362	0.0815644	0.747814	Not Significant	Not Significant
C-T639	153.8	153.93	294.145	132.054	Tier 1	3-Ureidopropionic Acid	AN00419002	HMDB0000026	C02642	111				1.02945	0.782793	0.604412	Not Significant	Not Significant	0.92331	0.279519	0.420016	Not Significant	Not Significant	0.955073	0.686345	0.861936	Not Significant	Not Significant
C-T670	154.1	154.23	277.118	115.027	Tier 1	Maleamic acid	AN00257000	HMDB0254310	C01596	5280451				0.949975	0.653427	0.560038	Not Significant	Not Significant	0.807377	0.00502276	0.123974	Significant Decrease	Significant Decrease	0.984766	0.886964	0.894529	Not Significant	Not Significant
A-T459	154.8	155.58	381.111	147.053	Tier 1	L-Glutamic Acid	AN00583000	HMDB0000148	C00302	611				0.847784	0.0302507	0.134907	Not Significant	Not Significant	0.871337	0.0285975	0.195194	Not Significant	Not Significant	1.0945	0.323146	0.77124	Not Significant	Not Significant
A-T456	155.8	156.55	367.096	133.037	Tier 1	Aspartic Acid	AN00428000	HMDB0000191	C00049	5960				0.812638	0.0280846	0.130758	Significant Decrease	Significant Decrease	0.764264	0.00514697	0.123974	Significant Decrease	Significant Decrease	1.08744	0.365721	0.783335	Not Significant	Not Significant
H-231	157.493	157.626	414.122	180.063	Tier 1	Galactose	AN01024000	HMDB0000143	C00984	439357				1.07631	0.139744	0.275546	Not Significant	Not Significant	0.980806	0.718627	0.624893	Not Significant	Not Significant	0.931099	0.331362	0.773264	Not Significant	Not Significant
C-T673	157.6	157.73	296.113	134.022	Tier 1	Malic Acid	AN00435000	HMDB0000744	C00711	525				1.22319	0.0834446	0.215144	Not Significant	Not Significant	1.23984	0.00870863	0.135205	Significant Increase	Significant Increase	0.996558	0.978466	0.903371	Not Significant	Not Significant
K-T45	157.8	158.53	338.117	90.0317	Tier 1	Glycerone/Methylglyoxal	AN00130008	HMDB0001882	C00184	670				1.25541	0.00190179	0.0463224	Significant Increase	Significant Increase	1.04019	0.658227	0.602114	Not Significant	Not Significant	1.17666	0.0530599	0.747814	Not Significant	Not Significant
K-116	157.813	158.547	338.117	90.0319	Tier 1	Glyceraldehyde	AN00130000	HMDB0001051	C00577, C02426	751				1.24947	0.00170243	0.0448059	Significant Increase	Significant Increase	1.042	0.649095	0.598398	Not Significant	Not Significant	1.17518	0.0543277	0.747814	Not Significant	Not Significant
A-243	157.93	158.613	308.106	74.0475	Tier 1	Glycinamide	BP00072000	HMDB0062472		69020				0.944952	0.190598	0.317408	Not Significant	Not Significant	0.945652	0.312919	0.43948	Not Significant	Not Significant	0.92418	0.298381	0.767081	Not Significant	Not Significant
H-T1494	160.2	160.34	455.147	221.09	Tier 1	beta-N-Acetylglucosamine	AN01597001	HMDB0000803	C03878	24139				1.06012	0.475858	0.486841	Not Significant	Not Significant	0.81989	0.0848977	0.273766	Not Significant	Not Significant	0.972235	0.80242	0.878764	Not Significant	Not Significant
H-T612	160.2	160.34	384.112	150.053	Tier 1	D-(+)-Xylose	AN00622005	HMDB0000098	C00181	135191				0.96303	0.629349	0.55299	Not Significant	Not Significant	0.846414	0.0682821	0.25458	Not Significant	Not Significant	0.921498	0.392838	0.787141	Not Significant	Not Significant
H-T5485	161.2	161.34	486.142	252.086	Tier 1	Deoxyinosine	AN01993001	HMDB0000071	C05512	65058				1.1447	0.0372539	0.14737	Not Significant	Not Significant	1.04568	0.520929	0.546748	Not Significant	Not Significant	1.01937	0.776245	0.876618	Not Significant	Not Significant
A-T502	162.6	163.14	365.117	131.058	Tier 1	4-Hydroxyproline	AN00406000	HMDB0000725	C01157	5810				0.777066	0.00163945	0.0438857	Significant Decrease	Significant Decrease	0.852715	0.0143461	0.15674	Not Significant	Not Significant	0.974853	0.788542	0.877774	Not Significant	Not Significant
H-T336	162.7	162.85	356.114	122.058	Tier 1	D-Threitol	AN00315001	HMDB0004136	C16884	169019				0.93084	0.479749	0.488957	Not Significant	Not Significant	0.996489	0.9694	0.69415	Not Significant	Not Significant	1.08857	0.462393	0.805748	Not Significant	Not Significant
C-T707	163.4	163.55	279.134	117.043	Tier 1	Acetylglycine	AN00273000	HMDB0000532		10972				1.06303	0.498005	0.498132	Not Significant	Not Significant	0.94186	0.319095	0.44355	Not Significant	Not Significant	0.932467	0.465556	0.806257	Not Significant	Not Significant
C-T718	165.4	165.56	325.123	163.03	Tier 1	Acetylcysteine	AN00781000	HMDB0001890	C06809	12035				1.25919	0.10134	0.236035	Not Significant	Not Significant	1.34594	0.00129931	0.108256	Significant Increase	Significant Increase	0.980732	0.875606	0.892673	Not Significant	Not Significant
C-T727	166	166.16	310.128	148.037	Tier 1	2-Hydroxyglutaric Acid	AN00594002	HMDB0059655	C02630	43				1.11658	0.199388	0.323186	Not Significant	Not Significant	1.19554	0.00191276	0.108256	Not Significant	Not Significant	1.01495	0.867789	0.890482	Not Significant	Not Significant
C-T726	166	166.16	238.107	76.016	Tier 1	Glycolic Acid	AN00080000	HMDB0000115	C00160	757				0.966235	0.727211	0.586337	Not Significant	Not Significant	1.04138	0.761579	0.639827	Not Significant	Not Significant	1.05727	0.616436	0.845466	Not Significant	Not Significant
C-498	166.238	166.396	497.277	174.101	Tier 1	N-acetyl-Ornithine	AN00943000							1.02426	0.844303	0.62369	Not Significant	Not Significant	1.02134	0.819581	0.657638	Not Significant	Not Significant	0.998818	0.987455	0.903425	Not Significant	Not Significant
H-T1802	167	167.16	485.16	251.102	Tier 1	Deoxyadenosine	AN01981000	HMDB0000101	C00559	13730				1.15066	0.163894	0.297097	Not Significant	Not Significant	1.08459	0.336657	0.453896	Not Significant	Not Significant	1.05802	0.690431	0.86233	Not Significant	Not Significant
A-284	167.339	167.731	479.194	245.136	Tier 1	Valyl-Glutamine	AN01890005	HMDB0029125		7016044				0.582652	0.137368	0.273538	Not Significant	Not Significant	1.14096	0.221265	0.384114	Not Significant	Not Significant	1.41701	0.251545	0.761191	Not Significant	Not Significant
A-T530	168	168.37	380.127	146.069	Tier 1	Alanyl-Glycine	AN00574007	HMDB0006899		79094				0.89485	0.0629513	0.189279	Not Significant	Not Significant	0.995495	0.920135	0.681785	Not Significant	Not Significant	1.05866	0.378447	0.786077	Not Significant	Not Significant
H-T1213	168.4	168.56	426.121	192.063	Tier 1	Quinic acid	BP01198001	HMDB0003072	C00296	6508				1.00253	0.97391	0.66014	Not Significant	Not Significant	0.935947	0.529422	0.549414	Not Significant	Not Significant	1.07079	0.568724	0.834054	Not Significant	Not Significant
A-T550	168.6	168.95	463.165	229.106	Tier 1	Prolyl-Asparagine/Asparaginyl-Proline	AN01698001	HMDB0029012		18464218				1.00386	0.950534	0.654256	Not Significant	Not Significant	0.910893	0.14592	0.328936	Not Significant	Not Significant	0.886041	0.106549	0.747814	Not Significant	Not Significant
A-T537	169	169.34	422.175	188.116	Tier 1	N6-Acetyl-Lysine	AN01133000	HMDB0000206	C02727	92832				0.973302	0.251373	0.361625	Not Significant	Not Significant	1.0268	0.304014	0.433274	Not Significant	Not Significant	1.00842	0.83932	0.884469	Not Significant	Not Significant
K-T568	169.4	169.97	485.168	237.086	Tier 1	Sepiapterin	AN01790003	HMDB0000238	C00835	65253				0.906181	0.347753	0.421523	Not Significant	Not Significant	1.16202	0.0493512	0.233955	Not Significant	Not Significant	1.16145	0.134149	0.747814	Not Significant	Not Significant
A-T546	169.7	170.02	477.18	243.122	Tier 1	Glutaminyl-Proline/Prolyl-Glutamine	AN01860000	HMDB0028805		11736661				0.870421	0.223025	0.341543	Not Significant	Not Significant	0.851638	0.202851	0.372965	Not Significant	Not Significant	0.829794	0.0953522	0.747814	Not Significant	Not Significant
K-T58	170.5	171.05	350.118	102.032	Tier 1	Acetoacetic acid	AN00177002	HMDB0000060	C00164	96				1.06016	0.235303	0.350624	Not Significant	Not Significant	1.03455	0.523675	0.547938	Not Significant	Not Significant	0.859084	0.0720854	0.747814	Not Significant	Not Significant
C-T724	171.1	171.27	520.255	197.08	Tier 1	Acetyl-Histidine	AN01258000							0.993986	0.951453	0.654431	Not Significant	Not Significant	0.95556	0.446923	0.509961	Not Significant	Not Significant	0.867757	0.195608	0.747814	Not Significant	Not Significant
A-T551	172.1	172.34	395.127	161.069	Tier 1	Aminoadipic Acid	AN00754003	HMDB0000510	C00956	92136				0.753776	0.00556425	0.065425	Significant Decrease	Significant Decrease	0.806919	6.7311e-05	0.0616706	Significant Decrease	Significant Decrease	1.0869	0.600904	0.841645	Not Significant	Not Significant
C-557	172.728	172.905	393.239	231.148	Tier 1	Butyrylcarnitine	AN05995000							1.08416	0.268823	0.37248	Not Significant	Not Significant	0.972424	0.689653	0.613176	Not Significant	Not Significant	1.09809	0.346306	0.779394	Not Significant	Not Significant
H-T2762	173.4	173.58	610.2	376.138	Tier 1	Riboflavin	AN03697000	HMDB0000244	C00255	493570				0.833397	0.0296436	0.133668	Not Significant	Not Significant	1.01608	0.835417	0.661446	Not Significant	Not Significant	1.11747	0.291594	0.767081	Not Significant	Not Significant
H-297	173.691	173.87	414.12	180.061	Tier 1	beta-D-Fructose	AN01024021	HMDB0000660	C02336	439709				1.0719	0.143322	0.278749	Not Significant	Not Significant	0.935899	0.247493	0.400651	Not Significant	Not Significant	0.962363	0.641885	0.850682	Not Significant	Not Significant
H-299	173.92	174.1	384.111	150.053	Tier 1	D-Ribulose	AN00622001	HMDB0000621	C00309, C00508	619				0.917782	0.170613	0.301756	Not Significant	Not Significant	0.864963	0.0596859	0.245705	Not Significant	Not Significant	0.913077	0.354554	0.781938	Not Significant	Not Significant
A-T578	174.9	175.13	353.116	119.058	Tier 1	Threonine	AN00291000	HMDB0000167	C00188	6288				0.868743	0.0162892	0.10303	Not Significant	Not Significant	0.957222	0.233324	0.390047	Not Significant	Not Significant	0.918941	0.0487459	0.747814	Not Significant	Not Significant
K-T66	177.7	178.45	394.107	146.022	Tier 1	Oxoglutaric acid	AN00570003	HMDB0000208	C00026	51				1.42824	0.0018148	0.045941	Significant Increase	Significant Increase	1.31599	0.0414538	0.220486	Significant Increase	Significant Increase	1.00134	0.990412	0.903993	Not Significant	Not Significant
A-T563	178.2	178.64	442.107	208.052	Tier 1	Seryl-Cysteine	AN01405001	HMDB0029036		46937961				0.901579	0.0237963	0.121464	Not Significant	Not Significant	0.945551	0.155762	0.335158	Not Significant	Not Significant	0.971858	0.693125	0.863195	Not Significant	Not Significant
C-T807	178.2	178.64	291.134	129.043	Tier 1	Pyroglutamic Acid	AN00380000	HMDB0000267	C01879	499				0.956944	0.491623	0.494227	Not Significant	Not Significant	0.844582	0.0154255	0.161012	Not Significant	Not Significant	0.86378	0.0857411	0.747814	Not Significant	Not Significant
H-T337	179.2	179.7	356.116	122.058	Tier 1	Erythritol	AN00315000	HMDB0002994	C00503	222285				0.823767	0.0619617	0.187887	Not Significant	Not Significant	0.827266	0.0902123	0.280695	Not Significant	Not Significant	0.911404	0.392838	0.787141	Not Significant	Not Significant
H-T614	180.2	180.76	384.111	150.053	Tier 1	D-Ribose	AN00622004	HMDB0000283	C00121	5779				0.916062	0.170568	0.301754	Not Significant	Not Significant	0.865532	0.0998711	0.291063	Not Significant	Not Significant	0.906268	0.342144	0.776537	Not Significant	Not Significant
A-T622	180.7	181.3	380.13	146.069	Tier 1	Glycyl-Alanine	AN00574005	HMDB0252875		1551643				0.765539	0.000908894	0.0368398	Significant Decrease	Significant Decrease	0.88129	0.00204868	0.108256	Not Significant	Not Significant	1.04165	0.603946	0.842461	Not Significant	Not Significant
C-T850	181.3	181.93	252.123	90.0317	Tier 1	Hydracrylic Acid	AN00130007	HMDB0000700	C01013	68152				1.00185	0.976988	0.661171	Not Significant	Not Significant	0.974909	0.650013	0.598736	Not Significant	Not Significant	1.06962	0.310793	0.767081	Not Significant	Not Significant
A-333	183.784	184.576	339.135	105.077	Tier 1	Diethanolamine	AN00204000	HMDB0004437	C06772	8113				1.19514	0.649985	0.558807	Not Significant	Not Significant	0.51805	0.396565	0.485011	Not Significant	Not Significant	0.498813	0.399848	0.789184	Not Significant	Not Significant
C-646	184.178	184.993	266.101	104.01	Tier 1	Malonic Acid	AN00193001	HMDB0000691	C00383	867				0.889618	0.3277	0.409833	Not Significant	Not Significant	1.02358	0.661732	0.603374	Not Significant	Not Significant	1.18697	0.100093	0.747814	Not Significant	Not Significant
A-T647	184.3	185.12	502.162	268.106	Tier 1	Tyrosyl-Serine	AN02223001	HMDB0029114		18218253				0.871772	0.000105412	0.0257881	Not Significant	Not Significant	0.994907	0.915939	0.680683	Not Significant	Not Significant	0.997632	0.955964	0.902656	Not Significant	Not Significant
A-339	185.401	186.294	471.142	237.083	Tier 1	Biopterin	AN01790000	HMDB0000468	C06313	135398729				1.02213	0.768178	0.600081	Not Significant	Not Significant	1.10739	0.28805	0.424106	Not Significant	Not Significant	1.18595	0.11375	0.747814	Not Significant	Not Significant
A-T616	186.3	187.25	295.111	61.0528	Tier 1	Ethanolamine	AN00037000	HMDB0000149	C00189	700				1.37899	0.0163332	0.103073	Significant Increase	Significant Increase	1.55656	0.0255021	0.187705	Significant Increase	Significant Increase	0.972204	0.895978	0.895447	Not Significant	Not Significant
A-345	186.974	187.966	394.142	160.084	Tier 1	Alanyl-Alanine	AN00738000	HMDB0028680		5484352				1.05132	0.686439	0.571407	Not Significant	Not Significant	1.21638	0.0821871	0.271164	Not Significant	Not Significant	1.14436	0.303265	0.767081	Not Significant	Not Significant
A-T678	187.4	188.42	436.154	202.095	Tier 1	Prolyl-Serine	AN01320002	HMDB0029026		18218236				0.973779	0.818982	0.616373	Not Significant	Not Significant	0.878669	0.343426	0.456985	Not Significant	Not Significant	0.899653	0.343843	0.777789	Not Significant	Not Significant
C-677	187.561	188.59	426.239	103.064	Tier 1	Gamma-Aminobutyric Acid	AN00189003	HMDB0000112	C00334	119				0.963408	0.557678	0.523875	Not Significant	Not Significant	0.939184	0.280991	0.420961	Not Significant	Not Significant	0.904078	0.216059	0.754528	Not Significant	Not Significant
A-T667	190.4	191.61	470.139	236.083	Tier 1	Seryl-Methionine	AN01779001	HMDB0029045		151087				1.00845	0.904061	0.643619	Not Significant	Not Significant	1.00769	0.891947	0.676073	Not Significant	Not Significant	0.965658	0.591243	0.838067	Not Significant	Not Significant
A-T670	190.8	192.03	309.09	75.032	Tier 1	Glycine	AN00076000	HMDB0000123	C00037	750				0.950117	0.0260079	0.126728	Not Significant	Not Significant	0.989878	0.625014	0.589353	Not Significant	Not Significant	0.976986	0.613528	0.845033	Not Significant	Not Significant
A-361	193.846	195.229	480.181	246.122	Tier 1	Valyl-Glutamate	AN01906008	HMDB0029126		7009623				0.79061	0.0124078	0.0908049	Significant Decrease	Significant Decrease	0.909862	0.100667	0.292037	Not Significant	Not Significant	1.05181	0.444493	0.801051	Not Significant	Not Significant
A-T768	194	195.39	452.184	218.127	Tier 1	Valyl-Threonine	AN01548005	HMDB0029137		4046492				0.693417	0.022588	0.118283	Significant Decrease	Significant Decrease	0.698265	0.0190189	0.168641	Significant Decrease	Significant Decrease	1.06871	0.640086	0.850342	Not Significant	Not Significant
C-714	194.328	195.616	293.149	131.057	Tier 1	N-Acetyl-Alanine	AN00406009							1.02103	0.773478	0.601672	Not Significant	Not Significant	1.04528	0.553025	0.559675	Not Significant	Not Significant	1.10495	0.335435	0.774153	Not Significant	Not Significant
A-T726	194.5	195.91	464.148	230.09	Tier 1	Prolyl-Aspartate	AN01708001	HMDB0029013		3838871				0.920664	0.0210313	0.114927	Not Significant	Not Significant	0.932323	0.048974	0.233839	Not Significant	Not Significant	0.93368	0.214101	0.754528	Not Significant	Not Significant
A-T743	195.5	196.96	422.176	188.116	Tier 1	N-Alpha-Acetyllysine	AN01133009	HMDB0000446		92907				1.02259	0.729834	0.587193	Not Significant	Not Significant	1.09745	0.168936	0.346892	Not Significant	Not Significant	1.13401	0.142043	0.747814	Not Significant	Not Significant
H-399	195.626	196.92	365.117	131.059	Tier 1	cis-4-Hydroxy-D-proline	AN00406012	HMDB0060460	C03440	440014				0.961811	0.336948	0.414678	Not Significant	Not Significant	0.930417	0.0741981	0.261859	Not Significant	Not Significant	1.00081	0.986746	0.903371	Not Significant	Not Significant
C-T996	197.5	198.8	252.123	90.0317	Tier 1	L-Lactic Acid	AN00130001	HMDB0000190	C00186	612				1.08946	0.0717875	0.200958	Not Significant	Not Significant	1.0542	0.0809422	0.269636	Not Significant	Not Significant	1.06102	0.299823	0.767081	Not Significant	Not Significant
A-T760	198.2	199.78	478.165	244.106	Tier 1	Prolyl-Glutamate	AN01874002	HMDB0029016		3563697				0.793634	0.0265721	0.128092	Significant Decrease	Significant Decrease	0.886905	0.00761791	0.129677	Not Significant	Not Significant	1.01613	0.846007	0.885516	Not Significant	Not Significant
C-760	199.492	200.804	407.254	245.163	Tier 1	Isovalerylcarnitine	AN05996001	HMDB0000688	C20826	6426851				1.00509	0.963256	0.657983	Not Significant	Not Significant	0.890311	0.175529	0.35111	Not Significant	Not Significant	1.1032	0.302387	0.767081	Not Significant	Not Significant
A-T775	201.6	203.33	493.212	259.153	Tier 1	Isoleucyl-Glutamine	AN02092003	HMDB0028905		22935676				0.977308	0.543756	0.517683	Not Significant	Not Significant	1.0372	0.394855	0.484154	Not Significant	Not Significant	0.984025	0.784537	0.877774	Not Significant	Not Significant
A-T803	203.7	205.53	480.18	246.122	Tier 1	Glutamyl-Valine	AN01906005	HMDB0059717, HMDB28832, HMDB59717		6992567				0.784057	0.000408261	0.0283654	Significant Decrease	Significant Decrease	0.922722	0.0348967	0.20938	Not Significant	Not Significant	1.01159	0.843283	0.885043	Not Significant	Not Significant
H-T5690	203.7	205.03	567.168	666.222	Tier 1	Stachyose	AN05261003	HMDB0003553	C01613	439531				0.959206	0.532356	0.513366	Not Significant	Not Significant	1.06185	0.27973	0.420016	Not Significant	Not Significant	1.09212	0.302524	0.767081	Not Significant	Not Significant
A-410	204.907	206.79	512.152	278.094	Tier 1	Glutamyl-Methionine	AN02376000	HMDB0028825		6426949				0.785611	0.0262991	0.127404	Significant Decrease	Significant Decrease	0.980941	0.791674	0.650319	Not Significant	Not Significant	1.0374	0.697218	0.863223	Not Significant	Not Significant
A-T806	206	207.93	406.143	172.085	Tier 1	Glycyl-Proline	AN00914000	HMDB0000721		79101				0.88508	0.0856867	0.218529	Not Significant	Not Significant	0.867108	0.0414665	0.220486	Not Significant	Not Significant	0.986557	0.834087	0.884282	Not Significant	Not Significant
C-T1074	206.2	207.55	444.196	121.02	Tier 1	Cysteine	AN00304000	HMDB0000574	C00097	594				1.28129	0.00740817	0.0722877	Significant Increase	Significant Increase	1.25677	0.0146765	0.158028	Significant Increase	Significant Increase	0.876697	0.134404	0.747814	Not Significant	Not Significant
A-T805	207.4	209.39	323.106	89.0477	Tier 1	Beta-Alanine	AN00124003	HMDB0000056	C00099	239				0.732003	0.000694068	0.0323643	Significant Decrease	Significant Decrease	0.861998	0.0435206	0.224802	Not Significant	Not Significant	1.02589	0.781154	0.877774	Not Significant	Not Significant
A-T824	208.7	210.75	438.167	204.111	Tier 1	Seryl-Valine	AN01349001	HMDB0094706, HMDB29052, HMDB94706		7020159				0.783822	0.287011	0.386154	Not Significant	Not Significant	1.15228	0.165907	0.344742	Not Significant	Not Significant	1.35998	0.144355	0.747814	Not Significant	Not Significant
A-T837	209.4	211.49	450.169	216.111	Tier 1	Prolyl-Threonine	AN01516001	HMDB0029027		18218237				0.976641	0.880477	0.636642	Not Significant	Not Significant	0.734037	0.0382702	0.214767	Significant Decrease	Significant Decrease	0.652171	0.0109475	0.747814	Significant Decrease	Significant Decrease
A-T835	209.5	211.59	456.072	224.029	Tier 1	Cysteinyl-Cysteine	AN01630000	HMDB0028772		15607039				1.04045	0.4824	0.4902	Not Significant	Not Significant	1.12403	0.0456509	0.227986	Not Significant	Not Significant	0.926806	0.250732	0.761191	Not Significant	Not Significant
A-T865	210.4	212.53	493.212	259.153	Tier 1	Leucyl-Glutamine	AN02092005	HMDB0028927		4305457				0.815864	0.154863	0.288608	Not Significant	Not Significant	0.904545	0.150324	0.332208	Not Significant	Not Significant	0.950257	0.683831	0.86141	Not Significant	Not Significant
K-T126	210.4	212.61	350.117	102.032	Tier 1	Succinic acid semialdehyde	AN00177003	HMDB0001259	C00232	1112				1.03433	0.48881	0.492912	Not Significant	Not Significant	0.991116	0.736549	0.631143	Not Significant	Not Significant	0.981702	0.620088	0.846461	Not Significant	Not Significant
A-T845	210.8	212.95	408.159	174.1	Tier 1	Valyl-Glycine	AN00943003	HMDB0029127		6993110				0.628817	0.0760644	0.206814	Not Significant	Not Significant	0.999416	0.993893	0.69866	Not Significant	Not Significant	1.28211	0.189819	0.747814	Not Significant	Not Significant
H-T1015	211	212.37	412.107	178.048	Tier 1	gamma-Gulonic acid gamma-lactone	AN00993006	HMDB0003466	C01040	439373				0.966739	0.633418	0.554011	Not Significant	Not Significant	0.947605	0.452254	0.512781	Not Significant	Not Significant	0.876646	0.270313	0.764869	Not Significant	Not Significant
A-T855	212.8	215.04	478.128	244.07	Tier 1	Uridine	AN01868000	HMDB0000296	C00299	6029				1.03702	0.497807	0.498097	Not Significant	Not Significant	0.942482	0.275323	0.417632	Not Significant	Not Significant	1.01451	0.862675	0.888495	Not Significant	Not Significant
A-T878	213.8	216.08	466.164	232.106	Tier 1	Aspartyl-Valine	AN01730001	HMDB0028766		4991131				0.75358	0.0980163	0.232609	Not Significant	Not Significant	0.978763	0.818944	0.657553	Not Significant	Not Significant	0.963949	0.832841	0.884282	Not Significant	Not Significant
H-T190	215.4	216.79	326.106	92.0473	Tier 1	Glycerol	AN00136000	HMDB0000131	C00116	753				0.697368	0.0300525	0.134549	Significant Decrease	Significant Decrease	0.561487	0.0454946	0.227789	Significant Decrease	Significant Decrease	0.802364	0.452883	0.803872	Not Significant	Not Significant
C-T1123	215.9	217.29	266.139	104.047	Tier 1	3-Hydroxybutyric Acid	AN00197001	HMDB0000011		441				1.08487	0.0961985	0.230451	Not Significant	Not Significant	1.1274	0.0899608	0.280276	Not Significant	Not Significant	1.13208	0.093898	0.747814	Not Significant	Not Significant
A-T916	216.6	219.01	452.185	218.127	Tier 1	Isoleucyl-Serine	AN01548000	HMDB0028916		14426033				0.580311	0.270457	0.373557	Not Significant	Not Significant	1.3152	0.168636	0.346845	Not Significant	Not Significant	1.8381	0.187676	0.747814	Not Significant	Not Significant
A-T900	216.9	219.32	323.106	89.0477	Tier 1	Alanine	AN00124000	HMDB0000161	C00041	5950				0.963483	0.161216	0.29441	Not Significant	Not Significant	0.989904	0.749691	0.635406	Not Significant	Not Significant	1.01282	0.811797	0.879567	Not Significant	Not Significant
A-T988	216.9	219.32	403.13	169.074	Tier 1	Pyridoxine	AN00876003	HMDB0000239	C00314	1054				0.914665	0.162836	0.295718	Not Significant	Not Significant	1.00156	0.977607	0.695887	Not Significant	Not Significant	0.999033	0.993367	0.904651	Not Significant	Not Significant
H-T1860	216.9	218.3	491.16	257.101	Tier 1	5-Methylcytidine	AN02059000	HMDB0000982		92918				1.16913	0.0175684	0.106972	Not Significant	Not Significant	0.996593	0.945275	0.688372	Not Significant	Not Significant	0.854973	0.061694	0.747814	Not Significant	Not Significant
H-501	217.622	219.024	412.106	178.048	Tier 1	D-Glucono-1,5-lactone	AN00993016	HMDB0000150	C00198	7027				0.996466	0.923417	0.647034	Not Significant	Not Significant	1.00826	0.896816	0.677197	Not Significant	Not Significant	0.973297	0.751682	0.872846	Not Significant	Not Significant
H-T571	217.9	219.3	381.114	147.053	Tier 1	N-Acetyl-DL-serine	AN00583008	HMDB0002931		352294				1.09454	0.0298071	0.134063	Not Significant	Not Significant	1.06427	0.337735	0.453896	Not Significant	Not Significant	1.16446	0.0521574	0.747814	Not Significant	Not Significant
C-867	218.227	219.642	371.161	209.069	Tier 1	N-[2-(4-Hydroxyphenyl)Acetyl]Glycine	AN01417001	HMDB0000735	C05596	440732				1.00048	0.994241	0.665125	Not Significant	Not Significant	1.10741	0.156985	0.335897	Not Significant	Not Significant	1.02258	0.755958	0.873536	Not Significant	Not Significant
H-T468	219.9	221.38	368.114	134.058	Tier 1	2-Deoxy-D-ribose	AN00441002	HMDB0003224	C01801	9828112				1.01869	0.585203	0.535843	Not Significant	Not Significant	1.07588	0.222457	0.38497	Not Significant	Not Significant	1.00339	0.946766	0.902656	Not Significant	Not Significant
A-475	220.959	223.398	406.143	172.085	Tier 1	Prolyl-Glycine	AN00914001	HMDB0011178		6426709				0.945626	0.50015	0.4991	Not Significant	Not Significant	0.887924	0.153103	0.332746	Not Significant	Not Significant	0.903825	0.246604	0.761191	Not Significant	Not Significant
C-885	221.789	223.332	266.139	104.047	Tier 1	3-Hydroxyisobutyric acid	AN00197000	HMDB0000023	C06001, C00407	87				1.07867	0.104666	0.239975	Not Significant	Not Significant	1.09974	0.147903	0.330794	Not Significant	Not Significant	1.10846	0.119589	0.747814	Not Significant	Not Significant
C-T1176	223.5	225.11	294.135	132.042	Tier 1	Glutaric Acid	AN00418002	HMDB0000661	C00489	743				0.999781	0.998366	0.665801	Not Significant	Not Significant	0.997238	0.965409	0.693064	Not Significant	Not Significant	0.858734	0.162851	0.747814	Not Significant	Not Significant
H-544	224.002	225.626	354.101	120.042	Tier 1	Erythrofuranose	EF00297006	HMDB0002649	C01796	439574				1.18447	0.00104976	0.0378939	Not Significant	Not Significant	1.04429	0.543248	0.555239	Not Significant	Not Significant	0.82905	0.0908927	0.747814	Not Significant	Not Significant
C-T1234	224.7	226.35	319.165	157.074	Tier 1	N-Acetyl-L-Proline	BP00708002							1.24466	0.0203614	0.11321	Significant Increase	Significant Increase	1.37305	0.000114025	0.0631523	Significant Increase	Significant Increase	1.20536	0.0423174	0.747814	Significant Increase	Significant Increase
A-T980	225	227.45	494.195	260.137	Tier 1	Isoleucyl-Glutamate	AN02110003	HMDB0028906		18218218				0.578385	0.00182423	0.045941	Significant Decrease	Significant Decrease	0.744851	0.0912182	0.281944	Not Significant	Not Significant	1.24861	0.124719	0.747814	Not Significant	Not Significant
H-552	225.026	226.686	396.111	162.053	Tier 1	Levoglucosan	AN00769003	HMDB0000640		2724705				0.915912	0.165901	0.298188	Not Significant	Not Significant	0.967543	0.487758	0.529452	Not Significant	Not Significant	1.10358	0.294311	0.767081	Not Significant	Not Significant
C-T1201	225.7	227.38	280.118	118.027	Tier 1	Methylmalonic Acid	AN00281003	HMDB0000202	C02170	487				1.02828	0.765925	0.599253	Not Significant	Not Significant	0.993954	0.888968	0.675166	Not Significant	Not Significant	0.87796	0.312471	0.767081	Not Significant	Not Significant
K-T158	227.1	229.55	336.101	88.016	Tier 1	Pyruvic acid	AN00117000	HMDB0000243	C00022	1060				1.10899	0.0212185	0.11499	Not Significant	Not Significant	1.08541	0.092756	0.28278	Not Significant	Not Significant	1.09104	0.114382	0.747814	Not Significant	Not Significant
C-T1175	227.7	229.46	452.255	129.079	Tier 1	Pipecollinic Acid	AN00385000	HMDB0000070	C00408	849				1.38104	0.0260197	0.126728	Significant Increase	Significant Increase	1.30156	0.0282879	0.194344	Significant Increase	Significant Increase	1.08667	0.619452	0.846461	Not Significant	Not Significant
A-499	228.011	230.477	567.192	333.134	Tier 1	Tryptophyl-Glutamate	AN03154001	HMDB0029082		3634442				0.436783	0.0107826	0.0852898	Significant Decrease	Significant Decrease	0.962395	0.849758	0.665081	Not Significant	Not Significant	1.85655	0.0206343	0.747814	Significant Increase	Significant Increase
C-T1227	228.9	230.7	334.158	344.137	Tier 1	Tyrosyl-Tyrosine	AN03319000	HMDB0029117		70590				1.07439	0.403652	0.45034	Not Significant	Not Significant	1.10686	0.333118	0.451702	Not Significant	Not Significant	1.01129	0.913665	0.898269	Not Significant	Not Significant
C-T1250	229.1	230.91	278.103	116.011	Tier 1	Maleic acid	AN00265001	HMDB0000176	C01384	444266				1.29167	0.00592784	0.0671598	Significant Increase	Significant Increase	1.16653	0.0119607	0.145478	Not Significant	Not Significant	0.968147	0.788905	0.877774	Not Significant	Not Significant
A-508	230.95	233.427	492.144	258.086	Tier 1	Ribothymidine	AN02071002	HMDB0000884		445408				0.976134	0.519045	0.508649	Not Significant	Not Significant	0.990424	0.793675	0.650553	Not Significant	Not Significant	1.0169	0.673373	0.859533	Not Significant	Not Significant
A-T1054	232.2	234.68	381.112	147.053	Tier 1	O-Acetyl-L-serine hydrochloride	AN00583002	HMDB0003011	C00979	99478				1.49862	0.0142019	0.0964152	Significant Increase	Significant Increase	0.708719	0.223815	0.385888	Not Significant	Not Significant	0.751317	0.272094	0.764869	Not Significant	Not Significant
H-T1692	232.6	234.53	475.163	241.106	Tier 1	5-Methyl-2'-deoxycytidine	AN01835000	HMDB0002224	C03592	440055				1.00558	0.945879	0.652778	Not Significant	Not Significant	1.16532	0.0862591	0.275655	Not Significant	Not Significant	1.30625	0.00789658	0.747814	Significant Increase	Significant Increase
A-516	233.048	235.532	480.18	246.122	Tier 1	Leucyl-Aspartate	AN01906007	HMDB0028925		3328705				0.7672	0.127823	0.263694	Not Significant	Not Significant	1.04639	0.555306	0.560319	Not Significant	Not Significant	1.21061	0.151976	0.747814	Not Significant	Not Significant
A-T1065	233.2	235.69	422.175	188.116	Tier 1	Valyl-Alanine	AN01133006	HMDB0029120		6992637				0.688144	0.100263	0.235281	Not Significant	Not Significant	0.958458	0.716086	0.6246	Not Significant	Not Significant	1.30658	0.155186	0.747814	Not Significant	Not Significant
A-518	233.43	235.916	539.196	305.138	Tier 1	Tryptophyl-Threonine	AN02781001	HMDB0029093		17773480				0.962626	0.777817	0.603129	Not Significant	Not Significant	0.889024	0.187427	0.360696	Not Significant	Not Significant	0.854645	0.26414	0.764869	Not Significant	Not Significant
C-956	234.259	236.253	442.235	119.059	Tier 1	(R)-2-Amino-3-methoxypropanoic acid	BP00291002			88251				1.01607	0.6292	0.55299	Not Significant	Not Significant	1.04309	0.394789	0.484154	Not Significant	Not Significant	1.03032	0.634911	0.84996	Not Significant	Not Significant
A-T1080	236.2	238.7	418.094	184.037	Tier 1	3,4-Dihydroxymandelic Acid	AN01076000	HMDB0001866	C05580	85782				0.927696	0.088618	0.221545	Not Significant	Not Significant	1.01724	0.70098	0.617528	Not Significant	Not Significant	1.00718	0.875158	0.892608	Not Significant	Not Significant
A-T1098	236.2	238.7	514.165	280.106	Tier 1	Phenylalanyl-Aspartate	AN02406001	HMDB0028991		6992643				0.599289	0.000288286	0.0278458	Significant Decrease	Significant Decrease	0.73214	0.00554251	0.123974	Significant Decrease	Significant Decrease	1.22785	0.124605	0.747814	Not Significant	Not Significant
C-T1283	236.2	238.26	331.129	169.037	Tier 1	2-Furoylglycine	BM00873001	HMDB0000439		21863				1.07403	0.628624	0.552883	Not Significant	Not Significant	0.962618	0.821918	0.658486	Not Significant	Not Significant	1.00451	0.978937	0.903371	Not Significant	Not Significant
A-530	237.318	239.819	494.195	260.137	Tier 1	Leucyl-Glutamate	AN02110004	HMDB0028928		5259589				0.816105	0.00144108	0.0426989	Significant Decrease	Significant Decrease	0.907584	0.0192857	0.169752	Not Significant	Not Significant	0.986006	0.80419	0.878997	Not Significant	Not Significant
H-T1116	237.7	239.82	417.149	183.089	Tier 1	L-Adrenaline	AN01069003	HMDB0000068	C00788	5816				0.837516	0.28354	0.383301	Not Significant	Not Significant	1.17254	0.30965	0.437063	Not Significant	Not Significant	1.15258	0.314411	0.768908	Not Significant	Not Significant
A-T1106	239	241.51	386.092	152.033	Tier 1	Xanthine	AN00646000	HMDB0000292	C00385	1188				0.811284	0.14337	0.278764	Not Significant	Not Significant	0.935675	0.538297	0.553454	Not Significant	Not Significant	1.14201	0.298907	0.767081	Not Significant	Not Significant
H-670	239.631	241.819	410.091	176.032	Tier 1	D-Glucuronolactone	AN00966002	HMDB0006355	C02670	92283				1.0354	0.428405	0.463159	Not Significant	Not Significant	1.03558	0.510497	0.541801	Not Significant	Not Significant	0.911896	0.260302	0.764869	Not Significant	Not Significant
A-T1137	241.3	243.82	466.198	232.142	Tier 1	Isoleucyl-Threonine	AN01735001	HMDB0028917		18218220				0.629758	0.147408	0.281688	Not Significant	Not Significant	1.21093	0.138807	0.322896	Not Significant	Not Significant	1.47588	0.165111	0.747814	Not Significant	Not Significant
C-T1325	241.3	243.55	266.139	104.047	Tier 1	2-Hydroxybutanoic Acid	AN00197004	HMDB0000008	C05984	440864				1.24167	0.0723509	0.201547	Not Significant	Not Significant	1.03508	0.71563	0.624493	Not Significant	Not Significant	1.03155	0.767258	0.875624	Not Significant	Not Significant
A-T1187	242.3	244.82	337.121	103.063	Tier 1	(S)-2-Aminobutanoic Acid	AN00189000	HMDB0245013	C02356	6657				0.56541	0.14101	0.276746	Not Significant	Not Significant	0.836495	0.0375798	0.214062	Not Significant	Not Significant	1.73444	0.187232	0.747814	Not Significant	Not Significant
H-701	243.395	245.719	309.126	75.0681	Tier 1	Trimethylamine N-oxide	AN00077001	HMDB0000925	C01104	13148255				0.909423	0.0882191	0.221033	Not Significant	Not Significant	1.00791	0.862303	0.668585	Not Significant	Not Significant	0.987129	0.849169	0.885843	Not Significant	Not Significant
A-T1138	243.4	245.92	351.137	117.079	Tier 1	5-Aminovaleric Acid	AN00277004	HMDB0003355	C00431	138				0.759498	0.00233328	0.0481112	Significant Decrease	Significant Decrease	0.897966	0.203805	0.373573	Not Significant	Not Significant	0.957831	0.588401	0.837249	Not Significant	Not Significant
A-T1139	243.4	245.92	420.159	186.1	Tier 1	Prolyl-Alanine	AN01106001	HMDB0029010		418041				0.967502	0.820405	0.61688	Not Significant	Not Significant	0.846789	0.205242	0.373866	Not Significant	Not Significant	0.9296	0.585007	0.835596	Not Significant	Not Significant
A-T1162	243.4	245.92	495.199	261.144	Tier 1	Seryl-Arginine	AN02122001	HMDB0029033		25216635				0.77354	0.000139258	0.0257881	Significant Decrease	Significant Decrease	0.885756	0.0117348	0.145478	Not Significant	Not Significant	0.947143	0.369215	0.78506	Not Significant	Not Significant
A-559	243.474	245.998	494.196	260.138	Tier 1	Glutamyl-Isoleucine	AN02110005	HMDB0028822		9813855				0.81016	3.94855e-05	0.017483	Significant Decrease	Significant Decrease	0.905886	0.0191634	0.169089	Not Significant	Not Significant	0.961889	0.481338	0.808348	Not Significant	Not Significant
H-705	243.739	246.076	382.094	148.036	Tier 1	Ribonolactone	AN00594005	HMDB0001900	C02674	111064				1.02426	0.61278	0.547998	Not Significant	Not Significant	1.00869	0.885775	0.674498	Not Significant	Not Significant	0.93424	0.415738	0.792824	Not Significant	Not Significant
A-T1174	244.4	246.93	495.171	261.111	Tier 1	Tryptophyl-Glycine	AN02119001	HMDB0029083		263471				1.01422	0.879084	0.636076	Not Significant	Not Significant	0.991185	0.922789	0.682705	Not Significant	Not Significant	0.947496	0.536772	0.81954	Not Significant	Not Significant
C-T1359	244.4	246.76	222.113	60.0211	Tier 1	Acetic Acid	AN00031000	HMDB0000042	C00033	176				1.05121	0.258742	0.365741	Not Significant	Not Significant	1.12453	0.0659271	0.252084	Not Significant	Not Significant	1.11527	0.135636	0.747814	Not Significant	Not Significant
A-T1167	245.4	247.93	440.132	206.072	Tier 1	Glycyl-Methionine	AN01376000	HMDB0028847		96757				0.986857	0.905107	0.643619	Not Significant	Not Significant	0.983431	0.828109	0.659652	Not Significant	Not Significant	1.0638	0.650492	0.853089	Not Significant	Not Significant
A-T1166	246.4	248.94	422.172	188.116	Tier 1	Isoleucyl-Glycine	AN01133004	HMDB0028907		342532				0.725534	0.0766169	0.207523	Not Significant	Not Significant	0.900985	0.128673	0.316046	Not Significant	Not Significant	1.17181	0.252518	0.761191	Not Significant	Not Significant
A-T1181	247	249.54	408.16	174.1	Tier 1	Glycyl-Valine	AN00943002	HMDB0028854		2724807				0.913228	0.181709	0.311251	Not Significant	Not Significant	0.954678	0.282197	0.421519	Not Significant	Not Significant	0.995051	0.923398	0.899203	Not Significant	Not Significant
A-578	248.351	250.894	376.096	142.038	Tier 1	5-Hydroxymethyluracil	AN00526000	HMDB0000469	C03088	78168				1.02616	0.583295	0.535211	Not Significant	Not Significant	0.992518	0.924556	0.683095	Not Significant	Not Significant	1.02916	0.718946	0.866682	Not Significant	Not Significant
A-T1184	248.4	250.94	454.143	220.088	Tier 1	Methionyl-Alanine	AN01586003	HMDB0028966		14878381				0.977049	0.609501	0.54705	Not Significant	Not Significant	1.03093	0.557795	0.56081	Not Significant	Not Significant	1.04499	0.612132	0.844873	Not Significant	Not Significant
H-736	248.647	251.16	534.143	300.085	Tier 1	Salicylate beta-D-Glucose Ester	BP02705002			49859589				1.448	0.0253967	0.125179	Significant Increase	Significant Increase	1.01126	0.891472	0.675862	Not Significant	Not Significant	1.05239	0.580348	0.834844	Not Significant	Not Significant
A-585	249.558	252.106	528.18	294.122	Tier 1	Phenylalanyl-Glutamate	AN02608002	HMDB0028994		151134				0.849187	0.000203426	0.0262394	Not Significant	Not Significant	0.968594	0.348797	0.459111	Not Significant	Not Significant	0.994572	0.914758	0.898269	Not Significant	Not Significant
A-T1209	250.5	253.05	500.185	266.127	Tier 1	Phenylalanyl-Threonine	AN02198001	HMDB0029005		18218233				0.829697	0.0978999	0.232609	Not Significant	Not Significant	1.02353	0.614149	0.584749	Not Significant	Not Significant	1.02802	0.732622	0.870393	Not Significant	Not Significant
C-T1395	250.5	253.05	280.154	118.063	Tier 1	3-Hydroxyisovaleric Acid	AN00283004	HMDB0000754	C20827	69362				0.95746	0.307064	0.399327	Not Significant	Not Significant	0.920667	0.111137	0.302384	Not Significant	Not Significant	0.946858	0.617351	0.845535	Not Significant	Not Significant
A-T1231	251.1	253.66	466.2	232.142	Tier 1	Leucyl-Threonine	AN01735002	HMDB0028939		18218222				0.76555	0.389886	0.44427	Not Significant	Not Significant	1.18798	0.223981	0.385898	Not Significant	Not Significant	1.28887	0.368107	0.784946	Not Significant	Not Significant
C-1032	251.494	254.05	285.123	123.032	Tier 1	Picolinic Acid	AN00318000	HMDB0002243	C10164	1018				1.07899	0.243502	0.356942	Not Significant	Not Significant	1.06397	0.277629	0.419101	Not Significant	Not Significant	1.03265	0.693627	0.863195	Not Significant	Not Significant
A-593	251.499	254.058	337.121	103.063	Tier 1	3-Aminoisobutyric acid	AN00189001	HMDB0003911	C05145	64956				0.858127	0.255156	0.363786	Not Significant	Not Significant	0.944885	0.225733	0.386806	Not Significant	Not Significant	1.22565	0.200748	0.749385	Not Significant	Not Significant
C-T1434	252	254.56	292.119	130.027	Tier 1	Mesaconic Acid	AN00392001	HMDB0000749	C01732	638129				1.39332	0.00327124	0.0530741	Significant Increase	Significant Increase	1.0963	0.381717	0.477726	Not Significant	Not Significant	0.886084	0.216904	0.754528	Not Significant	Not Significant
C-1041	252.488	255.05	440.255	117.08	Tier 1	L-Norvaline	AN00277001	HMDB0251527	C01799	439575				0.920069	0.0209315	0.114705	Not Significant	Not Significant	0.959524	0.178155	0.353267	Not Significant	Not Significant	1.02341	0.526175	0.81785	Not Significant	Not Significant
A-T1241	253.5	256.07	422.173	188.116	Tier 1	Alanyl-Valine	AN01133002	HMDB0028700		96799				0.553584	0.0130245	0.0932578	Significant Decrease	Significant Decrease	1.1766	0.292593	0.427143	Not Significant	Not Significant	1.61696	0.0400014	0.747814	Significant Increase	Significant Increase
A-T1173	254.6	257.18	452.185	218.127	Tier 1	Seryl-Isoleucine	AN01548002	HMDB0029042		71429009				0.31905	0.0070986	0.0712983	Significant Decrease	Significant Decrease	1.29259	0.556913	0.560715	Not Significant	Not Significant	2.47757	0.0091774	0.747814	Significant Increase	Significant Increase
A-T1250	255	257.58	480.179	246.122	Tier 1	Aspartyl-Leucine	AN01906004	HMDB0028757		332962				0.681733	0.0816863	0.213569	Not Significant	Not Significant	0.892848	0.00825746	0.132119	Not Significant	Not Significant	1.04702	0.804767	0.878997	Not Significant	Not Significant
A-T1247	255.6	258.18	389.644	311.171	Tier 1	Histidinyl-Arginine	AN02867001	HMDB0028879		7408563				0.410842	0.00858238	0.0776535	Significant Decrease	Significant Decrease	0.983649	0.94723	0.688685	Not Significant	Not Significant	1.9576	0.0156553	0.747814	Significant Increase	Significant Increase
A-T1244	255.6	258.18	323.106	89.0477	Tier 1	Sarcosine	AN00124004	HMDB0000271	C00213	1088				1.20994	0.195253	0.320663	Not Significant	Not Significant	1.06895	0.59551	0.576688	Not Significant	Not Significant	1.00674	0.97003	0.903371	Not Significant	Not Significant
A-T1252	256.6	259.19	370.097	136.038	Tier 1	Hypoxanthine	AN00459000	HMDB0000157	C00262	790				1.02437	0.798885	0.609751	Not Significant	Not Significant	0.769317	0.132042	0.319042	Not Significant	Not Significant	0.918629	0.702997	0.863299	Not Significant	Not Significant
A-T5353	257.6	260.19	439.099	205.037	Tier 1	Xanthurenic acid	AN01356001	HMDB0000881	C02470	5699				0.836761	0.337497	0.414818	Not Significant	Not Significant	0.885019	0.398203	0.485778	Not Significant	Not Significant	0.854124	0.331889	0.773447	Not Significant	Not Significant
A-T1283	258.3	260.9	446.174	212.116	Tier 1	Prolyl-Proline	AN01464000	HMDB0011180		11622593				0.932337	0.283029	0.382798	Not Significant	Not Significant	0.772307	0.0173938	0.164321	Significant Decrease	Significant Decrease	0.944147	0.534279	0.818973	Not Significant	Not Significant
A-T1236	258.6	261.2	454.143	220.088	Tier 1	Alanyl-Methionine	AN01586000	HMDB0028693		85744				1.06978	0.0902008	0.223544	Not Significant	Not Significant	1.02073	0.858635	0.667817	Not Significant	Not Significant	1.02122	0.827804	0.883206	Not Significant	Not Significant
A-627	259.172	261.776	520.164	286.106	Tier 1	Histidinyl-Methionine	AN02491000	HMDB0028891		7408103				1.15503	0.0633844	0.189848	Not Significant	Not Significant	1.12967	0.341972	0.456424	Not Significant	Not Significant	1.05756	0.704641	0.863299	Not Significant	Not Significant
A-629	259.832	262.44	369.094	135.035	Tier 1	Methylcysteine	BP00450001	HMDB0002108	C22040	24417				0.970668	0.604568	0.54492	Not Significant	Not Significant	0.984919	0.609845	0.583041	Not Significant	Not Significant	1.018	0.826113	0.882952	Not Significant	Not Significant
A-T1311	260.7	263.31	389.644	311.171	Tier 1	Arginyl-Histidine	AN02867000	HMDB0028711		69256407				0.704291	0.0350357	0.143968	Significant Decrease	Significant Decrease	1.0789	0.538825	0.553666	Not Significant	Not Significant	1.3518	0.0452968	0.747814	Significant Increase	Significant Increase
A-T1314	261.1	263.72	422.174	188.116	Tier 1	Leucyl-Glycine	AN01133005	HMDB0028929		79070				0.805903	0.0202294	0.112935	Significant Decrease	Significant Decrease	0.933877	0.0965507	0.287587	Not Significant	Not Significant	1.02979	0.62499	0.847367	Not Significant	Not Significant
A-T1305	261.1	263.72	456.157	222.1	Tier 1	Phenylalanyl-Glycine	AN01612001	HMDB0028995		6992303				0.857406	0.0967268	0.231186	Not Significant	Not Significant	0.975002	0.639003	0.594572	Not Significant	Not Significant	0.952061	0.435471	0.798503	Not Significant	Not Significant
A-T1238	261.7	264.32	441.104	208.052	Tier 1	Cysteinyl-Serine	AN01405000	HMDB0028784		21759496				1.56615	0.000647515	0.0323643	Significant Increase	Significant Increase	0.901226	0.652931	0.600011	Not Significant	Not Significant	0.920739	0.632903	0.84996	Not Significant	Not Significant
C-1098	262.917	265.543	294.134	132.043	Tier 1	Ethylmalonic acid	AN00418009	HMDB0000622		11756				1.10619	0.178357	0.308599	Not Significant	Not Significant	1.0401	0.428306	0.499907	Not Significant	Not Significant	0.846619	0.146425	0.747814	Not Significant	Not Significant
A-T1323	263.7	266.33	514.164	280.106	Tier 1	Aspartyphenylalanine	EF02406002	HMDB0000706		93078				0.866215	0.31893	0.405169	Not Significant	Not Significant	1.01092	0.886216	0.674498	Not Significant	Not Significant	1.05848	0.636442	0.850342	Not Significant	Not Significant
A-T1332	263.7	266.33	486.169	252.111	Tier 1	Seryl-Phenylalanine	AN01996002	HMDB0029046		7009597				0.501005	0.0181382	0.108607	Significant Decrease	Significant Decrease	0.810472	0.2572	0.406392	Not Significant	Not Significant	1.02183	0.940704	0.902656	Not Significant	Not Significant
C-T1494	266.2	268.85	454.27	131.095	Tier 1	L-Leucine	AN00410000	HMDB0000687	C00123	857				0.957449	0.119008	0.254125	Not Significant	Not Significant	0.986173	0.250135	0.402043	Not Significant	Not Significant	1.01727	0.611222	0.844873	Not Significant	Not Significant
A-T1343	266.8	269.45	436.189	202.132	Tier 1	Isoleucyl-Alanine	AN01324002	HMDB0028900		5246009				0.619005	0.230494	0.347008	Not Significant	Not Significant	1.12281	0.351081	0.460434	Not Significant	Not Significant	1.41649	0.318365	0.770649	Not Significant	Not Significant
C-1120	267.206	269.857	266.139	104.047	Tier 1	3-Methoxypropanoic acid	BP00197007			134442				1.07087	0.0785731	0.209753	Not Significant	Not Significant	1.09549	0.0690727	0.255917	Not Significant	Not Significant	1.07632	0.142411	0.747814	Not Significant	Not Significant
C-1124	268.231	270.89	280.154	118.063	Tier 1	2-Hydroxy-2-Methylbutyric Acid	EF00283001	HMDB0001987		95433				1.06232	0.0775135	0.20855	Not Significant	Not Significant	1.08667	0.0564528	0.241765	Not Significant	Not Significant	1.11757	0.141861	0.747814	Not Significant	Not Significant
H-861	268.68	271.341	296.095	62.0364	Tier 1	Ethylene glycol	AN00042001	HMDB0037790	C01380	174				0.971491	0.550117	0.520832	Not Significant	Not Significant	1.15721	0.0223862	0.181449	Not Significant	Not Significant	1.14769	0.0501706	0.747814	Not Significant	Not Significant
K-T242	269.8	272.45	292.112	44.0262	Tier 1	Acetaldehyde	AN00014000	HMDB0000990	C00084	177				1.02527	0.373855	0.435876	Not Significant	Not Significant	1.00861	0.665683	0.604482	Not Significant	Not Significant	0.982067	0.402655	0.789334	Not Significant	Not Significant
A-694	273.659	276.348	376.085	142.027	Tier 1	Kojic acid	BP00525001	HMDB0032923		3840				0.774277	0.0117752	0.0890363	Significant Decrease	Significant Decrease	1.0385	0.786027	0.648496	Not Significant	Not Significant	1.00274	0.980761	0.903371	Not Significant	Not Significant
A-697	275.06	277.756	365.153	131.095	Tier 1	Beta-Leucine	AN00410004	HMDB0003640	C02486	439734				0.918807	0.0256242	0.125645	Not Significant	Not Significant	1.01251	0.672234	0.606907	Not Significant	Not Significant	1.00532	0.865272	0.889764	Not Significant	Not Significant
A-T1402	275.6	278.3	349.122	115.063	Tier 1	Proline	AN00259000	HMDB0000162	C00148	614				0.971182	0.156512	0.289846	Not Significant	Not Significant	0.973143	0.37619	0.4736	Not Significant	Not Significant	0.969418	0.296464	0.767081	Not Significant	Not Significant
A-T1397	275.9	278.6	698.239	231.133	Tier 1	Arginyl-Glycine	AN01721000	HMDB0028709		142765				1.05083	0.734166	0.588935	Not Significant	Not Significant	0.841582	0.106911	0.298491	Not Significant	Not Significant	0.887441	0.254136	0.762737	Not Significant	Not Significant
C-T1532	276.7	279.4	231.113	138.043	Tier 1	Urocanic Acid	AN00478002	HMDB0000301	C00785	736715				1.0698	0.567912	0.528085	Not Significant	Not Significant	0.823107	0.0648148	0.251168	Not Significant	Not Significant	0.858738	0.278526	0.767081	Not Significant	Not Significant
A-T1431	278.3	281	436.189	202.132	Tier 1	Leucyl-Alanine	AN01324003	HMDB0028922		81721				0.818747	0.1292	0.265295	Not Significant	Not Significant	0.998151	0.970792	0.694594	Not Significant	Not Significant	1.23439	0.103116	0.747814	Not Significant	Not Significant
A-T1441	278.5	281.2	343.109	109.053	Tier 1	4-Aminophenol	BM00219000	HMDB0001169	C02372	403				0.836796	0.0853683	0.218199	Not Significant	Not Significant	0.993398	0.938746	0.687447	Not Significant	Not Significant	1.02355	0.841551	0.884876	Not Significant	Not Significant
C-T51148	279.2	281.9	312.127	150.035	Tier 1	2-Hydroxy-4-(methylthio)butyric acid calcium salt	BP00620000	HMDB0037115		11427				1.07594	0.113732	0.249501	Not Significant	Not Significant	0.980554	0.866556	0.669442	Not Significant	Not Significant	1.07726	0.479258	0.808348	Not Significant	Not Significant
C-T1556	280.5	283.2	341.15	179.058	Tier 1	Hippuric Acid	AN01006000	HMDB0000714	C01586	464				1.07158	0.378694	0.439149	Not Significant	Not Significant	1.08722	0.354231	0.462208	Not Significant	Not Significant	1.16963	0.150067	0.747814	Not Significant	Not Significant
A-T1475	282.6	285.3	470.174	236.116	Tier 1	Phenylalanyl-Alanine	AN01782001	HMDB0028988		5488196				0.766489	0.0327026	0.139138	Significant Decrease	Significant Decrease	1.05006	0.471755	0.523671	Not Significant	Not Significant	1.07729	0.500341	0.811278	Not Significant	Not Significant
C-T1611	283.3	286	234.113	72.0211	Tier 1	Acrylic Acid	AN00060002	HMDB0031647	C00511	6581				1.11144	0.25357	0.362658	Not Significant	Not Significant	0.916158	0.209746	0.376673	Not Significant	Not Significant	0.83862	0.117778	0.747814	Not Significant	Not Significant
A-T1492	285.1	287.8	360.101	126.043	Tier 1	Imidazoleacetic Acid	AN00345002	HMDB0002024	C02835	96215				0.83398	0.000160788	0.0262237	Not Significant	Not Significant	0.959234	0.335261	0.45297	Not Significant	Not Significant	0.988466	0.822261	0.881864	Not Significant	Not Significant
A-732	285.692	288.39	346.086	112.027	Tier 1	Uracil	AN00240000	HMDB0000300	C00106	1174				0.924879	0.136701	0.273243	Not Significant	Not Significant	0.987675	0.737674	0.631315	Not Significant	Not Significant	1.04621	0.460735	0.804969	Not Significant	Not Significant
A-733	286.045	288.744	429.112	195.053	Tier 1	Salicyluric acid	BM01229005	HMDB0000840	C07588	10253				1.13915	0.0798794	0.210936	Not Significant	Not Significant	0.890048	0.0262181	0.189719	Not Significant	Not Significant	0.796148	0.273768	0.764869	Not Significant	Not Significant
A-T1501	286.1	288.8	383.11	149.051	Tier 1	Methionine	AN00608000	HMDB0000696	C00073	6137				0.944026	0.122725	0.258931	Not Significant	Not Significant	0.961642	0.434527	0.503232	Not Significant	Not Significant	0.978003	0.715744	0.864878	Not Significant	Not Significant
A-T1515	288.1	290.83	351.137	117.079	Tier 1	Valine	AN00277003	HMDB0000883	C00183	6287				0.938027	0.00368089	0.0561561	Not Significant	Not Significant	0.998707	0.958543	0.691818	Not Significant	Not Significant	0.98229	0.501037	0.811384	Not Significant	Not Significant
A-T1517	288.8	291.54	422.174	188.116	Tier 1	Glycyl-Leucine	AN01133001	HMDB0000759	C02155	92843				0.733985	0.00143692	0.0426989	Significant Decrease	Significant Decrease	0.857317	0.0815045	0.270949	Not Significant	Not Significant	1.06228	0.631927	0.84996	Not Significant	Not Significant
C-T1589	288.8	291.59	355.166	193.074	Tier 1	Phenylacetylglycine	AN01210009	HMDB0000821	C05598	68144				1.02387	0.657807	0.561702	Not Significant	Not Significant	1.0633	0.420532	0.496122	Not Significant	Not Significant	1.01806	0.87028	0.891147	Not Significant	Not Significant
C-T51152	289.2	292	468.286	145.11	Tier 1	N,N-dimethyl-L-Valine	BP00563000			11008044				0.804404	0.0382835	0.149255	Significant Decrease	Significant Decrease	0.854046	0.0718596	0.259217	Not Significant	Not Significant	1.10548	0.422038	0.794349	Not Significant	Not Significant
A-754	290.216	292.97	337.121	103.063	Tier 1	beta-Alanine methyl ester	BP00491000			192794				1.04979	0.614264	0.548176	Not Significant	Not Significant	1.08583	0.304777	0.433674	Not Significant	Not Significant	0.861647	0.206453	0.751202	Not Significant	Not Significant
C-1266	290.272	293.105	280.154	118.063	Tier 1	2-Hydroxy-3-methylbutyric acid	EF00283000	HMDB0000407		99823				1.15187	0.048352	0.168042	Not Significant	Not Significant	1.05594	0.568261	0.565731	Not Significant	Not Significant	1.148	0.192966	0.747814	Not Significant	Not Significant
A-T1532	291.9	294.68	411.092	178.041	Tier 1	Cysteinyl-Glycine	AN00992000	HMDB0000078	C01419	439498				1.29031	0.113142	0.248724	Not Significant	Not Significant	1.18808	0.215502	0.380749	Not Significant	Not Significant	0.878254	0.238656	0.755805	Not Significant	Not Significant
A-T1525	292.5	295.29	388.639	309.169	Tier 1	Tyrosyl-Lysine	AN02840001	HMDB0029110		19786231				1.16751	0.371115	0.433812	Not Significant	Not Significant	1.74823	0.0197678	0.171864	Significant Increase	Significant Increase	1.35439	0.0606087	0.747814	Not Significant	Not Significant
A-T1543	294.3	297.11	442.144	208.085	Tier 1	Kynurenine	AN01408003	HMDB0000684	C01718	846				0.934377	0.00610988	0.0678325	Not Significant	Not Significant	1.0414	0.330812	0.450511	Not Significant	Not Significant	0.981992	0.774087	0.875775	Not Significant	Not Significant
A-T1565	296.3	299.14	436.192	202.132	Tier 1	Alanyl-Leucine	AN01324001	HMDB0028691		96801				0.890857	0.273865	0.376248	Not Significant	Not Significant	0.944219	0.361275	0.46591	Not Significant	Not Significant	1.09669	0.443659	0.800667	Not Significant	Not Significant
A-T1573	296.9	299.75	345.103	111.043	Tier 1	Cytosine	AN00233000	HMDB0000630	C00380	597				0.836434	0.118141	0.253292	Not Significant	Not Significant	0.776531	0.0714363	0.258402	Not Significant	Not Significant	0.851437	0.235268	0.755805	Not Significant	Not Significant
A-T1569	296.9	299.75	388.639	309.169	Tier 1	Lysyl-Tyrosine	AN02840000	HMDB0028963		7021820				1.22097	0.240243	0.353976	Not Significant	Not Significant	1.23564	0.216901	0.381551	Not Significant	Not Significant	0.913293	0.578032	0.834838	Not Significant	Not Significant
A-T1584	298.3	301.16	456.158	222.1	Tier 1	Glycyl-Phenylalanine	AN01612000	HMDB0028848		97415				0.838173	0.0756337	0.206706	Not Significant	Not Significant	0.998492	0.974521	0.695799	Not Significant	Not Significant	1.11569	0.266201	0.764869	Not Significant	Not Significant
A-T1591	299.3	302.18	438.148	204.09	Tier 1	Tryptophan	AN01348000	HMDB0000929	C00078	6305				0.939648	0.0639735	0.189968	Not Significant	Not Significant	1.00808	0.731212	0.629051	Not Significant	Not Significant	1.00161	0.976717	0.903371	Not Significant	Not Significant
C-T1656	300.4	303.55	335.197	173.105	Tier 1	Acetyl-Leucine	AN00928000							0.981025	0.645321	0.557856	Not Significant	Not Significant	1.04946	0.404322	0.488436	Not Significant	Not Significant	1.06992	0.362617	0.78305	Not Significant	Not Significant
C-1338	301.375	304.558	394.177	232.085	Tier 1	N-Formyltryptophan	AN01729001			582651				1.04402	0.596046	0.541716	Not Significant	Not Significant	0.970571	0.90692	0.678616	Not Significant	Not Significant	0.778642	0.146754	0.747814	Not Significant	Not Significant
C-T1667	301.4	304.58	236.128	74.0368	Tier 1	Propionic Acid	AN00070003	HMDB0000237	C00163	1032				1.00815	0.908646	0.64373	Not Significant	Not Significant	1.13072	0.209873	0.376677	Not Significant	Not Significant	1.15374	0.230901	0.755805	Not Significant	Not Significant
C-T1665	301.4	304.58	273.125	111.032	Tier 1	Pyrrole-2-Carboxylic Acid	AN00232000	HMDB0004230	C05942	12473				1.07484	0.354593	0.423848	Not Significant	Not Significant	1.00788	0.874464	0.671932	Not Significant	Not Significant	0.909499	0.143068	0.747814	Not Significant	Not Significant
H-T51729	301.9	305.1	294.081	120.042	Tier 1	Glycolaldehyde	BP00297005			186078				0.945491	0.558509	0.52444	Not Significant	Not Significant	0.951482	0.376397	0.473704	Not Significant	Not Significant	0.983451	0.80067	0.878764	Not Significant	Not Significant
A-T1618	302.4	305.32	450.205	216.147	Tier 1	Valyl-Valine	AN01522000	HMDB0029140		107475				0.741222	0.0353372	0.144433	Significant Decrease	Significant Decrease	1.0355	0.713875	0.623699	Not Significant	Not Significant	1.20546	0.0988945	0.747814	Not Significant	Not Significant
A-T1619	303.4	306.33	385.119	151.063	Tier 1	2-Phenylglycine	AN00638001	HMDB0002210		3866				0.821588	0.0158397	0.101134	Significant Decrease	Significant Decrease	0.999922	0.998665	0.699842	Not Significant	Not Significant	1.05063	0.50025	0.811278	Not Significant	Not Significant
C-T1666	303.4	306.65	328.118	166.027	Tier 1	Terephthalic Acid	BM00818004	HMDB0002428	C06337	7489				1.02049	0.846437	0.624583	Not Significant	Not Significant	1.3137	0.0517174	0.236969	Not Significant	Not Significant	1.05266	0.595262	0.839045	Not Significant	Not Significant
C-T51216	305.5	308.81	484.225	161.051	Tier 1	S-Allyl-L-Cysteine	BP00753000	HMDB0034323		9793905				1.11481	0.354384	0.423848	Not Significant	Not Significant	1.09126	0.274306	0.417287	Not Significant	Not Significant	1.0972	0.442501	0.800667	Not Significant	Not Significant
H-T77	306	309.33	310.11	76.0524	Tier 1	Propane-1,2-diol	AN00083001	HMDB0001881	C00583	1030				0.688771	0.175725	0.305977	Not Significant	Not Significant	0.851356	0.363127	0.466505	Not Significant	Not Significant	1.11412	0.708313	0.864217	Not Significant	Not Significant
A-T1681	307.1	310.08	371.14	137.084	Tier 1	Tyramine	AN00469000	HMDB0000306	C00483	5610				0.773628	0.00652363	0.0697143	Significant Decrease	Significant Decrease	0.871247	0.089291	0.279155	Not Significant	Not Significant	1.03107	0.732048	0.870393	Not Significant	Not Significant
A-T1634	307.5	310.49	480.162	246.104	Tier 1	Prolyl-Methionine	AN01904001	HMDB0029023		5233577				0.903985	0.146061	0.280828	Not Significant	Not Significant	0.895268	0.32509	0.447196	Not Significant	Not Significant	0.952278	0.62051	0.846461	Not Significant	Not Significant
A-T5711	310.1	313.13	410.146	176.091	Tier 1	Canavanine	BP00974000	HMDB0002706	C00308	439202				1.59024	0.00233301	0.0481112	Significant Increase	Significant Increase	1.03341	0.819989	0.657745	Not Significant	Not Significant	1.00122	0.993316	0.904651	Not Significant	Not Significant
A-T1676	310.5	313.53	364.133	260.149	Tier 1	Lysyl-Asparagine/Asparaginyl-Lysine	AN02112001	HMDB0028946		11219156				0.971526	0.638814	0.556228	Not Significant	Not Significant	0.9292	0.067546	0.254267	Not Significant	Not Significant	1.01001	0.915483	0.898269	Not Significant	Not Significant
C-T1711	310.5	313.97	300.123	138.032	Tier 1	3-Hydroxybenzoic Acid	AN00477007	HMDB0002466	C00587	7420				1.04489	0.574368	0.531319	Not Significant	Not Significant	1.01795	0.807808	0.653432	Not Significant	Not Significant	1.07809	0.27257	0.764869	Not Significant	Not Significant
K-475	311.233	314.947	376.13	128.045	Tier 1	Furaneol	BP00371000	HMDB0040594		19309				1.00909	0.897867	0.64207	Not Significant	Not Significant	1.07127	0.334989	0.452932	Not Significant	Not Significant	1.03647	0.513621	0.814911	Not Significant	Not Significant
A-860	311.272	314.313	351.136	117.078	Tier 1	Methyl 4-aminobutyrate	BP00660000			18614				0.914324	0.00334993	0.0533652	Not Significant	Not Significant	0.977365	0.483947	0.528824	Not Significant	Not Significant	0.966888	0.412104	0.791501	Not Significant	Not Significant
A-T1630	313.3	316.37	373.086	139.027	Tier 1	6-Hydroxynicotinic Acid	AN00487003	HMDB0002658	C01020	72924				0.890331	0.250929	0.361207	Not Significant	Not Significant	1.09035	0.130056	0.317424	Not Significant	Not Significant	1.08053	0.311613	0.767081	Not Significant	Not Significant
A-T1714	314.2	317.28	393.127	318.133	Tier 1	Histidinyl-Tyrosine	AN02951002	HMDB0028897		515713				0.977579	0.85026	0.625998	Not Significant	Not Significant	0.975281	0.872074	0.671615	Not Significant	Not Significant	0.94892	0.690771	0.86233	Not Significant	Not Significant
C-T1705	315.2	318.82	369.18	207.089	Tier 1	N-Acetyl-Phenylalanine	AN01392000							1.02047	0.775911	0.602644	Not Significant	Not Significant	1.07604	0.37777	0.474551	Not Significant	Not Significant	1.11392	0.357106	0.781938	Not Significant	Not Significant
C-T51286	316.6	320.26	328.153	166.063	Tier 1	Tropic acid	BP00823001	HMDB0062590	C01456	10726				1.30993	0.114564	0.250164	Not Significant	Not Significant	1.44798	0.0647535	0.251168	Not Significant	Not Significant	1.44669	0.112356	0.747814	Not Significant	Not Significant
A-T1725	316.7	319.82	369.64	271.164	Tier 1	Prolyl-Arginine	AN02275001	HMDB0029011		9814075				1.3604	0.104685	0.239975	Not Significant	Not Significant	0.817515	0.280182	0.420368	Not Significant	Not Significant	0.751886	0.133311	0.747814	Not Significant	Not Significant
A-T1708	317.3	320.42	371.141	274.164	Tier 1	Glutaminyl-Lysine	AN02323000	HMDB0028802		71363012				0.947456	0.597656	0.542244	Not Significant	Not Significant	1.04494	0.714745	0.62408	Not Significant	Not Significant	0.940859	0.575719	0.834838	Not Significant	Not Significant
A-T5341	317.7	320.83	432.11	198.053	Tier 1	Vanillylmandelic acid	AN01266002	HMDB0000291	C05584	1245				1.00913	0.913543	0.644454	Not Significant	Not Significant	1.14629	0.0406054	0.218668	Not Significant	Not Significant	1.12654	0.143583	0.747814	Not Significant	Not Significant
K-T5324	317.7	321.5	306.126	58.0419	Tier 1	Propanal	AN00026003	HMDB0003366	C00479	527				1.03115	0.34522	0.420252	Not Significant	Not Significant	0.99317	0.773968	0.643781	Not Significant	Not Significant	0.94674	0.0852691	0.747814	Not Significant	Not Significant
H-T51940	318.4	322.12	405.113	342.116	Tier 1	Palatinose	BP03286006	HMDB0256083		439559				0.915476	0.646675	0.5581	Not Significant	Not Significant	0.95897	0.714026	0.62373	Not Significant	Not Significant	0.986313	0.928421	0.899802	Not Significant	Not Significant
A-908	318.69	321.833	371.632	275.148	Tier 1	Lysyl-Glutamate	AN02339002	HMDB0028950		7010501				0.662972	0.000194972	0.0262394	Significant Decrease	Significant Decrease	0.770167	0.0065979	0.125615	Significant Decrease	Significant Decrease	0.997542	0.978886	0.903371	Not Significant	Not Significant
A-T1730	319.7	322.86	329.105	190.095	Tier 1	Ll-2,6-Diaminoheptanedioic Acid	BM01168000	HMDB0001370	C00666	439283				0.916018	0.632083	0.553763	Not Significant	Not Significant	1.01954	0.800039	0.652392	Not Significant	Not Significant	1.18746	0.273986	0.764869	Not Significant	Not Significant
C-T1748	319.7	323.46	367.166	205.074	Tier 1	Indolelactic Acid	AN01360002	HMDB0000671	C02043	92904				1.07224	0.25489	0.363523	Not Significant	Not Significant	1.06457	0.333256	0.451702	Not Significant	Not Significant	1.08275	0.383468	0.786077	Not Significant	Not Significant
A-T1749	320.1	323.26	370.648	273.18	Tier 1	Valyl-Arginine	AN02307001	HMDB0029121		444523				0.70187	0.129823	0.265821	Not Significant	Not Significant	1.05807	0.510082	0.541522	Not Significant	Not Significant	1.45901	0.0881423	0.747814	Not Significant	Not Significant
H-T1517	323.3	327.17	457.143	223.084	Tier 1	N-Acetyl-L-Tyrosine	AN01623001							1.0136	0.690929	0.573202	Not Significant	Not Significant	1.06901	0.48978	0.530847	Not Significant	Not Significant	1.15719	0.0450212	0.747814	Not Significant	Not Significant
A-941	324.495	327.717	422.173	188.115	Tier 1	Gly-Norleucine	AN01133007			273080				0.39853	0.00544442	0.0651998	Significant Decrease	Significant Decrease	1.14361	0.688697	0.612705	Not Significant	Not Significant	2.07247	0.00779501	0.747814	Significant Increase	Significant Increase
K-T349	324.8	328.7	400.132	152.047	Tier 1	4-Acetylresorcinol	AN00647014							0.978851	0.837133	0.621917	Not Significant	Not Significant	0.962258	0.435095	0.503473	Not Significant	Not Significant	0.939905	0.177556	0.747814	Not Significant	Not Significant
H-1273	324.883	328.789	344.603	221.09	Tier 1	N-Acetyl-D-galactosamine	AN01597000		C01132	35717				0.878774	0.209946	0.331366	Not Significant	Not Significant	0.873577	0.114713	0.305699	Not Significant	Not Significant	0.851325	0.235289	0.755805	Not Significant	Not Significant
A-T1795	326.2	329.4	399.137	165.079	Tier 1	Phenylalanine	AN00814000	HMDB0000159	C00079	994				0.919793	0.00554295	0.065425	Not Significant	Not Significant	1.01795	0.6006	0.578364	Not Significant	Not Significant	0.991789	0.80093	0.878764	Not Significant	Not Significant
C-T1779	326.8	330.46	328.153	166.063	Tier 1	3-(3-Hydroxyphenyl)Propionic Acid	BM00823019	HMDB0000375	C11457	91				1.2195	0.261828	0.367374	Not Significant	Not Significant	1.31115	0.0439368	0.225286	Significant Increase	Significant Increase	1.22129	0.0477063	0.747814	Significant Increase	Significant Increase
A-T1826	328.9	331.97	365.152	131.095	Tier 1	L-Isoleucine	AN00410002	HMDB0000172	C00407	6306				0.938849	0.00314212	0.052569	Not Significant	Not Significant	0.998366	0.948872	0.688795	Not Significant	Not Significant	0.979846	0.460748	0.804969	Not Significant	Not Significant
A-T1809	328.9	331.97	360.101	126.043	Tier 1	Thymine	AN00345001	HMDB0000262	C00178	1135				0.956187	0.363375	0.428567	Not Significant	Not Significant	0.993743	0.951234	0.689786	Not Significant	Not Significant	1.04933	0.645367	0.851438	Not Significant	Not Significant
H-1310	329.386	332.715	367.606	267.095	Tier 1	Adenosine	AN02208000	HMDB0000050	C00212	60961				1.0519	0.231024	0.347195	Not Significant	Not Significant	0.935823	0.355955	0.462989	Not Significant	Not Significant	0.958859	0.64655	0.851616	Not Significant	Not Significant
A-T1820	329.9	332.92	350.627	233.138	Tier 1	Lysyl-Serine	AN01744000	HMDB0028960		151428				0.643401	0.00828525	0.0767013	Significant Decrease	Significant Decrease	0.74129	0.00947178	0.139347	Significant Decrease	Significant Decrease	1.19623	0.239325	0.755805	Not Significant	Not Significant
K-T370	331.2	334.52	378.148	130.063	Tier 1	Methyloxovaleric acid	AN00396012	HMDB0000695, HMDB0000762	C00233	70				1.00213	0.969257	0.659444	Not Significant	Not Significant	0.983169	0.678725	0.609481	Not Significant	Not Significant	0.91925	0.15083	0.747814	Not Significant	Not Significant
C-1507	331.371	334.445	294.17	132.079	Tier 1	2-Hydroxycaproic Acid/Hydroxyisocaproic Acid/2-Ethyl-2-Hydroxybutyric Acid	AN00422007	HMDB0001624		99824				1.08812	0.213818	0.333952	Not Significant	Not Significant	0.942577	0.483081	0.528669	Not Significant	Not Significant	1.06555	0.411404	0.791501	Not Significant	Not Significant
H-T52155	334.3	336.95	569.214	335.159	Tier 1	Isopentenyl adenosine	BP02736000	HMDB0038665		25200808				0.859896	0.0642616	0.189968	Not Significant	Not Significant	0.816388	0.105307	0.296989	Not Significant	Not Significant	0.996352	0.981144	0.903371	Not Significant	Not Significant
H-T177	335	337.53	324.127	90.0681	Tier 1	2,3-Butanediol	BM00132006	HMDB0003156		262				1.10043	0.621963	0.550004	Not Significant	Not Significant	1.12534	0.415106	0.494256	Not Significant	Not Significant	1.30078	0.166263	0.747814	Not Significant	Not Significant
A-T1871	336	338.36	364.624	261.132	Tier 1	Aspartyl-Lysine	AN02121002	HMDB0028758		6427003				0.857967	0.00636628	0.0692102	Not Significant	Not Significant	0.889741	0.420515	0.496122	Not Significant	Not Significant	0.936116	0.437972	0.7992	Not Significant	Not Significant
C-T1818	336	338.37	282.116	120.025	Tier 1	3-(Methylthio) propionic acid	AN00296001	HMDB0001527	C08276	563				1.03365	0.532362	0.513366	Not Significant	Not Significant	0.954833	0.43707	0.504311	Not Significant	Not Significant	1.01049	0.878068	0.89391	Not Significant	Not Significant
A-T1891	337.4	339.53	464.221	230.163	Tier 1	Valyl-Isoleucine	AN01714002	HMDB0029130		7010531				0.844846	0.200432	0.32369	Not Significant	Not Significant	1.03204	0.680365	0.609661	Not Significant	Not Significant	1.04378	0.683663	0.86141	Not Significant	Not Significant
A-983	337.674	340.879	464.222	230.163	Tier 1	Leucyl-Valine	AN01714001	HMDB0028942		352038				0.8283	0.200451	0.32369	Not Significant	Not Significant	1.0941	0.246691	0.400651	Not Significant	Not Significant	1.11789	0.328991	0.773218	Not Significant	Not Significant
A-T1877	338	340.03	375.604	283.092	Tier 1	Guanosine	AN02440001	HMDB0000133	C00387	6802				0.814165	0.462544	0.480468	Not Significant	Not Significant	0.744638	0.0971011	0.287665	Not Significant	Not Significant	1.04256	0.901513	0.896679	Not Significant	Not Significant
A-T1867	338	340.03	401.117	167.058	Tier 1	Pyridoxal	AN00842000	HMDB0001545	C00250	1050				1.04284	0.71453	0.582197	Not Significant	Not Significant	1.0413	0.680267	0.609661	Not Significant	Not Significant	1.16136	0.12757	0.747814	Not Significant	Not Significant
C-T1828	338	340.04	328.153	166.063	Tier 1	3-Phenyllactic Acid	AN00823016	HMDB0000563, HMDB0000748	C05607	3848				1.07085	0.165819	0.298188	Not Significant	Not Significant	1.14474	0.14486	0.328213	Not Significant	Not Significant	1.15929	0.144186	0.747814	Not Significant	Not Significant
A-986	338.134	341.371	535.199	301.14	Tier 1	Prolyl-Tryptophan	AN02725000	HMDB0029028		18218238				0.908911	0.131882	0.267989	Not Significant	Not Significant	0.799194	0.0740893	0.261803	Not Significant	Not Significant	0.780332	0.0582631	0.747814	Not Significant	Not Significant
A-T1911	339.1	340.95	345.092	222.067	Tier 1	Allocystathionine	AN01608003	HMDB0000455	C00542	10104953				1.08675	0.302397	0.396368	Not Significant	Not Significant	1.13193	0.0844958	0.273179	Not Significant	Not Significant	1.1218	0.32688	0.77301	Not Significant	Not Significant
A-T1933	339.1	340.95	569.185	335.13	Tier 1	Methionyl-Tryptophan	AN03173000	HMDB0028984		23276238				1.07876	0.469685	0.484102	Not Significant	Not Significant	1.07207	0.31566	0.441187	Not Significant	Not Significant	1.02662	0.765036	0.874839	Not Significant	Not Significant
A-T1913	339.1	340.95	498.205	264.147	Tier 1	Phenylalanyl-Valine	AN02180001	HMDB0029008		7359121				0.725286	0.0303309	0.135143	Significant Decrease	Significant Decrease	0.947518	0.326641	0.448136	Not Significant	Not Significant	0.951419	0.674657	0.859533	Not Significant	Not Significant
H-T52167	339.7	341.46	388.61	309.106	Tier 1	N-Acetylneuraminic acid	AN02835000		C00270	439197				1.00061	0.99502	0.665354	Not Significant	Not Significant	0.957104	0.634921	0.593388	Not Significant	Not Significant	0.832703	0.108497	0.747814	Not Significant	Not Significant
H-T52141	340.1	341.79	416.116	182.058	Tier 1	3,4-Dihydroxyphenylpropanoic acid	AN01052011	HMDB0000423	C10447	348154				0.911986	0.0489649	0.168717	Not Significant	Not Significant	0.989819	0.772591	0.643176	Not Significant	Not Significant	1.08351	0.0601397	0.747814	Not Significant	Not Significant
A-T1937	341.7	343.12	464.219	230.163	Tier 1	Valyl-Leucine	AN01714003	HMDB0029131		6993117				0.982428	0.905999	0.643656	Not Significant	Not Significant	1.13413	0.278756	0.419708	Not Significant	Not Significant	1.17789	0.278658	0.767081	Not Significant	Not Significant
K-575	344.125	347.279	364.134	116.049	Tier 1	a-Ketoisovaleric acid	AN00266001	HMDB0000019	C00141	49				1.12202	0.175525	0.305707	Not Significant	Not Significant	1.06004	0.403632	0.488126	Not Significant	Not Significant	1.0474	0.541064	0.820676	Not Significant	Not Significant
A-T1955	344.5	345.46	315.107	162.1	Tier 1	5-Hydroxylysine	AN00774001	HMDB0000450	C16741	3032849				0.895023	0.0451235	0.162426	Not Significant	Not Significant	0.850338	0.00651239	0.125615	Not Significant	Not Significant	1.03898	0.89551	0.895447	Not Significant	Not Significant
K-T391	344.7	346.29	378.147	130.063	Tier 1	2-Ketohexanoic acid	AN00396002	HMDB0001864	C00902	159664				0.823384	0.0251022	0.124602	Significant Decrease	Significant Decrease	0.988568	0.877933	0.672684	Not Significant	Not Significant	0.995202	0.952112	0.902656	Not Significant	Not Significant
A-T1956	345.2	346.04	416.115	182.058	Tier 1	4-Hydroxyphenyllactic Acid	AN01052008	HMDB0000755	C03672	9378				0.908297	0.0416176	0.155527	Not Significant	Not Significant	1.02581	0.69314	0.614462	Not Significant	Not Significant	0.978831	0.799066	0.878195	Not Significant	Not Significant
A-T1959	345.2	346.04	357.634	247.153	Tier 1	Lysyl-Threonine	AN01927000	HMDB0028961		7010718				0.769056	0.0868251	0.219628	Not Significant	Not Significant	1.07221	0.563433	0.56359	Not Significant	Not Significant	1.41916	0.0298933	0.747814	Significant Increase	Significant Increase
A-T1925	345.2	346.04	365.151	131.095	Tier 1	Norleucine	AN00410003	HMDB0001645	C01933	21236				0.994321	0.929983	0.648847	Not Significant	Not Significant	0.92549	0.128143	0.315752	Not Significant	Not Significant	0.868189	0.0558782	0.747814	Not Significant	Not Significant
C-T1871	347.2	347.72	328.152	166.063	Tier 1	3-(2-Hydroxyphenyl)Propionic Acid	AN00823015	HMDB0033752	C01198	873				1.03071	0.621799	0.550004	Not Significant	Not Significant	1.0674	0.367062	0.468175	Not Significant	Not Significant	0.991888	0.926406	0.899607	Not Significant	Not Significant
K-T5417	349.2	350.19	416.126	168.042	Tier 1	dehydroacetate	BP00856011	HMDB0033129		54678494				0.884461	0.326502	0.40916	Not Significant	Not Significant	1.17921	0.293062	0.427222	Not Significant	Not Significant	1.58338	0.00107679	0.747814	Significant Increase	Significant Increase
A-1041	349.229	353.25	462.206	228.147	Tier 1	Prolyl-Leucine	AN01688003			444109				0.954942	0.461935	0.480468	Not Significant	Not Significant	0.826159	0.0441111	0.225286	Significant Decrease	Significant Decrease	0.860227	0.140755	0.747814	Not Significant	Not Significant
A-1053	351.289	355.455	354.07	240.023	Tier 1	Cystine	AN01818000	HMDB0000192	C00491	67678				1.40695	0.00105619	0.0378939	Significant Increase	Significant Increase	1.36254	0.0113046	0.145179	Significant Increase	Significant Increase	0.906975	0.394732	0.787141	Not Significant	Not Significant
A-T1997	351.3	351.17	425.117	191.058	Tier 1	5-Hydroxyindole- 3-Acetic Acid	AN01180000	HMDB0000763	C05635	1826				0.932714	0.471504	0.484867	Not Significant	Not Significant	1.04513	0.418626	0.495013	Not Significant	Not Significant	0.997432	0.981718	0.903371	Not Significant	Not Significant
A-T2019	351.3	351.17	377.656	287.196	Tier 1	Leucyl-Arginine	AN02515003	HMDB0028923		3800205				0.2987	0.0410606	0.154626	Significant Decrease	Significant Decrease	1.48975	0.540884	0.55463	Not Significant	Not Significant	2.75451	0.0562009	0.747814	Not Significant	Not Significant
A-T2053	351.3	351.17	670.234	203.127	Tier 1	Lysyl-Glycine	AN01338001	HMDB0028951		7022320				0.944427	0.181839	0.311251	Not Significant	Not Significant	1.00492	0.905646	0.678221	Not Significant	Not Significant	0.933262	0.496198	0.811278	Not Significant	Not Significant
C-T1900	352.3	352.6	460.222	137.048	Tier 1	P-Aminobenzoic Acid	AN00468008	HMDB0001392	C00568	978				0.991181	0.846906	0.624645	Not Significant	Not Significant	0.907899	0.0138538	0.154222	Not Significant	Not Significant	1.00845	0.910747	0.898269	Not Significant	Not Significant
A-T2028	352.9	353.58	357.634	247.153	Tier 1	Threoninyl-Lysine	AN01927001	HMDB0029066		10332210				0.834585	0.328279	0.410124	Not Significant	Not Significant	0.952992	0.744711	0.633487	Not Significant	Not Significant	1.12358	0.45952	0.804969	Not Significant	Not Significant
A-T1944	353	353.73	351.134	117.079	Tier 1	N-Methyl-A-Aminoisobutyric Acid	AN00277000	HMDB0002141		6951124				0.97652	0.632963	0.553954	Not Significant	Not Significant	0.963777	0.342001	0.456424	Not Significant	Not Significant	0.913096	0.090419	0.747814	Not Significant	Not Significant
A-T2050	353.3	354.18	376.114	284.112	Tier 1	Histidinyl-Glutamate	AN02459001	HMDB0028884		7010583				0.787959	0.000339225	0.0283654	Significant Decrease	Significant Decrease	0.893027	0.01324	0.150597	Not Significant	Not Significant	0.996804	0.970308	0.903371	Not Significant	Not Significant
A-T2042	354	355.24	369.108	270.096	Tier 1	Histidinyl-Aspartate	AN02254001	HMDB0028881		7020094				0.763849	0.213387	0.333646	Not Significant	Not Significant	0.889216	0.488382	0.529831	Not Significant	Not Significant	1.10021	0.542621	0.821298	Not Significant	Not Significant
C-T1882	355.3	356.87	250.143	88.0524	Tier 1	Butyric Acid	AN00119002	HMDB0000039	C00246	264				1.07334	0.425249	0.461251	Not Significant	Not Significant	1.13813	0.0887356	0.278994	Not Significant	Not Significant	1.24467	0.0453956	0.747814	Significant Increase	Significant Increase
H-T865	355.9	357.72	403.13	169.074	Tier 1	L-Noradrenaline	AN00876002	HMDB0000216	C00547	439260				1.04286	0.740111	0.590951	Not Significant	Not Significant	0.985614	0.915335	0.680571	Not Significant	Not Significant	1.00811	0.937181	0.902152	Not Significant	Not Significant
C-1617	356.735	358.914	335.139	173.048	Tier 1	Quinaldic Acid	AN00925000	HMDB0000842	C06325	7124				0.908027	0.319003	0.405187	Not Significant	Not Significant	0.916428	0.286518	0.423078	Not Significant	Not Significant	1.0353	0.79898	0.878195	Not Significant	Not Significant
A-T2068	356.8	359.46	476.161	242.101	Tier 1	Histidinyl-Serine	AN01852000	HMDB0028894		6992829				0.848844	0.382305	0.4408	Not Significant	Not Significant	1.07418	0.406199	0.489233	Not Significant	Not Significant	1.03457	0.841991	0.884876	Not Significant	Not Significant
K-T5468	356.9	360.57	392.164	144.079	Tier 1	Ethyl levulinate	BP00550000	HMDB0040433		10883				1.02165	0.604981	0.54501	Not Significant	Not Significant	1.00932	0.656441	0.601244	Not Significant	Not Significant	0.979208	0.447739	0.802807	Not Significant	Not Significant
C-1618	357.105	359.44	259.618	195.053	Tier 1	4-Hydroxyhippuric acid	BM01229007	HMDB0013678		151012				1.04412	0.671223	0.566804	Not Significant	Not Significant	0.893048	0.0552525	0.241178	Not Significant	Not Significant	1.04019	0.729033	0.869916	Not Significant	Not Significant
A-1097	359.695	364.454	411.141	177.083	Tier 1	5-Hydroxytryptophol	AN00981000	HMDB0001855		9061				0.952151	0.291416	0.389351	Not Significant	Not Significant	1.09848	0.118139	0.308076	Not Significant	Not Significant	1.11238	0.353503	0.781365	Not Significant	Not Significant
A-T2088	360.4	364.89	403.142	169.085	Tier 1	3-Methylhistidine	AN00877000	HMDB0000479		64969				0.838809	0.0163178	0.103073	Not Significant	Not Significant	0.897947	0.12015	0.309289	Not Significant	Not Significant	0.960291	0.621902	0.846725	Not Significant	Not Significant
A-T2135	363.5	368.97	496.19	262.132	Tier 1	Prolylphenylalanine	AN02141001	HMDB0011179		6351946				0.937713	0.401994	0.449577	Not Significant	Not Significant	0.83454	0.0496014	0.23403	Not Significant	Not Significant	0.916917	0.345863	0.779304	Not Significant	Not Significant
K-646	364.349	367.431	370.133	122.048	Tier 1	2-Acetylpyrazine	EF00313001	HMDB0031861		30914				0.971494	0.652801	0.559941	Not Significant	Not Significant	1.01738	0.851008	0.665363	Not Significant	Not Significant	1.02993	0.711684	0.864217	Not Significant	Not Significant
A-T2136	365.8	370.49	437.186	203.127	Tier 1	Glycyl-Lysine	AN01338000	HMDB0028846		306144				1.00236	0.955207	0.655361	Not Significant	Not Significant	0.988824	0.857398	0.667236	Not Significant	Not Significant	1.0603	0.390113	0.787141	Not Significant	Not Significant
C-T1922	366.5	370.65	337.155	175.063	Tier 1	Indole-3-Acetic Acid	AN00956003	HMDB0000197	C00954	802				1.07048	0.316957	0.404131	Not Significant	Not Significant	1.21131	0.0285867	0.195194	Significant Increase	Significant Increase	1.02012	0.862732	0.888495	Not Significant	Not Significant
K-667	368.947	372.014	393.139	145.054	Tier 1	Indole-3-carboxaldehyde	BM00559000	HMDB0029737	C08493	10256				1.05637	0.353731	0.423711	Not Significant	Not Significant	0.992122	0.856875	0.667236	Not Significant	Not Significant	1.03595	0.500312	0.811278	Not Significant	Not Significant
C-1672	369.577	372.822	314.138	152.047	Tier 1	2-Methoxybenzoic acid	BP00647007	HMDB0032604		11370				0.562093	0.0433433	0.159367	Significant Decrease	Significant Decrease	0.615453	0.00173864	0.108256	Significant Decrease	Significant Decrease	1.17961	0.486014	0.810269	Not Significant	Not Significant
C-T1932	369.6	372.84	627.401	465.309	Tier 1	Glycocholic Acid	AN04421000	HMDB0000138	C01921	10140				1.23464	0.271393	0.374245	Not Significant	Not Significant	1.26952	0.374134	0.472825	Not Significant	Not Significant	1.61881	0.0692313	0.747814	Not Significant	Not Significant
A-T2168	370.6	373.68	476.158	242.101	Tier 1	Seryl-Histidine	AN01852001	HMDB0029041		7016093				0.94103	0.666853	0.56499	Not Significant	Not Significant	1.33601	0.0387076	0.215375	Significant Increase	Significant Increase	1.01909	0.830064	0.884282	Not Significant	Not Significant
A-T2159	370.9	373.87	478.237	244.179	Tier 1	Leucyl-Leucine	AN01878003	HMDB0028933		94244				0.362521	0.035397	0.14451	Significant Decrease	Significant Decrease	1.29506	0.451151	0.511999	Not Significant	Not Significant	2.05642	0.0764387	0.747814	Not Significant	Not Significant
A-T2167	371.6	374.34	342.629	217.143	Tier 1	Lysyl-Alanine	AN01534001	HMDB0028944		7010504				0.838525	0.164189	0.297303	Not Significant	Not Significant	0.942783	0.245659	0.399987	Not Significant	Not Significant	1.1086	0.439259	0.799215	Not Significant	Not Significant
A-T2175	372.6	375	362.116	256.117	Tier 1	Histidinyl-Threonine	AN02050001	HMDB0028895		9878293				0.961757	0.779118	0.603475	Not Significant	Not Significant	1.20336	0.0303562	0.199835	Significant Increase	Significant Increase	1.11416	0.420063	0.793785	Not Significant	Not Significant
K-T474	372.6	375.67	320.143	72.0575	Tier 1	Butanal/Butanone	AN00061006	HMDB0003543	C01412	261				1.02223	0.515136	0.507432	Not Significant	Not Significant	1.02113	0.353366	0.462	Not Significant	Not Significant	0.993588	0.783224	0.877774	Not Significant	Not Significant
A-1175	373.638	375.687	480.159	246.101	Tier 1	Asparaginyl-Asparagine	AN01902001	HMDB0028726		16122514				0.891604	0.0226761	0.118483	Not Significant	Not Significant	0.982636	0.885788	0.674498	Not Significant	Not Significant	0.993542	0.960356	0.903371	Not Significant	Not Significant
C-T1948	373.7	375.76	299.139	137.048	Tier 1	Anthranilic Acid	AN00468006	HMDB0001123	C00108	227				0.889458	0.211487	0.332344	Not Significant	Not Significant	1.06323	0.374166	0.472825	Not Significant	Not Significant	1.05862	0.670019	0.858572	Not Significant	Not Significant
A-T2207	374.7	376.82	402.102	168.042	Tier 1	Isovanillic Acid	AN00856010	HMDB0060003		12575				1.07358	0.175469	0.305687	Not Significant	Not Significant	1.04206	0.301768	0.431703	Not Significant	Not Significant	0.973541	0.472231	0.808348	Not Significant	Not Significant
C-T1968	374.7	376.84	262.144	100.052	Tier 1	Tiglic Acid	AN00165005	HMDB0001470	C08279	125468				0.976613	0.870298	0.633331	Not Significant	Not Significant	1.12275	0.215249	0.380749	Not Significant	Not Significant	1.1748	0.177065	0.747814	Not Significant	Not Significant
A-T2198	375.7	377.88	293.095	118.074	Tier 1	2,4-Diaminobutanoic Acid	AN00284000	HMDB0006284	C03283	134490				1.0533	0.33242	0.412237	Not Significant	Not Significant	1.17003	0.308499	0.436295	Not Significant	Not Significant	1.07158	0.704368	0.863299	Not Significant	Not Significant
C-T51435	375.7	377.92	476.216	153.043	Tier 1	4-Aminosalicylic acid	BP00657005	HMDB0014378		4649				0.936023	0.655658	0.560496	Not Significant	Not Significant	1.07114	0.513688	0.543368	Not Significant	Not Significant	1.05828	0.666549	0.857598	Not Significant	Not Significant
A-1208	377.563	379.868	416.116	182.058	Tier 1	Homovanillic acid	AN01052009	HMDB0000118	C05582	1738				1.1028	0.388103	0.443549	Not Significant	Not Significant	1.16214	0.124316	0.312635	Not Significant	Not Significant	1.03182	0.810581	0.879273	Not Significant	Not Significant
A-T2223	377.7	380.02	386.106	152.047	Tier 1	2-Hydroxyphenylacetic Acid	AN00647005	HMDB0000669	C05852	11970				0.939076	0.682945	0.570518	Not Significant	Not Significant	1.10329	0.517985	0.545856	Not Significant	Not Significant	1.03792	0.839702	0.884469	Not Significant	Not Significant
A-T2217	377.7	380.02	446.15	212.091	Tier 1	Histidinyl-Glycine	AN01460001	HMDB0028885		101179				0.904712	0.448014	0.473481	Not Significant	Not Significant	1.15178	0.0169414	0.163291	Not Significant	Not Significant	1.15845	0.197095	0.747814	Not Significant	Not Significant
A-T5681	377.7	380.02	397.122	163.063	Tier 1	Indoline-2-carboxylic acid	BP00785002			86074				1.0275	0.834747	0.621388	Not Significant	Not Significant	0.954527	0.626348	0.58989	Not Significant	Not Significant	0.845316	0.122635	0.747814	Not Significant	Not Significant
C-T1983	378.7	381.16	441.203	118.027	Tier 1	Succinic Acid	AN00281002	HMDB0000254	C00042	1110				1.26645	0.0278981	0.13064	Significant Increase	Significant Increase	1.17614	0.224836	0.386238	Not Significant	Not Significant	0.849836	0.192339	0.747814	Not Significant	Not Significant
A-T2218	378.8	381.19	385.158	151.1	Tier 1	N-Methyltyramine	AN00640004	HMDB0003633	C02442	9727				0.970733	0.778533	0.603465	Not Significant	Not Significant	1.16804	0.149023	0.331058	Not Significant	Not Significant	1.0369	0.76677	0.875619	Not Significant	Not Significant
K-T5520	381.8	385.34	392.165	144.079	Tier 1	Ethyl 2-methylacetoacetate	BP00550001			701				1.02289	0.75259	0.594499	Not Significant	Not Significant	1.03228	0.566668	0.565229	Not Significant	Not Significant	0.992802	0.927498	0.899667	Not Significant	Not Significant
K-T502	383.8	387.45	332.143	84.0575	Tier 1	3-Penten-2-one	AN00102001	HMDB0001184		637920				1.07205	0.175034	0.305163	Not Significant	Not Significant	1.02821	0.453182	0.513198	Not Significant	Not Significant	0.974081	0.58164	0.835015	Not Significant	Not Significant
K-723	385.845	389.606	378.149	130.064	Tier 1	2-Methyl-3-ketovaleric acid - isomer 1/3-methyl-2-oxo-Valeric acid	EF00396011	HMDB0000408		189028				1.1241	0.0444879	0.160812	Not Significant	Not Significant	1.01159	0.816098	0.656516	Not Significant	Not Significant	0.947695	0.404086	0.789334	Not Significant	Not Significant
A-1257	385.87	388.732	432.112	198.054	Tier 1	Syringic acid	BM01266000	HMDB0002085	C10833	10742				1.47111	0.133841	0.269837	Not Significant	Not Significant	1.17679	0.155748	0.335158	Not Significant	Not Significant	1.15596	0.310884	0.767081	Not Significant	Not Significant
A-1260	386.091	388.968	358.111	124.053	Tier 1	3-Hydroxybenzyl alcohol	BM00326002	HMDB0059712	C03351	102				1.05322	0.311058	0.401058	Not Significant	Not Significant	1.06067	0.350257	0.459937	Not Significant	Not Significant	1.07838	0.273766	0.764869	Not Significant	Not Significant
A-T2271	386.1	388.98	386.106	152.047	Tier 1	4-Hydroxyphenylacetic Acid	AN00647002	HMDB0000020	C00642	127				0.951871	0.358696	0.426107	Not Significant	Not Significant	1.08718	0.250311	0.402043	Not Significant	Not Significant	1.07149	0.404298	0.789334	Not Significant	Not Significant
A-T5665	386.1	388.98	387.109	153.054	Tier 1	Methyl 3-aminopyrazine-2-carboxylate	BP00658001			72669				0.972983	0.591656	0.539731	Not Significant	Not Significant	1.17934	0.0677283	0.254319	Not Significant	Not Significant	1.14547	0.150895	0.747814	Not Significant	Not Significant
A-T2281	386.2	389.09	300.103	132.09	Tier 1	Ornithine	AN00423000	HMDB0000214	C00077	6262				0.840803	0.0319099	0.13756	Not Significant	Not Significant	0.938134	0.376026	0.4736	Not Significant	Not Significant	1.02145	0.814223	0.880598	Not Significant	Not Significant
A-T2273	386.9	389.83	388.086	154.027	Tier 1	2,3-Dihydroxybenzoic Acid	BM00670003	HMDB0000397	C00196	19				0.747122	0.119573	0.254766	Not Significant	Not Significant	0.831201	0.0520122	0.23777	Not Significant	Not Significant	1.15029	0.35531	0.781938	Not Significant	Not Significant
H-1839	388.163	391.385	266.083	32.0246	Tier 1	Methanol	AN00009000	HMDB0001875	C00132	887				1.23222	0.115521	0.250974	Not Significant	Not Significant	1.15708	0.0838433	0.272538	Not Significant	Not Significant	0.927744	0.54862	0.82528	Not Significant	Not Significant
C-T2022	391	394.45	298.144	136.052	Tier 1	Phenylacetic Acid	AN00460002	HMDB0000209, HMDB0001326	C07086	999				0.898999	0.247772	0.359708	Not Significant	Not Significant	1.07789	0.168173	0.34681	Not Significant	Not Significant	1.17633	0.173325	0.747814	Not Significant	Not Significant
A-T2304	391.4	394.63	388.625	309.132	Tier 1	Tyrosyl-Glutamine	AN02838001	HMDB0029103		19421321				1.04333	0.717868	0.58292	Not Significant	Not Significant	1.12512	0.0833803	0.272386	Not Significant	Not Significant	1.06765	0.583536	0.835582	Not Significant	Not Significant
H-1884	394.195	397.904	324.088	180.06	Tier 1	D-Glucose	AN01024001	HMDB0000122	C00031	5793				1.06823	0.453555	0.476437	Not Significant	Not Significant	0.952207	0.573585	0.567496	Not Significant	Not Significant	0.877099	0.251962	0.761191	Not Significant	Not Significant
A-T2322	395	398.47	388.085	154.027	Tier 1	2,5-Dihydroxybenzoic Acid	AN00670004	HMDB0000152	C00628	3469				1.07384	0.54143	0.516411	Not Significant	Not Significant	1.03439	0.721116	0.625527	Not Significant	Not Significant	1.11888	0.686864	0.861936	Not Significant	Not Significant
A-T2321	395	398.47	402.101	168.042	Tier 1	Vanillic Acid	BM00856008	HMDB0000484	C06672	8468				1.20249	0.28472	0.384445	Not Significant	Not Significant	1.06787	0.625909	0.589784	Not Significant	Not Significant	1.20342	0.111969	0.747814	Not Significant	Not Significant
C-T2044	395	398.77	284.128	122.037	Tier 1	Benzoic Acid	AN00311004	HMDB0001870	C00180	243				0.862267	0.0773117	0.208305	Not Significant	Not Significant	1.01117	0.873538	0.671846	Not Significant	Not Significant	1.17678	0.0187417	0.747814	Not Significant	Not Significant
A-T2295	395.4	398.9	362.117	256.117	Tier 1	Threoninyl-Histidine	AN02050002	HMDB0029063		9943049				0.814343	0.000382412	0.0283654	Significant Decrease	Significant Decrease	0.940779	0.274844	0.417482	Not Significant	Not Significant	0.925214	0.402252	0.789334	Not Significant	Not Significant
A-T2313	396.1	399.65	355.637	243.158	Tier 1	Lysyl-Proline	AN01861000	HMDB0028959		171204				0.827057	0.131411	0.267735	Not Significant	Not Significant	0.719661	0.0541049	0.240319	Not Significant	Not Significant	0.839701	0.219517	0.754528	Not Significant	Not Significant
C-T2038	396.1	399.96	351.171	189.079	Tier 1	Indole-3-Propionic Acid	BM01147000	HMDB0002302	C22236	3744				1.3448	0.0321707	0.138423	Significant Increase	Significant Increase	1.30884	0.0160694	0.162612	Significant Increase	Significant Increase	1.06209	0.7612	0.874063	Not Significant	Not Significant
A-T2335	397.1	400.71	327.116	93.0578	Tier 1	Aniline	BM00139000	HMDB0003012	C00292	6115				0.996142	0.924733	0.647201	Not Significant	Not Significant	1.03957	0.129022	0.316264	Not Significant	Not Significant	1.01222	0.772892	0.875726	Not Significant	Not Significant
A-1323	397.846	401.509	430.132	196.074	Tier 1	Hydroferulic acid	BP01244010	HMDB0062121		14340				0.779039	0.269614	0.372876	Not Significant	Not Significant	0.887131	0.717434	0.624731	Not Significant	Not Significant	1.51311	0.260474	0.764869	Not Significant	Not Significant
A-T2339	398.1	401.78	372.09	138.032	Tier 1	4-Hydroxybenzoic Acid	AN00477004	HMDB0000500	C00156	135				0.910628	0.0781251	0.209127	Not Significant	Not Significant	1.01712	0.634943	0.593388	Not Significant	Not Significant	1.06705	0.283135	0.767081	Not Significant	Not Significant
A-1327	398.821	402.549	398.106	164.048	Tier 1	m-Coumaric acid	AN00793002							1.16484	0.0519363	0.173079	Not Significant	Not Significant	1.2149	0.0311812	0.202621	Significant Increase	Significant Increase	0.994661	0.943804	0.902656	Not Significant	Not Significant
H-T52637	399.1	403.2	524.149	580.179	Tier 1	Naringin	BP04995000	HMDB0002927	C09789	442428				0.99704	0.969801	0.659499	Not Significant	Not Significant	1.02265	0.843414	0.663647	Not Significant	Not Significant	1.02452	0.734122	0.870634	Not Significant	Not Significant
C-1831	400.074	404.255	264.159	102.068	Tier 1	Iso-Valeric Acid	AN00180009	HMDB0000718	C08262	10430				1.01627	0.789572	0.606886	Not Significant	Not Significant	0.979815	0.661434	0.603374	Not Significant	Not Significant	1.06601	0.561003	0.830984	Not Significant	Not Significant
C-T51491	400.1	404.28	385.133	446.085	Tier 1	Baicalin	BP04267000	HMDB0041832		64982				0.969612	0.571588	0.529893	Not Significant	Not Significant	0.85585	0.00105557	0.108068	Not Significant	Not Significant	0.951342	0.502772	0.811556	Not Significant	Not Significant
C-T2072	400.1	404.28	264.159	102.068	Tier 1	Valeric Acid	BM00180000	HMDB0000892	C00803	7991				1.01489	0.817541	0.616214	Not Significant	Not Significant	0.977732	0.638676	0.594572	Not Significant	Not Significant	1.06794	0.561241	0.830984	Not Significant	Not Significant
A-T2357	401.1	404.98	307.111	146.106	Tier 1	Lysine	AN00578000	HMDB0000182	C00047	5962				0.832036	0.00716936	0.0716734	Significant Decrease	Significant Decrease	0.869789	0.0244361	0.18487	Not Significant	Not Significant	0.965836	0.420058	0.793785	Not Significant	Not Significant
K-T5584	401.8	406.43	334.158	86.0732	Tier 1	2-Pentanone	BP00109006	HMDB0034235	C01949	7895				1.04708	0.174559	0.304722	Not Significant	Not Significant	1.01571	0.384678	0.479351	Not Significant	Not Significant	0.974524	0.196801	0.747814	Not Significant	Not Significant
A-1337	401.882	405.805	460.165	226.107	Tier 1	Histidinyl-Alanine	AN01660002	HMDB0028878		101180				0.863878	0.000488176	0.0302878	Not Significant	Not Significant	0.909081	0.0671447	0.253959	Not Significant	Not Significant	0.905245	0.16711	0.747814	Not Significant	Not Significant
A-T2326	403.2	407.2	367.608	267.097	Tier 1	Deoxyguanosine	AN02208001	HMDB0000085	C00330	187790				0.97269	0.866716	0.632336	Not Significant	Not Significant	0.955523	0.719054	0.624985	Not Significant	Not Significant	0.849479	0.39735	0.78817	Not Significant	Not Significant
A-T2375	403.2	407.2	292.586	117.054	Tier 1	Guanidoacetic Acid	AN00274000	HMDB0000128	C00581	763				0.926172	0.34233	0.418145	Not Significant	Not Significant	0.999086	0.978501	0.696047	Not Significant	Not Significant	0.984182	0.822074	0.881864	Not Significant	Not Significant
A-T2361	404.2	408.26	387.102	153.043	Tier 1	3-Hydroxyanthranilic Acid	AN00657006	HMDB0001476	C00632	86				1.16086	0.0177097	0.107641	Not Significant	Not Significant	1.08254	0.230579	0.389561	Not Significant	Not Significant	0.772247	0.0130811	0.747814	Significant Decrease	Significant Decrease
A-T2372	404.2	408.26	400.121	166.063	Tier 1	4-Hydroxyphenylpropionate	BM00823005	HMDB0061145, HMDB02199, HMDB61145	C01744	10394				1.13968	0.427895	0.4629	Not Significant	Not Significant	1.20492	0.315878	0.441187	Not Significant	Not Significant	1.23902	0.168577	0.747814	Not Significant	Not Significant
H-T52683	404.2	408.75	458.127	224.069	Tier 1	Sinapic acid	BP01633002	HMDB0032616	C00482	637775				0.893626	0.464208	0.481278	Not Significant	Not Significant	0.950613	0.544257	0.555443	Not Significant	Not Significant	1.15011	0.266913	0.764869	Not Significant	Not Significant
K-T574	409.3	414.37	334.158	86.0732	Tier 1	Iso-Valeraldehyde	AN00109007	HMDB0006478	C07329	11552				1.05546	0.110609	0.246317	Not Significant	Not Significant	1.01126	0.534991	0.551956	Not Significant	Not Significant	0.966192	0.0768248	0.747814	Not Significant	Not Significant
A-1395	409.97	414.373	356.645	245.173	Tier 1	Valyl-Lysine	AN01892001	HMDB0029132		168058				0.781108	0.124786	0.260618	Not Significant	Not Significant	0.947586	0.514218	0.543587	Not Significant	Not Significant	1.11632	0.422241	0.794349	Not Significant	Not Significant
A-1400	410.738	415.186	428.117	194.058	Tier 1	trans-Ferulic acid	BP01216007	HMDB0000954, HMDB0000537	C01494	445858				1.44587	0.166739	0.298448	Not Significant	Not Significant	0.98889	0.962594	0.692618	Not Significant	Not Significant	1.05766	0.782382	0.877774	Not Significant	Not Significant
H-2010	411.011	416.162	338.104	104.046	Tier 1	Methyl (R)-(+)-lactate	BP00197006	HMDB0254599		637514				1.28286	0.0486601	0.168551	Significant Increase	Significant Increase	1.14134	0.224554	0.386238	Not Significant	Not Significant	0.97864	0.875399	0.892658	Not Significant	Not Significant
C-T51527	411.3	416.48	276.159	114.068	Tier 1	2-Methylpent-4-enoic acid	BP00254009	HMDB0031158		549519				0.809892	0.0465035	0.165151	Significant Decrease	Significant Decrease	1.05148	0.734446	0.630275	Not Significant	Not Significant	1.05731	0.537724	0.81954	Not Significant	Not Significant
C-T2101	411.3	416.48	326.139	164.047	Tier 1	Phenylpyruvate	AN00793004	HMDB0000205	C00166	997				0.935507	0.503723	0.500944	Not Significant	Not Significant	0.950776	0.402988	0.48801	Not Significant	Not Significant	1.03152	0.782516	0.877774	Not Significant	Not Significant
A-T2425	411.7	416.2	355.637	243.158	Tier 1	Prolyl-Lysine	AN01861001	HMDB0029022		13653495				0.792563	0.0418621	0.15593	Significant Decrease	Significant Decrease	0.767994	0.0862954	0.275655	Not Significant	Not Significant	0.916123	0.477139	0.808348	Not Significant	Not Significant
K-T581	411.7	416.91	354.127	106.042	Tier 1	Benzaldehyde	BM00208000	HMDB0006115	C00261	240				0.988066	0.659273	0.56226	Not Significant	Not Significant	0.973852	0.26823	0.412751	Not Significant	Not Significant	0.950629	0.192552	0.747814	Not Significant	Not Significant
A-1413	412.323	416.864	389.117	310.117	Tier 1	Tyrosyl-Glutamate	AN02849002	HMDB0029104		19816750				0.822748	0.00104317	0.0378939	Significant Decrease	Significant Decrease	0.964415	0.591257	0.575	Not Significant	Not Significant	1.02212	0.826725	0.882952	Not Significant	Not Significant
A-T2438	413.4	418.01	372.63	277.146	Tier 1	Lysyl-Methionine/Methionyl-Lysine	AN02364000	HMDB0028957		7016114				0.528286	0.058755	0.18462	Not Significant	Not Significant	0.804524	0.274116	0.417287	Not Significant	Not Significant	0.84814	0.675961	0.859996	Not Significant	Not Significant
A-T2426	413.4	418.01	398.106	164.047	Tier 1	p-Coumaric acid	AN00793000	HMDB0002035	C00811	637542				1.719	0.166083	0.298188	Not Significant	Not Significant	1.04784	0.874861	0.671971	Not Significant	Not Significant	1.09727	0.685848	0.861707	Not Significant	Not Significant
A-T2431	413.4	418.01	382.111	296.101	Tier 1	Tyrosyl-Aspartate	AN02641001	HMDB0029101		19816752				0.609781	0.00393763	0.0575363	Significant Decrease	Significant Decrease	0.770583	0.0381898	0.214767	Significant Decrease	Significant Decrease	1.18635	0.209158	0.754169	Not Significant	Not Significant
C-T2112	414.4	419.85	300.123	138.032	Tier 1	Salicylic Acid	AN00477006	HMDB0001895	C00805	338				1.49141	0.0254236	0.125179	Significant Increase	Significant Increase	0.949822	0.651942	0.599716	Not Significant	Not Significant	1.11174	0.382507	0.786077	Not Significant	Not Significant
K-T594	414.4	419.77	368.142	120.058	Tier 1	Phenylacetaldehyde	AN00299005	HMDB0006236	C00601	998				0.942395	0.230902	0.347195	Not Significant	Not Significant	1.00172	0.980398	0.696302	Not Significant	Not Significant	1.03241	0.567515	0.833765	Not Significant	Not Significant
C-T51547	415.7	421.27	310.144	148.052	Tier 1	Cinnamic Acid / Trans-Cinnamic Acid	AN00596000	HMDB0000567	C10438	5372954				1.16831	0.188674	0.316123	Not Significant	Not Significant	1.35349	0.0127467	0.148987	Significant Increase	Significant Increase	1.18271	0.271431	0.764869	Not Significant	Not Significant
A-1447	415.85	420.601	393.185	159.127	Tier 1	2-Aminooctanoic acid	AN00726001	HMDB0000991		69522				1.60355	0.0074643	0.0727318	Significant Increase	Significant Increase	0.742594	0.285361	0.422679	Not Significant	Not Significant	0.784628	0.236759	0.755805	Not Significant	Not Significant
A-T2475	417.4	422.24	385.158	302.207	Tier 1	Lysyl-Arginine	AN02745001	HMDB0028945		15061422				1.08141	0.742884	0.591906	Not Significant	Not Significant	0.892746	0.779495	0.645396	Not Significant	Not Significant	0.973226	0.930095	0.900249	Not Significant	Not Significant
A-T2453	417.8	422.67	486.18	252.122	Tier 1	Histidinyl-Proline	AN01998000	HMDB0028893		152322				1.15431	0.11076	0.246413	Not Significant	Not Significant	1.05619	0.633228	0.592774	Not Significant	Not Significant	0.932115	0.480429	0.808348	Not Significant	Not Significant
C-T2129	418.4	424.21	235.12	146.058	Tier 1	Adipic Acid	BM00573004	HMDB0000448	C06104	196				1.16278	0.149419	0.283394	Not Significant	Not Significant	0.872451	0.233225	0.389973	Not Significant	Not Significant	0.813249	0.130283	0.747814	Not Significant	Not Significant
H-T52875	420.5	426.49	353.609	239.102	Tier 1	7,8-Dihydrobiopterin	AN01811004	HMDB0000038	C02953	119055				0.993121	0.896547	0.641508	Not Significant	Not Significant	0.930474	0.253072	0.402945	Not Significant	Not Significant	0.854205	0.0526933	0.747814	Not Significant	Not Significant
H-T52827	420.5	426.49	364.119	130.063	Tier 1	D-(-)-Pantolactone	BP00396008							0.981918	0.801731	0.610681	Not Significant	Not Significant	1.05585	0.261366	0.409163	Not Significant	Not Significant	1.02797	0.698552	0.863223	Not Significant	Not Significant
C-T51542	421.2	427.26	276.159	114.068	Tier 1	trans-2-Methyl-2-pentenoic Acid	BP00254010	HMDB0031560		5365909				1.05702	0.518893	0.508649	Not Significant	Not Significant	1.02682	0.654476	0.600312	Not Significant	Not Significant	1.00968	0.900953	0.896427	Not Significant	Not Significant
H-T52786	421.5	427.58	400.119	166.063	Tier 1	2-(4-Hydroxyphenyl)propionic Acid	BP00823021	HMDB0041683		102526				1.06691	0.423692	0.46074	Not Significant	Not Significant	1.16041	0.109877	0.300608	Not Significant	Not Significant	1.05297	0.547928	0.825038	Not Significant	Not Significant
A-T2464	422.5	427.64	389.128	155.07	Tier 1	L-Histidine	AN00684000	HMDB0000177		773				0.947673	0.0253932	0.125179	Not Significant	Not Significant	0.957214	0.338098	0.453908	Not Significant	Not Significant	1.00401	0.924171	0.899344	Not Significant	Not Significant
C-T2166	425.3	431.57	312.159	150.068	Tier 1	DL-2-Phenylpropionic Acid	BM00626003	HMDB0011743		10296				0.9721	0.807786	0.613454	Not Significant	Not Significant	1.02068	0.855615	0.666713	Not Significant	Not Significant	1.29177	0.12769	0.747814	Not Significant	Not Significant
A-T2478	426.6	431.85	375.149	141.09	Tier 1	Histidinol	AN00518000	HMDB0003431	C00860	165271				1.16101	0.0980749	0.232609	Not Significant	Not Significant	0.985637	0.897534	0.677313	Not Significant	Not Significant	0.981634	0.89724	0.895459	Not Significant	Not Significant
H-T52876	426.6	432.73	462.638	457.158	Tier 1	D-(-)-Amygdalin	BM04347000	HMDB0035030	C08325	656516				1.08729	0.29923	0.394177	Not Significant	Not Significant	1.15226	0.0403322	0.217968	Not Significant	Not Significant	1.04736	0.488363	0.811106	Not Significant	Not Significant
A-1575	427.545	432.726	395.106	161.048	Tier 1	Indole-3-carboxylic acid	BP00751000	HMDB0003320	C19837	69867				0.963669	0.493881	0.495693	Not Significant	Not Significant	1.01945	0.757872	0.638605	Not Significant	Not Significant	1.01815	0.8374	0.884469	Not Significant	Not Significant
A-T2509	429.7	434.72	363.653	259.19	Tier 1	Isoleucyl-Lysine	AN02095000	HMDB0028912		14299177				0.873609	0.290508	0.388616	Not Significant	Not Significant	0.95255	0.354548	0.462441	Not Significant	Not Significant	1.18318	0.151634	0.747814	Not Significant	Not Significant
H-T52898	432.7	438.17	310.093	152.069	Tier 1	D-Arabitol/L-Arabitol	AN00649000	HMDB0000568	C01904	94154				1.00744	0.914958	0.644668	Not Significant	Not Significant	0.969916	0.524588	0.548007	Not Significant	Not Significant	0.754564	0.00395651	0.747814	Significant Decrease	Significant Decrease
H-T52972	434.1	439.41	377.113	286.105	Tier 1	Salicin	BP02490000	HMDB0003546	C01451	439503				1.07576	0.444155	0.4715	Not Significant	Not Significant	0.915542	0.270947	0.41431	Not Significant	Not Significant	0.973669	0.775397	0.876395	Not Significant	Not Significant
A-T2534	434.7	439.35	363.653	259.19	Tier 1	Leucyl-Lysine	AN02095001	HMDB0028934		14299197				0.944806	0.658157	0.561861	Not Significant	Not Significant	0.848704	0.0488136	0.233839	Not Significant	Not Significant	1.08542	0.570258	0.83437	Not Significant	Not Significant
C-1974	434.729	439.974	228.114	132.045	Tier 1	Dimethylmalonic Acid/Ethylmalonic Acid	AN00418001	HMDB0002001		11686				0.924512	0.322445	0.406842	Not Significant	Not Significant	1.0803	0.31128	0.438337	Not Significant	Not Significant	1.11398	0.168423	0.747814	Not Significant	Not Significant
C-1976	434.803	440.04	392.244	230.152	Tier 1	Dodecanedioic Acid	AN01713000	HMDB0000623	C02678	12736				1.15852	0.00639675	0.0692223	Not Significant	Not Significant	1.09579	0.154596	0.334362	Not Significant	Not Significant	0.905875	0.122561	0.747814	Not Significant	Not Significant
C-T2189	438.8	443.6	278.175	116.084	Tier 1	Isocaproic Acid	BM00269012	HMDB0000689	C21399	12587				0.88748	0.145185	0.280303	Not Significant	Not Significant	1.26906	0.0708642	0.257861	Not Significant	Not Significant	1.20603	0.039509	0.747814	Significant Increase	Significant Increase
C-T2193	439.8	444.49	242.128	160.074	Tier 1	Pimelate / 3-Methyladipic Acid	AN00736000	HMDB0000857	C02656	385				1.06355	0.561391	0.526136	Not Significant	Not Significant	0.926153	0.325593	0.44747	Not Significant	Not Significant	0.890764	0.295091	0.767081	Not Significant	Not Significant
H-T53006	440.5	445.12	316.091	164.069	Tier 1	2-Deoxy-D-glucose	BP00796006	HMDB0062477		108223				0.924788	0.365828	0.430423	Not Significant	Not Significant	1.05753	0.525358	0.548149	Not Significant	Not Significant	0.969253	0.81919	0.881643	Not Significant	Not Significant
H-T53010	440.5	445.12	409.632	351.154	Tier 1	trans-Zeatin riboside	BP03400002		C16431	6440982				0.98338	0.8591	0.629772	Not Significant	Not Significant	1.0692	0.114269	0.305624	Not Significant	Not Significant	0.958264	0.590853	0.837904	Not Significant	Not Significant
A-1646	440.539	444.753	380.644	293.172	Tier 1	Phenylalanyl-Lysine	AN02595001	HMDB0029000		15607820				0.734803	0.0240677	0.122407	Significant Decrease	Significant Decrease	0.787824	0.0723074	0.259787	Not Significant	Not Significant	1.02282	0.865393	0.889764	Not Significant	Not Significant
H-2321	441.495	446.005	316.091	164.066	Tier 1	6-Deoxy-L-galactose	AN00796000	HMDB0000174	C01019	17106				0.883993	0.188704	0.316123	Not Significant	Not Significant	1.01245	0.888382	0.675133	Not Significant	Not Significant	1.00065	0.996109	0.904908	Not Significant	Not Significant
A-T2579	441.9	446.01	363.653	259.19	Tier 1	Lysyl-Leucine/Leucyl-Lysine	AN02095003	HMDB0028955		7016103				0.872346	0.359288	0.42622	Not Significant	Not Significant	0.888757	0.165242	0.344453	Not Significant	Not Significant	1.08943	0.635289	0.850156	Not Significant	Not Significant
A-T2599	441.9	446.01	380.644	293.174	Tier 1	Lysyl-Phenylalanine	AN02595000	HMDB0028958		151410				0.831553	0.217724	0.337728	Not Significant	Not Significant	0.726778	0.00541204	0.123974	Significant Decrease	Significant Decrease	0.929936	0.554155	0.827976	Not Significant	Not Significant
C-2009	441.91	446.374	372.217	210.125	Tier 1	Jasmonic acid	AN01440000	HMDB0032797	C08491	5281166				1.00255	0.970683	0.65976	Not Significant	Not Significant	1.03923	0.7257	0.627046	Not Significant	Not Significant	1.08067	0.466614	0.806966	Not Significant	Not Significant
C-T2206	443.9	448.15	242.128	160.074	Tier 1	3-Methyladipic acid	AN00736003	HMDB0000555		6999745				1.14454	0.217539	0.337594	Not Significant	Not Significant	0.939167	0.384369	0.479311	Not Significant	Not Significant	0.921107	0.479933	0.808348	Not Significant	Not Significant
K-T5734	443.9	448.26	380.143	132.058	Tier 1	Cinnamic Aldehyde	BP00420000	HMDB0003441	C00903	637511				1.04936	0.377535	0.438763	Not Significant	Not Significant	0.999112	0.977881	0.695932	Not Significant	Not Significant	0.947951	0.28502	0.767081	Not Significant	Not Significant
C-T2208	444.9	449.04	278.175	116.084	Tier 1	Hexanoic Acid	AN00261000	HMDB0000535	C01585	8892				0.855968	0.124255	0.26029	Not Significant	Not Significant	1.03129	0.638357	0.594572	Not Significant	Not Significant	1.03998	0.724343	0.86894	Not Significant	Not Significant
H-T53027	444.9	449.04	352.119	118.063	Tier 1	(+)-Ethyl D-lactate	BP00283006			7344				1.24137	0.026259	0.127299	Significant Increase	Significant Increase	1.19158	0.0788949	0.266792	Not Significant	Not Significant	1.04111	0.674462	0.859533	Not Significant	Not Significant
C-T2235	445.9	449.93	290.174	128.084	Tier 1	Cyclohexane-1-Carboxylic Acid	BM00375008	HMDB0031342	C09822	7413				0.864636	0.0722323	0.201311	Not Significant	Not Significant	0.936596	0.453852	0.513553	Not Significant	Not Significant	0.939945	0.612724	0.844908	Not Significant	Not Significant
C-T2209	445.9	449.93	611.406	449.314	Tier 1	Glycochenodeoxycholic Acid	AN04298000	HMDB0000637	C05466	12544				1.1009	0.549782	0.520814	Not Significant	Not Significant	1.1834	0.56638	0.565202	Not Significant	Not Significant	1.1525	0.517493	0.815784	Not Significant	Not Significant
A-T2613	446.2	449.99	360.12	252.122	Tier 1	Prolyl-Histidine	AN01998001	HMDB0029019		18218235				0.85442	0.138405	0.274697	Not Significant	Not Significant	0.9188	0.443865	0.508005	Not Significant	Not Significant	0.967757	0.730472	0.87021	Not Significant	Not Significant
A-T2640	447	450.73	271.1	74.0844	Tier 1	1,3-Diaminopropane	AN00074000	HMDB0000002	C00986	428				0.823786	0.0256482	0.125673	Significant Decrease	Significant Decrease	0.894589	0.16909	0.346892	Not Significant	Not Significant	0.945932	0.558283	0.830025	Not Significant	Not Significant
H-T16	448	451.8	294.115	60.0575	Tier 1	Propan-2-ol	AN00033000	HMDB0000863	C01845	3776				1.05229	0.431331	0.464635	Not Significant	Not Significant	1.02474	0.65026	0.598858	Not Significant	Not Significant	0.99921	0.991398	0.904096	Not Significant	Not Significant
A-T2593	448.6	452.21	421.122	187.063	Tier 1	Indoleacrylic Acid	BM01113000	HMDB0000734		15030923				0.850953	0.00861557	0.0776535	Not Significant	Not Significant	1.00082	0.98606	0.697698	Not Significant	Not Significant	1.00077	0.992914	0.904651	Not Significant	Not Significant
A-T2584	450	453.51	355.147	121.089	Tier 1	2-Phenylethylamine	AN00307000	HMDB0012275	C05332	1001				0.893368	0.703974	0.577996	Not Significant	Not Significant	0.915129	0.603766	0.579148	Not Significant	Not Significant	0.957401	0.862104	0.888446	Not Significant	Not Significant
K-962	451.044	454.935	284.096	72.0214	Tier 1	Pyruvaldehyde	AN00060000	HMDB0001167	C00546	880				0.799328	0.294775	0.390483	Not Significant	Not Significant	1.08374	0.622515	0.588281	Not Significant	Not Significant	1.20329	0.417453	0.792824	Not Significant	Not Significant
H-2450	456.198	459.896	331.097	194.078	Tier 1	Methyl alpha-D-glucopyranoside	AN01218003	HMDB0029965		445238				0.997744	0.970394	0.65976	Not Significant	Not Significant	0.849046	0.00562674	0.124577	Not Significant	Not Significant	0.899172	0.331976	0.773447	Not Significant	Not Significant
H-T2673	457.6	461.41	596.265	362.209	Tier 1	Cortisol	AN03543000	HMDB0000063	C00735	5754				0.874959	0.222228	0.340936	Not Significant	Not Significant	0.934211	0.507175	0.540331	Not Significant	Not Significant	1.10212	0.55464	0.827977	Not Significant	Not Significant
K-T829	459.2	463.49	348.174	100.089	Tier 1	Hexanone/2-hexanone/Isopropyl ethyl ketone	AN00167001	HMDB0000753		11509				1.06081	0.162468	0.29567	Not Significant	Not Significant	1.03194	0.152726	0.332746	Not Significant	Not Significant	0.985206	0.527335	0.81785	Not Significant	Not Significant
A-1760	459.861	463.848	386.106	152.047	Tier 1	Vanillin	AN00647006	HMDB0012308	C00755	1183				0.958459	0.272843	0.37536	Not Significant	Not Significant	1.00132	0.975712	0.69582	Not Significant	Not Significant	1.00663	0.916434	0.898269	Not Significant	Not Significant
A-T2694	460.2	464.22	278.108	88.1	Tier 1	1,4-Diaminobutane	AN00122000	HMDB0001414	C00134	1045				0.997886	0.937653	0.650884	Not Significant	Not Significant	1.0083	0.861823	0.668585	Not Significant	Not Significant	0.896445	0.245434	0.760764	Not Significant	Not Significant
A-T2701	460.2	464.22	353.106	238.095	Tier 1	Glycyl-Tyrosine	AN01801000	HMDB0028853		92829				0.919514	0.327392	0.409786	Not Significant	Not Significant	0.889218	0.104581	0.296818	Not Significant	Not Significant	0.999658	0.996807	0.904908	Not Significant	Not Significant
A-1785	464.275	468.618	400.122	166.063	Tier 1	Acetovanillone	BP00823020	HMDB0247918		2214				0.993385	0.858664	0.629728	Not Significant	Not Significant	0.956033	0.196909	0.368018	Not Significant	Not Significant	1.00104	0.975512	0.903371	Not Significant	Not Significant
C-T51628	466.3	470.81	497.265	174.089	Tier 1	Suberic acid	BP00942000	HMDB0000893		10457				0.993431	0.924155	0.647201	Not Significant	Not Significant	0.913128	0.458525	0.516163	Not Significant	Not Significant	1.02839	0.757172	0.873898	Not Significant	Not Significant
H-2526	466.554	471.086	309.084	150.052	Tier 1	D-Xylulose	AN00622000	HMDB0001644	C00310	439204				0.912877	0.155592	0.289266	Not Significant	Not Significant	0.873768	0.0588732	0.24482	Not Significant	Not Significant	0.827791	0.180851	0.747814	Not Significant	Not Significant
C-2117	466.656	471.197	406.259	244.168	Tier 1	1,11-Undecanedicarboxylic Acid	AN01877000	HMDB0002327		10458				0.948577	0.607366	0.545777	Not Significant	Not Significant	0.858415	0.202286	0.372495	Not Significant	Not Significant	0.777517	0.0488557	0.747814	Significant Decrease	Significant Decrease
A-1803	467.181	471.759	356.095	122.037	Tier 1	4-Hydroxybenzaldehyde/3-Hydroxybenzaldehyde	BM00311001	HMDB0011718	C00633	126				0.97542	0.54417	0.517932	Not Significant	Not Significant	0.999886	0.996812	0.699381	Not Significant	Not Significant	1.05447	0.329451	0.773218	Not Significant	Not Significant
H-T53212	468.3	472.97	386.106	152.047	Tier 1	Methylsalicylate	BP00647025	HMDB0034172		4133				1.37458	0.00830941	0.0767013	Significant Increase	Significant Increase	1.05479	0.424667	0.498548	Not Significant	Not Significant	0.939275	0.530005	0.818706	Not Significant	Not Significant
K-T868	469.3	474.41	356.107	108.021	Tier 1	Quinone	BM00215000	HMDB0003364	C00472	4650				0.958622	0.386874	0.442992	Not Significant	Not Significant	1.00561	0.817211	0.656841	Not Significant	Not Significant	1.051	0.182916	0.747814	Not Significant	Not Significant
A-1818	470.312	475.143	324.595	181.073	Tier 1	o-Tyrosine	AN01037003	HMDB0006050		91482				0.747125	0.00912929	0.0800712	Significant Decrease	Significant Decrease	0.945147	0.521869	0.54702	Not Significant	Not Significant	1.04993	0.653505	0.8538	Not Significant	Not Significant
K-T5818	476.5	482.19	291.104	86.0368	Tier 1	Diacetyl	AN00108006	HMDB0003407	C00741	650				1.04383	0.267444	0.371676	Not Significant	Not Significant	1.02703	0.43896	0.505159	Not Significant	Not Significant	1.01914	0.529575	0.818706	Not Significant	Not Significant
A-1907	482.735	487.404	318.073	168.03	Tier 1	Urinc acid	AN00855000	HMDB0000289	C00366	1175				0.723348	0.00487521	0.0626165	Significant Decrease	Significant Decrease	0.946729	0.558433	0.561053	Not Significant	Not Significant	0.883673	0.558975	0.83024	Not Significant	Not Significant
H-T1527	483.5	488.02	458.141	224.08	Tier 1	5-Hydroxykynurenine	AN01634001	HMDB0012819	C05651	9548587				0.882106	0.190933	0.317702	Not Significant	Not Significant	0.952176	0.652525	0.600011	Not Significant	Not Significant	1.11796	0.319167	0.770649	Not Significant	Not Significant
A-T2813	484.6	489.11	324.595	181.074	Tier 1	Tyrosine	AN01037004	HMDB0000158	C00082	6057				0.910065	0.0572591	0.181327	Not Significant	Not Significant	1.01156	0.841108	0.662579	Not Significant	Not Significant	1.04022	0.546242	0.823562	Not Significant	Not Significant
K-1064	485.251	489.751	382.159	134.073	Tier 1	Phenylpropyl aldehyde	BP00444009	HMDB0033716		7707				0.913842	0.115358	0.250779	Not Significant	Not Significant	0.990611	0.852916	0.665752	Not Significant	Not Significant	1.01711	0.808111	0.879211	Not Significant	Not Significant
C-T2295	485.6	490.11	292.189	130.099	Tier 1	Heptanoic Acid	BP00399004	HMDB0000666	C17714	8094				0.951006	0.337476	0.414818	Not Significant	Not Significant	1.04033	0.37573	0.4736	Not Significant	Not Significant	1.01689	0.786609	0.877774	Not Significant	Not Significant
A-T2836	486.1	490.61	374.132	280.142	Tier 1	Tyrosyl-Valine	AN02409000	HMDB0029118		14767562				0.94108	0.444073	0.4715	Not Significant	Not Significant	0.988378	0.817747	0.657045	Not Significant	Not Significant	1.12353	0.227277	0.754666	Not Significant	Not Significant
C-2199	486.675	491.191	420.276	258.184	Tier 1	Tetradecanedioic acid	BP02079000	HMDB0000872		13185				0.959533	0.540179	0.516287	Not Significant	Not Significant	0.978814	0.786499	0.648496	Not Significant	Not Significant	0.956475	0.701314	0.863299	Not Significant	Not Significant
H-T53875	488.7	493.22	369.083	270.053	Tier 1	Baicalein	BP02245001	HMDB0134890		5281605				1.038	0.58104	0.534388	Not Significant	Not Significant	1.08273	0.397741	0.485625	Not Significant	Not Significant	1.05045	0.574797	0.834838	Not Significant	Not Significant
C-2200	488.819	493.341	554.385	392.294	Tier 1	Ursodeoxycholic Acid	BM03850002	HMDB0000946	C07880	31401				0.825927	0.178085	0.308362	Not Significant	Not Significant	0.708229	0.0239824	0.183794	Significant Decrease	Significant Decrease	0.964879	0.88152	0.894513	Not Significant	Not Significant
A-1949	489.056	493.582	396.09	162.032	Tier 1	4-Hydroxycoumarin	BP00766000	HMDB0137904		54682930				1.9412	0.000524199	0.0305503	Significant Increase	Significant Increase	1.4864	0.0101404	0.140996	Significant Increase	Significant Increase	0.668876	0.136475	0.747814	Not Significant	Not Significant
C-2218	491.784	496.316	256.144	188.105	Tier 1	Azelaic Acid	AN01132000	HMDB0000784	C08261	2266				0.94032	0.561093	0.526001	Not Significant	Not Significant	0.944737	0.551874	0.559259	Not Significant	Not Significant	1.05151	0.648755	0.852613	Not Significant	Not Significant
A-T2823	491.8	496.34	353.108	238.095	Tier 1	Tyrosyl-Glycine	AN01801001	HMDB0029105		7021853				0.984486	0.459071	0.479403	Not Significant	Not Significant	1.12304	0.11447	0.305699	Not Significant	Not Significant	1.03762	0.588055	0.837012	Not Significant	Not Significant
A-1992	495.257	499.811	417.635	367.154	Tier 1	Tyrosyl-Tryptophan	AN03595001	HMDB0029116		14475583				0.468487	0.0131091	0.0932578	Significant Decrease	Significant Decrease	1.02234	0.921065	0.68199	Not Significant	Not Significant	1.65991	0.0243872	0.747814	Significant Increase	Significant Increase
H-T53345	495.7	500.24	447.155	426.189	Tier 1	Abscisic acid glucose ester	BP04126000		C15970	46173811				0.897975	0.39106	0.444608	Not Significant	Not Significant	0.977928	0.843262	0.663624	Not Significant	Not Significant	1.10202	0.380772	0.786077	Not Significant	Not Significant
A-T2875	495.8	500.36	417.635	367.153	Tier 1	Tryptophyl-Tyrosine	AN03595000	HMDB0029095		13783081				0.425351	0.0219353	0.116711	Significant Decrease	Significant Decrease	1.02035	0.937148	0.686863	Not Significant	Not Significant	1.85853	0.0325386	0.747814	Significant Increase	Significant Increase
A-T2884	497.9	502.47	328.1	94.0419	Tier 1	Phenol	AN00145000	HMDB0000228	C00146	996				0.985222	0.587508	0.537522	Not Significant	Not Significant	0.989529	0.753225	0.636729	Not Significant	Not Significant	0.938948	0.0903646	0.747814	Not Significant	Not Significant
H-T501	498.9	503.46	373.085	139.027	Tier 1	4-Nitrophenol	BM00487001	HMDB0001232	C00870	980				1.00261	0.894316	0.64091	Not Significant	Not Significant	1.01338	0.75748	0.638476	Not Significant	Not Significant	1.01847	0.622684	0.846725	Not Significant	Not Significant
H-T53353	499.9	504.46	510.177	276.121	Tier 1	Triethyl citrate	BP02353000	HMDB0034263		6506				1.19379	0.00997979	0.0815771	Not Significant	Not Significant	1.15943	0.0171563	0.163609	Not Significant	Not Significant	1.1159	0.0832927	0.747814	Not Significant	Not Significant
A-T2864	500.5	505.08	345.137	111.08	Tier 1	Histamine	AN00235000	HMDB0000870	C00388	774				0.978687	0.90002	0.642403	Not Significant	Not Significant	1.14238	0.32015	0.444567	Not Significant	Not Significant	1.21741	0.280254	0.767081	Not Significant	Not Significant
H-T53362	501.2	505.76	376.097	284.076	Tier 1	Xanthosine	AN02453000	HMDB0000299	C01762	64959				1.17924	0.308999	0.39982	Not Significant	Not Significant	0.939946	0.659195	0.602341	Not Significant	Not Significant	0.943737	0.716553	0.864878	Not Significant	Not Significant
A-T2898	501.9	506.49	373.12	278.127	Tier 1	Prolyl-Tyrosine	AN02380001	HMDB0029029		22395834				0.950987	0.502574	0.500383	Not Significant	Not Significant	0.900445	0.353167	0.461871	Not Significant	Not Significant	1.00329	0.977416	0.903371	Not Significant	Not Significant
H-2879	504.965	509.47	311.07	154.024	Tier 1	2,6-Dihydroxybenzoic acid	AN00670001	HMDB0013677		7424				1.06056	0.604225	0.544884	Not Significant	Not Significant	1.0061	0.954639	0.691143	Not Significant	Not Significant	1.04221	0.754074	0.872985	Not Significant	Not Significant
C-2270	505.361	509.938	306.204	144.113	Tier 1	Sodium 2-ethylhexanoate	BP00552001	HMDB0031230		8697				0.84022	0.249352	0.360514	Not Significant	Not Significant	0.9643	0.780089	0.645665	Not Significant	Not Significant	1.14276	0.353797	0.781609	Not Significant	Not Significant
A-T2917	508.6	513.22	381.136	294.158	Tier 1	Isoleucyl-Tyrosine	AN02610000	HMDB0028919		342468				0.411915	0.0189406	0.109897	Significant Decrease	Significant Decrease	1.18546	0.60142	0.578597	Not Significant	Not Significant	2.38818	0.0176082	0.747814	Significant Increase	Significant Increase
H-T62	510.4	514.99	308.132	74.0732	Tier 1	1-Butanol	AN00073000	HMDB0004327	C06142	263				0.933908	0.324136	0.4077	Not Significant	Not Significant	1.00378	0.963195	0.692704	Not Significant	Not Significant	0.97492	0.809916	0.879273	Not Significant	Not Significant
A-2086	513.863	518.504	372.126	138.067	Tier 1	4-Methylguaiacol	BP00481007	HMDB0032136		7144				0.89028	0.0372813	0.14737	Not Significant	Not Significant	0.978608	0.53062	0.550024	Not Significant	Not Significant	1.00475	0.903982	0.896802	Not Significant	Not Significant
A-T2951	516.2	520.85	375.64	283.164	Tier 1	Histidinyl-Lysine	AN02446000	HMDB0028890		148224				0.810019	0.242882	0.356339	Not Significant	Not Significant	0.954686	0.605427	0.580098	Not Significant	Not Significant	1.19529	0.331274	0.773264	Not Significant	Not Significant
C-T2335	517.5	522.12	263.152	202.12	Tier 1	Sebacic Acid	AN01323000	HMDB0000792	C08277	5192				1.01911	0.859786	0.629896	Not Significant	Not Significant	0.933914	0.470101	0.522576	Not Significant	Not Significant	0.968238	0.746041	0.871462	Not Significant	Not Significant
H-T53911	517.9	522.52	318.081	168.042	Tier 1	3,4-Dihydroxyphenylacetic acid	AN00856002	HMDB0001336	C01161	547				1.0284	0.647423	0.558441	Not Significant	Not Significant	1.25366	0.0136541	0.153368	Significant Increase	Significant Increase	1.15315	0.0765714	0.747814	Not Significant	Not Significant
C-T2338	520.2	524.83	306.206	144.115	Tier 1	Octanoic Acid	AN00552000	HMDB0000482	C06423	379				0.907553	0.241904	0.35536	Not Significant	Not Significant	0.898157	0.12807	0.315752	Not Significant	Not Significant	0.994285	0.943663	0.902656	Not Significant	Not Significant
C-T2346	524.3	528.94	554.384	392.293	Tier 1	12-Epideoxycholic acid	BM03850006	HMDB0000411	C17646	5283831				1.01576	0.907071	0.643706	Not Significant	Not Significant	0.923365	0.285936	0.422826	Not Significant	Not Significant	0.737528	0.031609	0.747814	Significant Decrease	Significant Decrease
A-T2990	528.4	533.11	311.072	154.027	Tier 1	Protocatechuic Acid	AN00670005	HMDB0001856	C00230	72				1.24729	0.124919	0.260716	Not Significant	Not Significant	1.09839	0.228238	0.388215	Not Significant	Not Significant	1.13587	0.647105	0.851732	Not Significant	Not Significant
H-T267	528.4	533.05	342.116	108.058	Tier 1	3-Cresol	BM00216000	HMDB0002048	C01467	342				1.03254	0.791998	0.607848	Not Significant	Not Significant	1.00208	0.981601	0.69668	Not Significant	Not Significant	0.97794	0.876154	0.892939	Not Significant	Not Significant
A-T3000	529.4	534.12	322.106	176.095	Tier 1	Serotonin	AN00975002	HMDB0000259	C00780	5202				1.02372	0.802798	0.611209	Not Significant	Not Significant	0.835202	0.224551	0.386238	Not Significant	Not Significant	0.819838	0.355966	0.781938	Not Significant	Not Significant
H-T230	529.7	534.36	334.148	100.089	Tier 1	cis-3-Hexen-1-ol	AN00167010	HMDB0030003	C08492	5281167				1.01861	0.875909	0.635091	Not Significant	Not Significant	0.965338	0.624472	0.589047	Not Significant	Not Significant	0.833106	0.20327	0.751202	Not Significant	Not Significant
A-T3014	529.9	534.63	375.122	282.122	Tier 1	Tyrosyl-Threonine	AN02430001	HMDB0029115		14522584				0.942313	0.616851	0.548615	Not Significant	Not Significant	1.01088	0.885491	0.674498	Not Significant	Not Significant	1.10431	0.306883	0.767081	Not Significant	Not Significant
A-T3003	530.2	534.93	342.116	108.058	Tier 1	p-Cresol	BM00216003	HMDB0001858	C01468	2879				0.967862	0.216539	0.336737	Not Significant	Not Significant	1.03777	0.125911	0.314086	Not Significant	Not Significant	0.977729	0.459648	0.804969	Not Significant	Not Significant
A-2196	531.059	535.8	342.116	108.058	Tier 1	o-Cresol	BM00216002	HMDB0002055	C01542	335				0.966224	0.0813729	0.213075	Not Significant	Not Significant	1.01789	0.482975	0.528669	Not Significant	Not Significant	0.975771	0.38735	0.786485	Not Significant	Not Significant
A-T3005	531.5	536.25	318.08	168.042	Tier 1	Homogentisic acid	AN00856000	HMDB0000130	C00544	780				1.52253	0.00685961	0.0707656	Significant Increase	Significant Increase	1.6464	0.0171107	0.163608	Significant Increase	Significant Increase	0.951987	0.7003	0.863299	Not Significant	Not Significant
K-T963	534.5	539.34	376.205	128.12	Tier 1	Octaldehyde	AN00376001	HMDB0001140	C01545	454				0.99396	0.854228	0.627772	Not Significant	Not Significant	0.993809	0.818183	0.657248	Not Significant	Not Significant	0.998719	0.959091	0.902936	Not Significant	Not Significant
C-T51736	536.5	541.18	454.224	584.264	Tier 1	Bilirubin	AN05010000	HMDB0000054	C00486	5280352				0.902519	0.523759	0.509871	Not Significant	Not Significant	0.984453	0.913967	0.680267	Not Significant	Not Significant	1.20212	0.307493	0.767081	Not Significant	Not Significant
H-3204	539.558	544.063	321.067	174.017	Tier 1	Dehydroascorbic acid	AN00934001	HMDB0001264	C05422	440667				1.2651	0.0946816	0.228934	Not Significant	Not Significant	0.998628	0.991498	0.698584	Not Significant	Not Significant	0.777524	0.089559	0.747814	Not Significant	Not Significant
C-2400	542.544	547.244	270.159	216.136	Tier 1	Undecanedioic Acid	AN01521000	HMDB0000888		15816				1.01574	0.89738	0.641856	Not Significant	Not Significant	1.04371	0.64385	0.596908	Not Significant	Not Significant	1.02881	0.798037	0.877803	Not Significant	Not Significant
A-2275	544.022	548.921	386.142	152.083	Tier 1	4-Ethylguaiacol	BP00650000	HMDB0040175		62465				1.03435	0.206987	0.329014	Not Significant	Not Significant	0.997841	0.969365	0.69415	Not Significant	Not Significant	0.950206	0.43406	0.797905	Not Significant	Not Significant
C-T2365	545.7	550.41	276.159	228.136	Tier 1	Traumatic Acid	AN01687000	HMDB0000933	C16308	5283028				0.859304	0.239689	0.3538	Not Significant	Not Significant	0.909862	0.394287	0.484117	Not Significant	Not Significant	1.11263	0.415202	0.792824	Not Significant	Not Significant
H-T53575	545.7	550.41	355.104	242.09	Tier 1	Thymidine	AN01849000	HMDB0000273	C00214	5789				0.988882	0.833282	0.621155	Not Significant	Not Significant	0.997653	0.91027	0.679236	Not Significant	Not Significant	0.938136	0.271458	0.764869	Not Significant	Not Significant
A-2295	547.822	552.768	398.141	164.083	Tier 1	Eugenol	BP00798017	HMDB0005809	C10453	3314				0.941659	0.0321622	0.138423	Not Significant	Not Significant	1.04192	0.127711	0.315569	Not Significant	Not Significant	1.02199	0.42557	0.794724	Not Significant	Not Significant
C-T51748	550.8	555.53	320.222	158.131	Tier 1	4-Methyloctanoic acid	BP00719007	HMDB0031557		62089				0.934321	0.362071	0.427953	Not Significant	Not Significant	0.977718	0.812563	0.655396	Not Significant	Not Significant	1.01622	0.849297	0.885843	Not Significant	Not Significant
H-T53658	554.2	558.94	337.099	206.079	Tier 1	Diethyl L-(+)-tartrate	BP01377000	HMDB0033584		6993580				0.743105	0.100902	0.235789	Not Significant	Not Significant	0.897536	0.703219	0.61897	Not Significant	Not Significant	1.10647	0.700359	0.863299	Not Significant	Not Significant
H-T53955	554.8	559.54	406.245	172.183	Tier 1	1-Undecanol	BP00921000	HMDB0013113		8184				1.17808	0.393176	0.445534	Not Significant	Not Significant	0.875192	0.624054	0.588952	Not Significant	Not Significant	0.795254	0.405558	0.789334	Not Significant	Not Significant
C-T2369	556.9	561.65	448.307	286.214	Tier 1	Hexadecanedioic Acid	AN02496000	HMDB0000672	C19615	10459				0.821718	0.0370665	0.146939	Significant Decrease	Significant Decrease	0.791208	0.197733	0.368733	Not Significant	Not Significant	0.715495	0.238913	0.755805	Not Significant	Not Significant
A-2345	556.957	562.014	378.116	144.058	Tier 1	1-Naphthol	AN00546001	HMDB0012138	C11714	7005				1.10739	0.450486	0.474378	Not Significant	Not Significant	1.02816	0.26501	0.410691	Not Significant	Not Significant	0.98648	0.685682	0.861697	Not Significant	Not Significant
A-T5686	557.2	562.26	398.14	164.084	Tier 1	Isoeugenol (mixture of cis and trans isomers)	BP00798016	HMDB0005802	C10469	853433				0.959652	0.315782	0.403455	Not Significant	Not Significant	1.12158	0.147623	0.330696	Not Significant	Not Significant	1.01451	0.797874	0.877803	Not Significant	Not Significant
K-1253	557.47	562.849	360.174	112.089	Tier 1	4-Methylcyclohexanone	EF00243004	HMDB0031540		11525				1.0258	0.521221	0.509469	Not Significant	Not Significant	0.999235	0.979479	0.696302	Not Significant	Not Significant	0.98802	0.723121	0.868342	Not Significant	Not Significant
H-T545	557.9	562.65	378.115	144.058	Tier 1	2-Naphthol	AN00546002	HMDB0012322	C11713	8663				1.0405	0.430588	0.464346	Not Significant	Not Significant	1.0142	0.788342	0.648867	Not Significant	Not Significant	0.979752	0.633231	0.84996	Not Significant	Not Significant
C-T2371	558.9	563.65	320.222	158.131	Tier 1	Pelargonic Acid	BP00719004	HMDB0000847	C01601	8158				0.835648	0.165959	0.298188	Not Significant	Not Significant	1.09138	0.400354	0.486533	Not Significant	Not Significant	1.08643	0.435994	0.798503	Not Significant	Not Significant
A-2363	559.984	565.079	356.131	122.073	Tier 1	4-Ethylphenol	AN00269012	HMDB0029306	C13637	31242				0.962635	0.248681	0.359848	Not Significant	Not Significant	1.02245	0.26872	0.412985	Not Significant	Not Significant	0.997085	0.925894	0.899569	Not Significant	Not Significant
A-2405	569.145	574.403	404.132	170.074	Tier 1	2-Phenylphenol	BP00893001	HMDB0032582	C02499	7017				0.933009	0.0513952	0.172408	Not Significant	Not Significant	0.95027	0.0899046	0.280222	Not Significant	Not Significant	0.977848	0.561416	0.830984	Not Significant	Not Significant
A-T3089	570.7	575.99	288.585	109.053	Tier 1	2-Aminophenol	AN00219002		C01987	5801				1.1051	0.25068	0.361203	Not Significant	Not Significant	1.06638	0.312616	0.43948	Not Significant	Not Significant	1.02177	0.815512	0.881302	Not Significant	Not Significant
C-2523	572.928	577.685	554.386	392.295	Tier 1	Chenodeoxycholic Acid	AN03850013	HMDB0000518	C02528	10133				0.937215	0.768756	0.600248	Not Significant	Not Significant	0.739158	0.152092	0.332746	Not Significant	Not Significant	0.789795	0.2941	0.767081	Not Significant	Not Significant
H-3591	575.547	580.052	303.076	138.036	Tier 1	3,4-Dihydroxybenzaldehyde	BP00477001	HMDB0059965	C16700	8768				0.972434	0.798432	0.609728	Not Significant	Not Significant	0.809535	0.216706	0.381487	Not Significant	Not Significant	0.946304	0.761866	0.874063	Not Significant	Not Significant
A-2448	579.232	584.668	454.242	220.184	Tier 1	Butylated hydroxytoluene	BP01592000	HMDB0033826		31404				1.13842	0.0729568	0.202637	Not Significant	Not Significant	0.984063	0.777499	0.644797	Not Significant	Not Significant	0.937005	0.348164	0.780266	Not Significant	Not Significant
H-3658	580.741	585.246	333.105	198.094	Tier 1	Guaifenesin	ED01269000	HMDB0004998		3516				0.951449	0.172265	0.303189	Not Significant	Not Significant	0.962739	0.12009	0.309244	Not Significant	Not Significant	0.945142	0.122222	0.747814	Not Significant	Not Significant
A-2463	581.409	586.884	396.022	161.964	Tier 1	2,4-Dichlorophenol	BM00761001	HMDB0004811	C02625	8449				0.973346	0.272325	0.375186	Not Significant	Not Significant	1.02784	0.314707	0.440663	Not Significant	Not Significant	0.993919	0.847579	0.885652	Not Significant	Not Significant
A-2476	583.397	588.908	370.147	136.089	Tier 1	4-n-propylphenol	EF00464011	HMDB0032625	C14311	12580				0.956507	0.032381	0.138631	Not Significant	Not Significant	1.02614	0.306709	0.434792	Not Significant	Not Significant	1.00576	0.831393	0.884282	Not Significant	Not Significant
A-T5864	584.4	589.93	362.077	256.037	Tier 1	Purpurin	BP02042000	HMDB0256928		6683				1.00079	0.980223	0.661986	Not Significant	Not Significant	1.01687	0.78046	0.645707	Not Significant	Not Significant	0.958135	0.332842	0.774027	Not Significant	Not Significant
H-3758	590.919	595.424	289.574	111.032	Tier 1	2,6-Dihydroxypyridine	AN00232001		C03056	69371				1.4565	0.00958823	0.0810795	Significant Increase	Significant Increase	1.63297	0.0113362	0.145179	Significant Increase	Significant Increase	1.19532	0.322267	0.77124	Not Significant	Not Significant
K-T1048	598.6	604.12	404.238	156.151	Tier 1	Decanal/2-Decanone	AN00704003	HMDB0011623	C12307	8175				1.05296	0.162624	0.295718	Not Significant	Not Significant	1.02075	0.403394	0.488104	Not Significant	Not Significant	0.97551	0.279531	0.767081	Not Significant	Not Significant
A-2559	602.72	608.261	384.163	150.105	Tier 1	Carvacrol	BP00630018	HMDB0035770		10364				0.95802	0.0572132	0.181327	Not Significant	Not Significant	1.02639	0.179047	0.353964	Not Significant	Not Significant	1.00541	0.847721	0.885652	Not Significant	Not Significant
A-2599	610.636	616.141	390.091	156.033	Tier 1	4-Chloro-3,5-dimethylphenol	BP00696000	HMDB0246387	C14715	2723				0.913501	0.106808	0.242585	Not Significant	Not Significant	1.05388	0.285682	0.422711	Not Significant	Not Significant	0.972956	0.574453	0.834838	Not Significant	Not Significant
C-2652	610.821	615.578	476.34	314.249	Tier 1	Octadecanedioic Acid	AN02912000	HMDB0000782		70095				0.807856	0.255266	0.363831	Not Significant	Not Significant	0.770325	0.0516361	0.236969	Not Significant	Not Significant	0.706949	0.0682734	0.747814	Not Significant	Not Significant
K-T51019	626.1	631.38	418.254	170.167	Tier 1	2-Undecanone	BP00900000	HMDB0033713		8163				1.01758	0.563629	0.527366	Not Significant	Not Significant	1.02243	0.305418	0.433826	Not Significant	Not Significant	0.989056	0.632279	0.84996	Not Significant	Not Significant
A-2704	633.314	638.714	362.096	256.076	Tier 1	Isoliquiritigenin	BP02046004	HMDB0037316	C08650	638278				1.07868	0.590971	0.539466	Not Significant	Not Significant	1.11519	0.290358	0.42552	Not Significant	Not Significant	0.981567	0.911719	0.898269	Not Significant	Not Significant
C-2767	651.54	656.297	438.303	276.212	Tier 1	Stearidonic Acid	AN02358000	HMDB0006547	C16300	5312508				0.63532	0.000761313	0.0343092	Significant Decrease	Significant Decrease	0.69134	0.00495966	0.123974	Significant Decrease	Significant Decrease	0.852941	0.436046	0.798503	Not Significant	Not Significant
C-2793	659.484	664.241	538.392	376.301	Tier 1	Lithocholic Acid	BM03702000	HMDB0000761	C03990	9903				0.82455	0.166995	0.298595	Not Significant	Not Significant	0.598267	0.0632852	0.250317	Not Significant	Not Significant	0.581824	0.0479566	0.747814	Significant Decrease	Significant Decrease
K-T51035	673.4	678.28	446.286	198.198	Tier 1	2-Tridecanone	BP01275000	HMDB0034148		11622				1.01983	0.666478	0.564806	Not Significant	Not Significant	0.99867	0.953799	0.690811	Not Significant	Not Significant	0.984781	0.539914	0.820134	Not Significant	Not Significant
C-2813	675.081	679.838	440.318	278.227	Tier 1	Alpha-Linolenic Acid	AN02387003	HMDB0001388	C06427	5280934				0.559819	0.00113936	0.0396174	Significant Decrease	Significant Decrease	0.663966	0.0182647	0.167114	Significant Decrease	Significant Decrease	0.824555	0.443228	0.800667	Not Significant	Not Significant
C-2828	686.178	690.935	390.302	228.211	Tier 1	Myristic Acid	AN01690004	HMDB0000806	C06424	11005				0.804429	0.0332575	0.14028	Significant Decrease	Significant Decrease	0.820075	0.0260288	0.189174	Significant Decrease	Significant Decrease	0.92588	0.558845	0.83024	Not Significant	Not Significant
C-2844	698.165	702.922	416.318	254.227	Tier 1	(9Z)-Hexadecenoic Acid	AN02027002	HMDB0003229	C08362	445638				0.565495	0.00529839	0.0649449	Significant Decrease	Significant Decrease	0.552212	0.0331879	0.205935	Significant Decrease	Significant Decrease	0.697685	0.309802	0.767081	Not Significant	Not Significant
C-2855	706.75	711.507	442.334	280.243	Tier 1	Linoleic Acid	AN02413000	HMDB0000673	C01595	5280450				0.660488	0.00593164	0.0671598	Significant Decrease	Significant Decrease	0.870231	0.129686	0.317036	Not Significant	Not Significant	1.09152	0.527345	0.81785	Not Significant	Not Significant
C-8	74.363	66.068	487.19	325.099	Tier 2	N-Glycoloyl-neuraminic acid	AN03035000	HMDB0000833	C03410	440001				1.03319	0.705421	0.57834	Not Significant	Not Significant	0.998786	0.987882	0.698229	Not Significant	Not Significant	0.943114	0.481138	0.808348	Not Significant	Not Significant
C-T482	74.4	67.81	373.128	211.036	Tier 2	Phosphocreatine	AN01444000	HMDB0001511	C02305	9548602				1.04126	0.48203	0.4902	Not Significant	Not Significant	1.05524	0.232205	0.389561	Not Significant	Not Significant	0.996586	0.94851	0.902656	Not Significant	Not Significant
C-T102	77.4	70.55	351.166	189.075	Tier 2	Asparaginyl-Glycine	AN01146000	HMDB0028731		9899050				1.05355	0.483074	0.490303	Not Significant	Not Significant	1.03725	0.573279	0.567455	Not Significant	Not Significant	0.974728	0.698043	0.863223	Not Significant	Not Significant
C-T65	79.5	72.46	306.143	144.054	Tier 2	N-Acetyl-N-Formiminoglycine	PR00545001							1.03668	0.723459	0.585365	Not Significant	Not Significant	0.985059	0.854718	0.666447	Not Significant	Not Significant	0.945691	0.584686	0.835592	Not Significant	Not Significant
C-T40	80.2	73.1	409.171	247.08	Tier 2	Asparaginyl-Aspartic Acid	AN01922000	HMDB0028727		25145403				1.0834	0.305369	0.39851	Not Significant	Not Significant	1.11786	0.142842	0.326011	Not Significant	Not Significant	0.967632	0.690382	0.86233	Not Significant	Not Significant
A-34	80.326	76.781	449.114	215.056	Tier 2	sn-Glycero-3-phosphoethanolamine	AN01496000	HMDB0000114	C01233	444183				0.881575	0.00577073	0.0665572	Not Significant	Not Significant	1.01202	0.848339	0.664494	Not Significant	Not Significant	1.00918	0.947662	0.902656	Not Significant	Not Significant
K-13	81.486	77.246	440.149	192.064	Tier 2	2-epi-5-epi-Valiolone	BM01198003		C17691	25201976				0.768356	0.138277	0.274629	Not Significant	Not Significant	0.982998	0.85762	0.667303	Not Significant	Not Significant	1.19396	0.273399	0.764869	Not Significant	Not Significant
C-T28	82.5	75.2	365.181	203.091	Tier 2	Glycyl-Gamma-glutamic acid	AN01334004	HMDB0028855		87557032				1.05851	0.565276	0.527881	Not Significant	Not Significant	1.01711	0.844144	0.663702	Not Significant	Not Significant	0.948868	0.588423	0.837249	Not Significant	Not Significant
C-T5343	83.5	76.11	340.139	178.048	Tier 2	5-Deoxy-D-glucuronic acid	AN00993009		C16737	25058196				1.00774	0.907058	0.643706	Not Significant	Not Significant	1.01567	0.72196	0.625902	Not Significant	Not Significant	0.971512	0.661172	0.856069	Not Significant	Not Significant
A-36	84.084	80.539	537.212	303.154	Tier 2	Arginyl-Glutamic acid	AN02758000	HMDB0028708		6995003				0.841272	0.0177448	0.107698	Not Significant	Not Significant	0.896663	0.209786	0.376673	Not Significant	Not Significant	0.878458	0.240625	0.757564	Not Significant	Not Significant
C-T391	84.1	76.65	358.149	196.058	Tier 2	Gulonic acid/Galactonic acid/D-Altronic acid/D-Gluconic acid/D-Mannonic acid/	AN01242000	HMDB0003290	C00800, C00257	6857417				0.96538	0.699412	0.576253	Not Significant	Not Significant	1.07732	0.323612	0.446447	Not Significant	Not Significant	1.11547	0.231948	0.755805	Not Significant	Not Significant
A-37	84.744	81.198	366.148	132.09	Tier 2	Isomer 1 of Ornithine	AN00423000	HMDB0000214	C00077	6262				0.534568	0.153126	0.28698	Not Significant	Not Significant	0.878577	0.161036	0.340371	Not Significant	Not Significant	1.66286	0.259723	0.764869	Not Significant	Not Significant
A-38	84.804	81.258	382.107	148.048	Tier 2	Isomer 1 of Hydroxylated lecithin	EF00595000	HMDB0032332	C03124	44237312				0.878196	0.087913	0.22091	Not Significant	Not Significant	0.991486	0.923216	0.68288	Not Significant	Not Significant	0.991781	0.937998	0.902152	Not Significant	Not Significant
A-40	85.94	82.395	387.068	153.009	Tier 2	3-Sulfino-L-alanine	AN00655000	HMDB0000996	C00606	1549098				1.22946	0.0064837	0.0697143	Significant Increase	Significant Increase	1.16589	0.0215527	0.179191	Not Significant	Not Significant	0.943191	0.457718	0.804969	Not Significant	Not Significant
K-T3	86.1	82.03	442.128	194.043	Tier 2	3-Dehydro-L-gulonic acid	AN01214006	HMDB0006334	C00618	439273				0.937356	0.540499	0.516411	Not Significant	Not Significant	0.98536	0.869116	0.670341	Not Significant	Not Significant	1.00323	0.975519	0.903371	Not Significant	Not Significant
K-T57	86.2	82.12	428.149	180.063	Tier 2	Keto-D-Fructose	BP01024009			5984				1.08342	0.249629	0.360751	Not Significant	Not Significant	0.936063	0.147873	0.330794	Not Significant	Not Significant	0.959382	0.640054	0.850342	Not Significant	Not Significant
A-45	87.526	83.981	403.063	169.004	Tier 2	L-Cysteic acid	AN00868000	HMDB0002757	C00506	72886				1.12178	0.147486	0.281729	Not Significant	Not Significant	1.14222	0.0366161	0.212496	Not Significant	Not Significant	0.956293	0.58428	0.835582	Not Significant	Not Significant
A-47	88.422	84.876	466.175	232.117	Tier 2	Isomer 1 of N-Acetyl-N(omega)-Hydroxyarginine	PR01733000							0.898667	0.441344	0.470464	Not Significant	Not Significant	1.01356	0.9276	0.684155	Not Significant	Not Significant	0.918406	0.610794	0.844821	Not Significant	Not Significant
C-T263	88.6	80.76	263.139	101.048	Tier 2	1-Aminocyclopropane-1-Carboxylic Acid	AN00171002	HMDB0036458	C01234	535				0.862521	0.108353	0.244715	Not Significant	Not Significant	0.933559	0.451199	0.511999	Not Significant	Not Significant	0.926136	0.509842	0.813598	Not Significant	Not Significant
C-T199	91.5	83.4	338.171	176.08	Tier 2	Alanyl-Serine	AN00972000	HMDB0028696		1549432				0.694209	0.061473	0.187484	Not Significant	Not Significant	1.12602	0.488475	0.529831	Not Significant	Not Significant	1.48486	0.0116053	0.747814	Significant Increase	Significant Increase
H-38	92.07	83.775	413.138	179.079	Tier 2	1-Amino-1-deoxy-scyllo-inositol	BM01009002		C01214	439440				1.00113	0.993041	0.66486	Not Significant	Not Significant	0.959033	0.468076	0.521534	Not Significant	Not Significant	0.978063	0.879044	0.894134	Not Significant	Not Significant
C-73	92.956	84.661	423.188	261.096	Tier 2	gamma-Glutamyl-Asparagine	AN02118005	HMDB0029144		131801686				1.01514	0.902273	0.643453	Not Significant	Not Significant	1.02491	0.76755	0.641332	Not Significant	Not Significant	0.969661	0.830891	0.884282	Not Significant	Not Significant
C-577	94.587	89.284	437.202	275.111	Tier 2	Norophthalmic acid	AN02336000	HMDB0005766		5489007				1.09506	0.716041	0.582528	Not Significant	Not Significant	1.42472	0.241173	0.396448	Not Significant	Not Significant	1.53733	0.163805	0.747814	Not Significant	Not Significant
A-T488	95	95.72	495.089	261.031	Tier 2	L-Tyrosine O-sulfate	AN02113000	HMDB0155722		514186				0.865602	0.00360487	0.0557412	Not Significant	Not Significant	0.881155	0.0290843	0.195891	Not Significant	Not Significant	1.01946	0.790619	0.877774	Not Significant	Not Significant
C-T53	95	91.08	437.202	275.112	Tier 2	Norophthalmic Acid/N-Gamma-Glutamylglutamine	AN02336000	HMDB0005766		5489007				1.10044	0.704367	0.578042	Not Significant	Not Significant	1.39537	0.252584	0.402524	Not Significant	Not Significant	1.50207	0.183888	0.747814	Not Significant	Not Significant
C-T554	95.1	91.52	385.149	223.061	Tier 2	N-Acetylphosphinothricin	AN01621001		C17952	14647097				0.981781	0.91216	0.644229	Not Significant	Not Significant	1.14418	0.321518	0.445449	Not Significant	Not Significant	0.996526	0.984385	0.903371	Not Significant	Not Significant
C-T183	96.1	95.87	336.191	174.1	Tier 2	N4-Acetyl-(2R,4S)-2,4-Diaminopentanoic Acid	PR00943005							0.92109	0.185821	0.314289	Not Significant	Not Significant	0.977016	0.769584	0.642314	Not Significant	Not Significant	1.08952	0.288324	0.767081	Not Significant	Not Significant
C-T595	96.8	98.75	342.155	360.132	Tier 2	Dityrosine	AN03523001	HMDB0006045		53477799				1.09615	0.151114	0.28469	Not Significant	Not Significant	1.093	0.141357	0.324856	Not Significant	Not Significant	1.0004	0.996078	0.904908	Not Significant	Not Significant
K-T8	97	98.51	442.129	194.043	Tier 2	2-Dehydro gluconic acid	AN01214000		C06473	10198044				1.08125	0.0483908	0.168064	Not Significant	Not Significant	0.936172	0.32132	0.445339	Not Significant	Not Significant	0.930392	0.385025	0.786264	Not Significant	Not Significant
A-64	97.736	94.909	452.134	218.076	Tier 2	Cysteinyl-Proline	AN01543000	HMDB0028783		12774420				1.06332	0.512945	0.505783	Not Significant	Not Significant	0.975904	0.748481	0.634904	Not Significant	Not Significant	0.857858	0.275774	0.764869	Not Significant	Not Significant
K-36	99.142	95.739	428.149	180.064	Tier 2	Aldehydo-D-Mannose	BP01024010			161658				1.09558	0.216151	0.336432	Not Significant	Not Significant	0.945816	0.264835	0.410596	Not Significant	Not Significant	0.966954	0.701323	0.863299	Not Significant	Not Significant
A-T574	99.8	101.7	413.138	179.081	Tier 2	7-Aminomethyl-7-Carbaguanine	AN01011000	HMDB0011690	C16675	171				0.824005	0.215483	0.33585	Not Significant	Not Significant	1.00929	0.880322	0.67316	Not Significant	Not Significant	1.24629	0.296696	0.767081	Not Significant	Not Significant
C-T188	99.8	101.64	297.127	135.035	Tier 2	Homocysteine	AN00450000	HMDB0000742	C00155	91552				0.964303	0.801348	0.610681	Not Significant	Not Significant	1.11502	0.0166244	0.163291	Not Significant	Not Significant	1.10088	0.514833	0.815309	Not Significant	Not Significant
C-T525	99.8	101.64	363.166	201.075	Tier 2	3-{[(2E)-4-Amino-4-oxobut-2-enoyl]amino}-L-alanine	ED01303000		C20966	6439892				0.984271	0.915933	0.644692	Not Significant	Not Significant	0.978256	0.845696	0.664159	Not Significant	Not Significant	0.872422	0.404232	0.789334	Not Significant	Not Significant
C-T535	100.4	102.22	257.14	190.095	Tier 2	Meso-2,6-Diaminoheptanedioic Acid	BM01168006		C00680	99290				0.984097	0.860952	0.630077	Not Significant	Not Significant	0.922458	0.286365	0.423078	Not Significant	Not Significant	0.913598	0.404274	0.789334	Not Significant	Not Significant
C-T772	101.3	103.09	352.102	190.011	Tier 2	Oxalosuccinic Acid	AN01159000	HMDB0003974	C05379	972				0.855449	0.259619	0.366214	Not Significant	Not Significant	0.966863	0.839307	0.661957	Not Significant	Not Significant	0.963168	0.810612	0.879273	Not Significant	Not Significant
C-T325	101.6	103.38	328.139	166.048	Tier 2	Xylonic Acid	AN00821000	HMDB0060256	C05411	6971043				0.990112	0.912451	0.64436	Not Significant	Not Significant	0.9296	0.247289	0.400651	Not Significant	Not Significant	0.978198	0.784683	0.877774	Not Significant	Not Significant
C-112	101.849	103.62	268.118	106.026	Tier 2	Isomer 1 of Glyceric Acid	AN00207000	HMDB0000139	C00258	439194				1.00553	0.951852	0.654478	Not Significant	Not Significant	1.04516	0.358775	0.464586	Not Significant	Not Significant	1.05665	0.486968	0.810889	Not Significant	Not Significant
C-T11	102.4	104.15	322.14	160.048	Tier 2	N-Formimino-L-aspartic acid	AN00734001		C03409	440000				1.0167	0.775316	0.602323	Not Significant	Not Significant	0.950559	0.669935	0.605591	Not Significant	Not Significant	0.903272	0.238657	0.755805	Not Significant	Not Significant
A-T51493	102.9	104.75	718.141	484.085	Tier 2	1-O,6-O-Digalloyl-beta-D-Glucose	BP04553000			440221				0.997821	0.974249	0.660188	Not Significant	Not Significant	0.95092	0.115154	0.305944	Not Significant	Not Significant	0.938378	0.398837	0.78897	Not Significant	Not Significant
H-T1971	103.1	104.83	501.153	267.095	Tier 2	Neuraminic acid	AN02207000	HMDB0000830	C06469	513472				1.02391	0.588671	0.538297	Not Significant	Not Significant	0.941805	0.351461	0.460681	Not Significant	Not Significant	1.00396	0.960735	0.903371	Not Significant	Not Significant
C-T420	104.7	106.37	315.083	152.992	Tier 2	Thiocysteine	AN00654000	HMDB0003585	C01962	165331				1.31706	0.0379433	0.148521	Significant Increase	Significant Increase	1.47733	0.0540377	0.240319	Not Significant	Not Significant	0.940297	0.694265	0.863195	Not Significant	Not Significant
H-T1036	106.9	108.49	413.138	179.079	Tier 2	Fructosamine	AN01009001	HMDB0002030		20484				0.925835	0.264983	0.369949	Not Significant	Not Significant	0.885442	0.148711	0.331058	Not Significant	Not Significant	0.989238	0.926059	0.899584	Not Significant	Not Significant
A-95	107.046	104.979	266.095	32.0371	Tier 2	Isomer 1 of Hydrazine	AN00010000	HMDB0012973	C05361	9321				0.967992	0.295685	0.391011	Not Significant	Not Significant	1.03346	0.143003	0.326036	Not Significant	Not Significant	0.997323	0.932825	0.901596	Not Significant	Not Significant
C-T5322	107.2	108.78	358.147	196.058	Tier 2	Gulonic acid/L-Gulonic acid	AN01242000	HMDB0003290	C00800, C00257	6857417				0.837525	0.0686485	0.19685	Not Significant	Not Significant	1.01464	0.88042	0.67316	Not Significant	Not Significant	1.04693	0.66249	0.856069	Not Significant	Not Significant
C-137	107.834	109.393	446.204	284.113	Tier 2	gamma-Glutamyl-Histidine	AN02459002	HMDB0029151		7017195				0.886311	0.192201	0.318517	Not Significant	Not Significant	0.888767	0.143458	0.326659	Not Significant	Not Significant	0.839114	0.079959	0.747814	Not Significant	Not Significant
C-T5197	108.5	110.04	307.165	145.074	Tier 2	L-Allysine	AN00561000	HMDB0059595	C04076	160603				0.968298	0.746864	0.593295	Not Significant	Not Significant	0.835641	0.00128248	0.108256	Not Significant	Not Significant	0.863983	0.085862	0.747814	Not Significant	Not Significant
C-T646	108.6	110.13	308.125	146.033	Tier 2	3-Oxo-3-ureidopropanoic acid	AN00571000		C15607	10290858				1.25189	0.0401612	0.152751	Significant Increase	Significant Increase	1.11128	0.505745	0.539382	Not Significant	Not Significant	0.841936	0.198472	0.747814	Not Significant	Not Significant
A-103	109.119	107.221	382.107	148.048	Tier 2	Hydroxylated lecithin	EF00595000	HMDB0032332	C03124	44237312				0.874885	0.012995	0.0932578	Not Significant	Not Significant	0.888515	0.0212463	0.178499	Not Significant	Not Significant	0.935657	0.474491	0.808348	Not Significant	Not Significant
A-108	110.563	108.784	396.122	162.064	Tier 2	L-4-Hydroxyglutamine	EF00770002	HMDB0029424		22621570				1.19864	0.00211418	0.0471481	Not Significant	Not Significant	0.981653	0.819708	0.657666	Not Significant	Not Significant	0.991604	0.915107	0.898269	Not Significant	Not Significant
C-T353	111	112.45	528.235	366.143	Tier 2	Tetrahydropentoxyline	AN03582000	HMDB0029992		192669				1.01711	0.809752	0.614196	Not Significant	Not Significant	1.00055	0.991795	0.698584	Not Significant	Not Significant	1.04558	0.584459	0.835582	Not Significant	Not Significant
C-160	112.548	113.941	268.118	106.027	Tier 2	Isomer 2 of Glyceric Acid	AN00207000	HMDB0000139	C00258	439194				0.996758	0.97327	0.66014	Not Significant	Not Significant	1.05996	0.296898	0.429338	Not Significant	Not Significant	1.04536	0.590801	0.837904	Not Significant	Not Significant
A-T213	113	114.69	468.143	234.085	Tier 2	Tabtoxin Biosynthesis Intermediate 3	BM01757000		C20913	92042779				0.827038	0.00980878	0.0810795	Significant Decrease	Significant Decrease	0.905031	0.145657	0.328881	Not Significant	Not Significant	0.981094	0.774041	0.875775	Not Significant	Not Significant
A-T398	113	114.69	524.121	290.067	Tier 2	N-Acetyl-Pyridoxamine Phosphate	PR02550000							0.938475	0.648492	0.558806	Not Significant	Not Significant	0.697615	0.0937456	0.283667	Not Significant	Not Significant	0.959065	0.846674	0.885652	Not Significant	Not Significant
A-T293	113.1	114.79	424.118	190.059	Tier 2	L-Beta-Aspartyl-L-Glycine	AN01163000	HMDB0011165		302430				0.870925	0.00845248	0.0771993	Not Significant	Not Significant	0.905284	0.0290747	0.195891	Not Significant	Not Significant	0.993912	0.934159	0.901753	Not Significant	Not Significant
H-80	113.938	115.281	398.127	164.068	Tier 2	2-Deoxygalactopyranose	AN00796005	HMDB0012327	C02781	439804				0.971493	0.606858	0.545535	Not Significant	Not Significant	0.94042	0.195833	0.367475	Not Significant	Not Significant	0.991156	0.879152	0.894134	Not Significant	Not Significant
C-T252	114.2	115.53	356.134	194.043	Tier 2	D-Fructuronic acid/D-Tagaturonic acid	AN01214004		C00905	439343				1.20933	0.162725	0.295718	Not Significant	Not Significant	0.978934	0.818733	0.657544	Not Significant	Not Significant	0.825057	0.139808	0.747814	Not Significant	Not Significant
C-172	114.551	115.873	347.197	185.106	Tier 2	Pseudoecgonine	BP01092001	HMDB0006348	C12449	443845				1.01188	0.876598	0.635091	Not Significant	Not Significant	1.14442	0.134949	0.320755	Not Significant	Not Significant	1.04642	0.68428	0.86141	Not Significant	Not Significant
C-T5360	115.1	116.4	347.197	185.105	Tier 2	Ecgonine/Pseudoecgonine	BP01092000	HMDB0006548	C10858	443003				0.991015	0.904531	0.643619	Not Significant	Not Significant	1.13561	0.129908	0.317278	Not Significant	Not Significant	1.03582	0.742296	0.871454	Not Significant	Not Significant
C-177	115.548	116.834	470.189	308.098	Tier 2	Indicaxanthin	EF02819000	HMDB0029386	C08549	4480892				1.24264	0.0182215	0.108806	Significant Increase	Significant Increase	0.846312	0.183336	0.357792	Not Significant	Not Significant	0.714818	0.005218	0.747814	Significant Decrease	Significant Decrease
C-179	116.391	117.647	442.198	280.107	Tier 2	L-beta-aspartyl-L-phenylalanine	AN02406000	HMDB0011167		19365658				0.992693	0.947786	0.653415	Not Significant	Not Significant	0.892519	0.0568044	0.241765	Not Significant	Not Significant	0.89832	0.288268	0.767081	Not Significant	Not Significant
C-180	116.644	117.892	281.113	119.022	Tier 2	Aminomalonic acid	AN00287000	HMDB0001147	C00872	100714				1.2188	0.173265	0.303787	Not Significant	Not Significant	0.904056	0.405223	0.488711	Not Significant	Not Significant	0.76943	0.047447	0.747814	Significant Decrease	Significant Decrease
A-116	116.791	115.52	369.113	135.055	Tier 2	(+)-threo-2-Amino-3,4-dihydroxybutanoic acid	EF00451001	HMDB0029389		9815262				0.837639	0.167298	0.298747	Not Significant	Not Significant	1.05664	0.57895	0.569303	Not Significant	Not Significant	1.17559	0.189857	0.747814	Not Significant	Not Significant
A-117	116.865	115.601	425.101	191.043	Tier 2	gamma-Carboxyglutamic acid	AN01178000	HMDB0041900		40772				0.867601	0.0665308	0.193519	Not Significant	Not Significant	0.957356	0.426892	0.499404	Not Significant	Not Significant	1.01707	0.887363	0.894596	Not Significant	Not Significant
C-T366	117.1	118.33	323.124	161.032	Tier 2	N-Formyl-Aspartic Acid	AN00750000	HMDB0060495	C01044	88052				1.22569	0.0783152	0.20934	Not Significant	Not Significant	1.0133	0.880527	0.67316	Not Significant	Not Significant	0.883501	0.139731	0.747814	Not Significant	Not Significant
C-T67	117.5	118.72	373.187	211.096	Tier 2	N-Acetyl-N(Pi)-Methyl-L-Histidine	PR01450000							0.989533	0.952839	0.654478	Not Significant	Not Significant	0.692176	0.0161031	0.162612	Significant Decrease	Significant Decrease	0.680493	0.0938995	0.747814	Not Significant	Not Significant
A-120	117.791	116.602	436.117	202.059	Tier 2	N3-Fumaroyl-L-2,3-diaminopropanoic acid	ED01316000		C20961	46926286				0.821054	0.00773909	0.0737312	Significant Decrease	Significant Decrease	0.921097	0.26673	0.411484	Not Significant	Not Significant	0.89775	0.342901	0.777283	Not Significant	Not Significant
C-193	118.076	119.273	291.134	129.043	Tier 2	Isomer 1 of L-1-Pyrroline-3-hydroxy-5-carboxylic acid	AN00380005	HMDB0001369	C04281	11966267				0.94373	0.482781	0.49027	Not Significant	Not Significant	0.980316	0.743348	0.633448	Not Significant	Not Significant	0.894422	0.148488	0.747814	Not Significant	Not Significant
A-T51750	118.1	119.71	436.117	202.059	Tier 2	Penmacric acid	EF01316001	HMDB0029436		5231917				0.814882	0.00787773	0.0745338	Significant Decrease	Significant Decrease	0.907092	0.160767	0.340147	Not Significant	Not Significant	0.898037	0.367571	0.784523	Not Significant	Not Significant
H-T5339	118.4	119.59	354.164	120.103	Tier 2	betaine Aldehyde Hydrate	BP00303000	HMDB0304272		6395359				0.978061	0.69168	0.573539	Not Significant	Not Significant	1.05372	0.365873	0.467486	Not Significant	Not Significant	1.05436	0.418671	0.792886	Not Significant	Not Significant
C-201	118.732	119.906	430.173	268.081	Tier 2	3-Deoxy-D-glycero-D-galacto-2-nonulosonic acid	AN02219001	HMDB0000425		22833524				0.962775	0.827018	0.619052	Not Significant	Not Significant	0.78085	0.193524	0.365204	Not Significant	Not Significant	0.991392	0.970544	0.903371	Not Significant	Not Significant
C-T254	118.8	119.97	430.173	268.079	Tier 2	2-O-(Alpha-Mannosyl)-Glyceric Acid	AN02219000		C11544	5460194				0.945727	0.751137	0.59435	Not Significant	Not Significant	0.779707	0.19227	0.36411	Not Significant	Not Significant	0.999692	0.998951	0.904937	Not Significant	Not Significant
A-124	118.813	117.707	492.144	258.085	Tier 2	Isomer 1 of L-gamma-Glutamyl-(3R)-L-beta-ethynylserine	ED02071001		C22140	137553782				0.98548	0.732432	0.588109	Not Significant	Not Significant	1.031	0.390373	0.482529	Not Significant	Not Significant	1.0383	0.576907	0.834838	Not Significant	Not Significant
C-T427	119.2	120.36	337.139	175.048	Tier 2	N-Formyl-Glutamic Acid	AN00952001	HMDB0003470	C01045	439376				0.951789	0.686423	0.571407	Not Significant	Not Significant	1.35501	0.0233394	0.182413	Significant Increase	Significant Increase	1.05478	0.732319	0.870393	Not Significant	Not Significant
C-T488	119.2	120.36	356.134	194.043	Tier 2	5-Dehydro-L-gluconic acid	AN01214010		C21644	23392971				1.0696	0.42131	0.459404	Not Significant	Not Significant	0.890029	0.155443	0.334846	Not Significant	Not Significant	0.864404	0.0929077	0.747814	Not Significant	Not Significant
C-T5614	119.4	120.55	349.209	187.121	Tier 2	8-Amino-7-oxononanoic acid	AN01115001	HMDB0240687	C01092	173				0.877831	0.305682	0.398614	Not Significant	Not Significant	0.979993	0.824609	0.659372	Not Significant	Not Significant	0.895066	0.545482	0.82339	Not Significant	Not Significant
A-T354	119.8	121.39	389.096	155.035	Tier 2	N-Methylethanolamine Phosphate	AN00681000	HMDB0060173	C01210	439436				1.12832	0.131296	0.267735	Not Significant	Not Significant	0.998529	0.990884	0.698584	Not Significant	Not Significant	0.90526	0.402091	0.789334	Not Significant	Not Significant
A-T236	121.2	122.77	424.154	190.095	Tier 2	Tabtoxin Biosynthesis Intermediate 4	BM01168004		C20914	92042780				1.39788	0.00946539	0.0809462	Significant Increase	Significant Increase	1.10209	0.525961	0.548149	Not Significant	Not Significant	0.777675	0.110385	0.747814	Not Significant	Not Significant
A-T269	122.2	123.75	397.107	163.048	Tier 2	L-erythro-4-Hydroxyglutamic acid	AN00782000		C05947	440854				0.576688	0.0019789	0.0463224	Significant Decrease	Significant Decrease	0.750269	0.00931559	0.138293	Significant Decrease	Significant Decrease	1.17133	0.264008	0.764869	Not Significant	Not Significant
A-T289	122.2	123.75	493.175	259.117	Tier 2	Glutaminyl-Hydroxyproline	AN02089000	HMDB0028798		69040781				0.537705	0.00583328	0.0669313	Significant Decrease	Significant Decrease	0.69117	0.00564059	0.124577	Significant Decrease	Significant Decrease	1.06712	0.716752	0.864878	Not Significant	Not Significant
A-T446	122.2	123.75	407.139	173.08	Tier 2	5-Guanidino-2-Oxopentanoic Acid	AN00927000	HMDB0004225	C03771	558				0.897299	0.0297888	0.134063	Not Significant	Not Significant	1.0007	0.988894	0.698229	Not Significant	Not Significant	0.94011	0.38382	0.786077	Not Significant	Not Significant
H-T1499	122.9	123.93	456.128	222.067	Tier 2	Cysteinyl-Threonine	AN01608001	HMDB0028785		20574757				1.02709	0.664814	0.5641	Not Significant	Not Significant	0.988878	0.884134	0.674268	Not Significant	Not Significant	0.90452	0.216674	0.754528	Not Significant	Not Significant
A-137	123.015	122.253	471.143	237.085	Tier 2	Deoxyeritadenine	EF01790005	HMDB0029928		5318134				0.64961	0.104697	0.239975	Not Significant	Not Significant	0.841693	0.056282	0.241765	Not Significant	Not Significant	1.29791	0.383505	0.786077	Not Significant	Not Significant
K-T100	123.9	125.07	434.106	186.016	Tier 2	Maleylpyruvic acid/3-Fumarylpyruvic acid	AN01100000		C02167	5280494				0.892356	0.616737	0.548592	Not Significant	Not Significant	0.856617	0.214355	0.380374	Not Significant	Not Significant	0.91795	0.631375	0.84996	Not Significant	Not Significant
H-T1652	124.2	125.18	471.144	237.086	Tier 2	Orinapterin	AN01790007	HMDB0000817		12646210				0.936968	0.444131	0.4715	Not Significant	Not Significant	0.894209	0.107511	0.299046	Not Significant	Not Significant	0.891744	0.36131	0.782461	Not Significant	Not Significant
C-T586	124.9	125.86	296.124	134.033	Tier 2	(S)-Ureidoglycolic acid	AN00436000	HMDB0001005	C00603	439269				1.02355	0.777467	0.603099	Not Significant	Not Significant	1.12645	0.520876	0.546748	Not Significant	Not Significant	1.04491	0.812479	0.87976	Not Significant	Not Significant
C-T460	125.3	126.24	307.165	145.074	Tier 2	(S)-5-Amino-3-oxohexanoic acid	AN00561008	HMDB0012131	C03656	440077				0.910408	0.38498	0.442246	Not Significant	Not Significant	0.807741	0.0016922	0.108256	Significant Decrease	Significant Decrease	0.860752	0.0801853	0.747814	Not Significant	Not Significant
H-113	125.315	126.256	461.149	227.09	Tier 2	Isomer 1 of Deoxycytidine	AN01672000	HMDB0000014	C00881	13711				1.1365	0.111995	0.247377	Not Significant	Not Significant	0.991062	0.843888	0.663681	Not Significant	Not Significant	1.04826	0.503216	0.811556	Not Significant	Not Significant
A-T351	126.3	127.79	381.109	147.053	Tier 2	4-Hydroxyglutamate Semialdehyde	AN00583004	HMDB0006556	C05938	440851				0.941375	0.0964359	0.230893	Not Significant	Not Significant	1.00676	0.880676	0.673184	Not Significant	Not Significant	0.984156	0.692132	0.863195	Not Significant	Not Significant
C-T435	126.6	127.5	406.234	244.142	Tier 2	Hydroxyprolyl-Isoleucine	AN01876000	HMDB0028866		61157357				0.8751	0.253872	0.362901	Not Significant	Not Significant	0.962233	0.718289	0.624801	Not Significant	Not Significant	0.926331	0.591309	0.838067	Not Significant	Not Significant
H-T5656	127.3	128.17	326.13	92.0712	Tier 2	Serinol	BP00138000			6993193				0.940744	0.11525	0.250703	Not Significant	Not Significant	1.03112	0.628381	0.590722	Not Significant	Not Significant	1.05284	0.359068	0.782277	Not Significant	Not Significant
A-T288	127.6	129.07	438.133	204.075	Tier 2	gamma-Glutamyl-Glycine	AN01346001	HMDB0029149, HMDB11667, HMDB29149		100099				0.7316	0.0208303	0.114493	Significant Decrease	Significant Decrease	0.85472	0.0273617	0.191266	Not Significant	Not Significant	1.00726	0.956434	0.902656	Not Significant	Not Significant
C-T466	127.6	128.46	235.108	73.0164	Tier 2	Iminoglycine	AN00064000		C15809	3080609				0.993564	0.924978	0.647201	Not Significant	Not Significant	1.10047	0.0542265	0.240319	Not Significant	Not Significant	1.00307	0.961646	0.903371	Not Significant	Not Significant
A-T705	129.3	130.74	392.127	158.069	Tier 2	5-Hydroxyectoine	AN00716000		C16432	12011795				0.883864	0.149702	0.283432	Not Significant	Not Significant	0.96827	0.555788	0.560387	Not Significant	Not Significant	0.942419	0.489782	0.81122	Not Significant	Not Significant
C-T930	129.3	130.1	275.141	113.048	Tier 2	1-Pyrroline-5-Carboxylic Acid	AN00247000	HMDB01301	C03912	1196				0.841174	0.0372624	0.14737	Not Significant	Not Significant	0.982495	0.912023	0.679628	Not Significant	Not Significant	0.965962	0.717037	0.864878	Not Significant	Not Significant
H-T1249	129.4	130.2	429.135	195.074	Tier 2	2-Amino-2-deoxy-D-gluconic acid	AN01231000		C03752	73563				1.25618	0.230775	0.347195	Not Significant	Not Significant	1.16028	0.396899	0.485026	Not Significant	Not Significant	1.02778	0.892678	0.895447	Not Significant	Not Significant
C-255	129.435	130.231	293.113	131.022	Tier 2	Iminoaspartic acid	AN00403001	HMDB0001131	C05840	796				1.01144	0.913703	0.644454	Not Significant	Not Significant	1.03547	0.665302	0.604482	Not Significant	Not Significant	0.914048	0.459729	0.804969	Not Significant	Not Significant
H-T5593	129.6	130.39	482.197	248.141	Tier 2	3beta-Hydroxycostunolide	BP01941013			90657225				1.1293	0.397352	0.447307	Not Significant	Not Significant	1.14891	0.456363	0.514856	Not Significant	Not Significant	1.06062	0.611115	0.844873	Not Significant	Not Significant
A-156	129.649	129.429	510.191	276.132	Tier 2	N6-(L-1,3-Dicarboxypropyl)-L-lysine	AN02354000	HMDB0000279	C00449	160556				0.530957	0.149557	0.283394	Not Significant	Not Significant	0.914124	0.356455	0.463029	Not Significant	Not Significant	1.58853	0.263094	0.764869	Not Significant	Not Significant
C-261	129.972	130.749	380.218	218.127	Tier 2	Threoninyl-Valine	AN01548004	HMDB0029074		7020901				0.444484	0.00942656	0.0809172	Significant Decrease	Significant Decrease	1.32863	0.400213	0.486533	Not Significant	Not Significant	2.15027	0.00784674	0.747814	Significant Increase	Significant Increase
C-265	130.351	131.115	299.154	274.126	Tier 2	N2-Succinyl-L-arginine	AN02322002		C03296	439968				1.1114	0.289593	0.388168	Not Significant	Not Significant	1.0694	0.603615	0.579148	Not Significant	Not Significant	0.914831	0.57483	0.834838	Not Significant	Not Significant
C-T923	130.8	131.55	293.113	131.022	Tier 2	2-Oxosuccinamic Acid	AN00403000		C02362	439716				1.01225	0.909984	0.643956	Not Significant	Not Significant	1.03323	0.67787	0.609131	Not Significant	Not Significant	0.909693	0.43597	0.798503	Not Significant	Not Significant
A-160	131.16	131.063	397.143	163.085	Tier 2	2-Deoxy-scyllo-inosamine	AN00788000							1.00362	0.915477	0.644692	Not Significant	Not Significant	1.04734	0.228867	0.388917	Not Significant	Not Significant	1.03478	0.696353	0.863223	Not Significant	Not Significant
C-T490	131.7	132.42	337.14	175.048	Tier 2	N-AcetyAspartic Acid	AN00952000							1.02993	0.776089	0.602644	Not Significant	Not Significant	0.959939	0.459875	0.516955	Not Significant	Not Significant	0.777652	0.0492157	0.747814	Significant Decrease	Significant Decrease
K-T27	132.4	133.44	412.152	164.069	Tier 2	L-Fuculose/L-Rhamnulose	AN00796002	HMDB0060267	C01721	6857362				0.317051	0.0166961	0.104427	Significant Decrease	Significant Decrease	0.334933	0.012266	0.146475	Significant Decrease	Significant Decrease	0.905837	0.752929	0.872985	Not Significant	Not Significant
C-276	132.428	133.118	238.107	76.0156	Tier 2	Isomer 1 of Glycolic Acid	AN00080000	HMDB0000115	C00160	757				1.02392	0.696403	0.575458	Not Significant	Not Significant	1.08126	0.108773	0.299971	Not Significant	Not Significant	1.00227	0.966578	0.903371	Not Significant	Not Significant
C-280	133.565	134.215	365.182	203.09	Tier 2	Alanyl-Asparagine	AN01334000	HMDB0028682		1549440				0.986468	0.907273	0.643706	Not Significant	Not Significant	0.88163	0.118209	0.308076	Not Significant	Not Significant	0.818601	0.170511	0.747814	Not Significant	Not Significant
H-T1803	133.7	134.34	485.158	251.102	Tier 2	5'-Deoxyadenosine	AN01981001	HMDB0001983	C05198	439182				0.975548	0.535365	0.51463	Not Significant	Not Significant	0.907649	0.108381	0.299903	Not Significant	Not Significant	1.01065	0.877225	0.893541	Not Significant	Not Significant
C-T650	134.8	135.41	368.101	206.006	Tier 2	3-Oxalomalic Acid	AN01368000	HMDB0245962	C01990	439620				1.06969	0.592905	0.540413	Not Significant	Not Significant	1.0404	0.587973	0.573477	Not Significant	Not Significant	0.89347	0.360083	0.782277	Not Significant	Not Significant
H-148	136.845	137.379	475.164	241.106	Tier 2	Isomer 1 of 5-Methyl-2'-deoxycytidine	AN01835000	HMDB0002224	C03592	440055				1.20444	0.0138031	0.0950264	Significant Increase	Significant Increase	1.00135	0.989254	0.698229	Not Significant	Not Significant	1.13238	0.350634	0.780906	Not Significant	Not Significant
C-315	137.865	138.363	371.161	209.069	Tier 2	Isomer 1 of N-[2-(4-Hydroxyphenyl)Acetyl]Glycine	AN01417001	HMDB0000735	C05596	440732				1.04426	0.514206	0.506735	Not Significant	Not Significant	0.944011	0.471391	0.523364	Not Significant	Not Significant	0.89031	0.31424	0.768908	Not Significant	Not Significant
C-T591	139.5	139.94	291.134	129.043	Tier 2	1-Pyrroline-3-Hydroxy-5-Carboxylic Acid	AN00380005	HMDB0001369	C04281	11966267				1.01976	0.854494	0.627843	Not Significant	Not Significant	0.993575	0.95043	0.689273	Not Significant	Not Significant	0.771015	0.0452245	0.747814	Significant Decrease	Significant Decrease
C-T55	139.5	139.94	449.204	287.112	Tier 2	N-Ribosylhistidine	AN02508000	HMDB0002089		126923				0.958117	0.657561	0.5617	Not Significant	Not Significant	0.894544	0.131846	0.319042	Not Significant	Not Significant	0.911433	0.381367	0.786077	Not Significant	Not Significant
A-177	139.768	140.374	266.096	32.0371	Tier 2	Isomer 2 of Hydrazine	AN00010000	HMDB0012973	C05361	9321				0.934341	0.0835064	0.215206	Not Significant	Not Significant	1.03187	0.130584	0.317744	Not Significant	Not Significant	1.00231	0.941888	0.902656	Not Significant	Not Significant
C-T700	140.3	140.71	392.164	230.072	Tier 2	(5S)-3-(2-Aminoethylsulfanyl)-7-Oxo-1-Azabicyclo[3.2.0]Heptane-2-Carboxylic Acid	BM01706000		C20817	92042760				0.958856	0.643537	0.557532	Not Significant	Not Significant	1.06038	0.416866	0.494653	Not Significant	Not Significant	1.05401	0.580921	0.834844	Not Significant	Not Significant
H-T2376	140.3	140.71	555.201	321.142	Tier 2	Salbostatin	BM02984000		C17698	9818549				1.10805	0.126582	0.262515	Not Significant	Not Significant	1.06488	0.374959	0.473217	Not Significant	Not Significant	0.958832	0.544602	0.822589	Not Significant	Not Significant
C-T576	141.1	141.48	340.139	178.048	Tier 2	2-Deoxy-5-keto-D-gluconic acid	AN00993010		C06892	441201				1.05551	0.462613	0.480468	Not Significant	Not Significant	1.08272	0.21334	0.379459	Not Significant	Not Significant	1.0341	0.662816	0.856069	Not Significant	Not Significant
C-343	141.446	141.817	238.107	76.0158	Tier 2	Isomer 2 of Glycolic Acid	AN00080000	HMDB0000115	C00160	757				1.04315	0.569361	0.528758	Not Significant	Not Significant	1.05053	0.230456	0.389504	Not Significant	Not Significant	1.00763	0.904695	0.896802	Not Significant	Not Significant
H-T792	141.5	141.87	398.124	164.069	Tier 2	L-Rhamnofuranose	AN00796003		C02431	11953811				0.937166	0.305519	0.398566	Not Significant	Not Significant	1.03006	0.551189	0.558873	Not Significant	Not Significant	0.987571	0.911753	0.898269	Not Significant	Not Significant
K-T90	142.8	143.68	402.125	154.038	Tier 2	Imidazole pyruvic acid	AN00671001		C03277	794				1.16099	0.172531	0.30335	Not Significant	Not Significant	0.963432	0.649817	0.598736	Not Significant	Not Significant	0.906382	0.334723	0.774112	Not Significant	Not Significant
C-352	143.372	143.675	251.103	89.0112	Tier 2	Oxamic acid	AN00123000		C01444	974				1.1326	0.245181	0.357718	Not Significant	Not Significant	0.881034	0.23595	0.392754	Not Significant	Not Significant	0.699269	0.00359093	0.747814	Significant Decrease	Significant Decrease
C-T889	143.5	143.8	337.148	175.059	Tier 2	N-Acetyl-(S)-Ureidoglycine	PR00955001							1.12816	0.126247	0.262397	Not Significant	Not Significant	1.03543	0.730816	0.628885	Not Significant	Not Significant	1.01023	0.916155	0.898269	Not Significant	Not Significant
C-353	143.587	143.882	323.161	322.139	Tier 2	Isomer 1 of Avenic acid A	EF02995000	HMDB0030416		16070004				1.12915	0.141265	0.276904	Not Significant	Not Significant	1.00708	0.90283	0.677957	Not Significant	Not Significant	0.936206	0.199557	0.747814	Not Significant	Not Significant
C-T327	143.8	144.09	357.111	195.02	Tier 2	N-Acetyl-3-Sulfino-L-Alanine	PR01225000							1.07783	0.365527	0.430217	Not Significant	Not Significant	1.03628	0.723975	0.626291	Not Significant	Not Significant	0.933478	0.535366	0.819325	Not Significant	Not Significant
H-173	143.865	144.151	475.176	241.118	Tier 2	L-threo-Tetrahydrobiopterin	AN01838001		C20264	10220406				0.980503	0.686084	0.571407	Not Significant	Not Significant	1.01547	0.783901	0.647574	Not Significant	Not Significant	0.938999	0.358633	0.781938	Not Significant	Not Significant
H-T984	144.6	144.86	410.137	176.08	Tier 2	Glycyl-Threonine	AN00972001	HMDB0028851		351980				0.967029	0.647277	0.558419	Not Significant	Not Significant	0.818879	0.0560378	0.241606	Not Significant	Not Significant	0.836273	0.0460805	0.747814	Not Significant	Not Significant
H-T1693	144.6	144.86	475.175	241.118	Tier 2	Tetrahydrobiopterin	AN01838000	HMDB0000027	C00272	44257				0.973687	0.515517	0.507515	Not Significant	Not Significant	1.01129	0.847447	0.664494	Not Significant	Not Significant	0.934811	0.306579	0.767081	Not Significant	Not Significant
H-175	145.27	145.506	467.18	233.122	Tier 2	Hydroxypropionylcarnitine	EF01743000	HMDB0013125		53481614				0.923418	0.201898	0.3248	Not Significant	Not Significant	0.973946	0.475519	0.525008	Not Significant	Not Significant	0.971332	0.649895	0.852787	Not Significant	Not Significant
H-T1327	145.3	145.53	438.169	204.111	Tier 2	N2-Acetyl-L-Hydroxylysine	PR01349003							0.831784	0.150685	0.284351	Not Significant	Not Significant	0.93013	0.472296	0.523887	Not Significant	Not Significant	1.10129	0.33075	0.773218	Not Significant	Not Significant
C-T5719	146.6	146.79	317.111	155.022	Tier 2	2,6-Dihydroxynicotinic acid	AN00679002		C15523	11954198				1.01649	0.890635	0.639703	Not Significant	Not Significant	0.822365	0.0457677	0.227986	Significant Decrease	Significant Decrease	0.863425	0.242713	0.758333	Not Significant	Not Significant
K-T138	146.6	147.42	462.111	214.024	Tier 2	1-Deoxy-D-xylulose 5-phosphate	AN01481002	HMDB0001213	C11437	443201				1.0943	0.154625	0.288569	Not Significant	Not Significant	0.89096	0.0236078	0.182413	Not Significant	Not Significant	0.911396	0.322621	0.77124	Not Significant	Not Significant
C-371	146.956	147.133	364.234	202.143	Tier 2	Isomer 1 of Dimethyl-Arginine	AN01326000	HMDB0001539	C03626	123831				1.09375	0.140104	0.275859	Not Significant	Not Significant	1.03406	0.413072	0.493195	Not Significant	Not Significant	0.968292	0.778383	0.877457	Not Significant	Not Significant
C-378	147.454	147.612	341.117	179.025	Tier 2	S-Carboxymethyl-L-cysteine	EF01001000	HMDB0029415		1080				1.13843	0.128325	0.26413	Not Significant	Not Significant	1.06796	0.178493	0.353646	Not Significant	Not Significant	0.92873	0.451939	0.803872	Not Significant	Not Significant
A-T436	148.4	149.48	452.149	218.09	Tier 2	Hydroxyprolyl-Serine	AN01544003	HMDB0028872		10130637				0.812227	0.00942069	0.0809172	Significant Decrease	Significant Decrease	0.910213	0.331529	0.450663	Not Significant	Not Significant	1.09584	0.460029	0.804969	Not Significant	Not Significant
C-382	148.541	148.689	371.161	209.07	Tier 2	Isomer 2 of N-[2-(4-Hydroxyphenyl)Acetyl]Glycine	AN01417001	HMDB0000735	C05596	440732				1.07213	0.241332	0.354672	Not Significant	Not Significant	0.976818	0.758505	0.638891	Not Significant	Not Significant	0.881342	0.143156	0.747814	Not Significant	Not Significant
H-T1214	149	149.15	426.122	192.063	Tier 2	5-epi-Valiolone	BM01198000		C17694	25201795				0.985499	0.872141	0.633878	Not Significant	Not Significant	0.912664	0.313905	0.440054	Not Significant	Not Significant	1.01973	0.861629	0.888444	Not Significant	Not Significant
H-207	150.044	150.187	543.164	309.106	Tier 2	N-Acetylneuraminic acid	AN02835000		C00270	439197				0.992153	0.924884	0.647201	Not Significant	Not Significant	1.0273	0.662101	0.603374	Not Significant	Not Significant	0.987521	0.889747	0.894895	Not Significant	Not Significant
H-T1602	150.4	150.54	466.166	232.106	Tier 2	Threoninyl-Hydroxyproline	AN01730003	HMDB0029062		69041809				0.951514	0.486401	0.49209	Not Significant	Not Significant	0.983825	0.88355	0.674212	Not Significant	Not Significant	1.00626	0.958846	0.902931	Not Significant	Not Significant
C-T888	150.7	150.84	307.129	145.037	Tier 2	Ketoglutarate	AN00557000	HMDB0001552	C00940	48				1.06775	0.614813	0.548176	Not Significant	Not Significant	1.04457	0.532908	0.550889	Not Significant	Not Significant	1.05256	0.671731	0.859483	Not Significant	Not Significant
C-399	150.971	151.111	307.129	145.038	Tier 2	4-Oxoglutaramic acid	AN00557001		C05572	440726				1.07975	0.565992	0.527989	Not Significant	Not Significant	1.05333	0.465093	0.51996	Not Significant	Not Significant	1.04701	0.704243	0.863299	Not Significant	Not Significant
A-T409	151	151.95	380.128	146.069	Tier 2	Isoglutamine	AN00574004		C16673	164697				0.979099	0.413613	0.4558	Not Significant	Not Significant	1.02177	0.693023	0.614462	Not Significant	Not Significant	0.937334	0.212027	0.754528	Not Significant	Not Significant
H-T1065	151.2	151.34	414.122	180.063	Tier 2	D-Tagatose	AN01024002	HMDB0003418	C00795	439312				1.07694	0.141597	0.277363	Not Significant	Not Significant	0.980228	0.710246	0.621659	Not Significant	Not Significant	0.932087	0.339396	0.775397	Not Significant	Not Significant
C-T797	151.7	151.84	390.239	228.147	Tier 2	Leucyl-Proline	AN01688001	HMDB0028937, HMDB11175, HMDB28937		80817				1.10993	0.48907	0.493023	Not Significant	Not Significant	1.35157	0.0544351	0.240319	Not Significant	Not Significant	0.936539	0.714217	0.864451	Not Significant	Not Significant
A-222	152.123	153.021	426.116	192.058	Tier 2	Alanyl-Cysteine	AN01197000	HMDB0028684		10058401				1.35217	0.000969649	0.0378939	Significant Increase	Significant Increase	1.37028	0.00437806	0.122752	Significant Increase	Significant Increase	1.04233	0.500435	0.811278	Not Significant	Not Significant
A-223	152.243	153.136	493.171	259.113	Tier 2	Hydroxyprolyl-Glutamine	AN02089001	HMDB0028861		61157217				0.874598	0.108065	0.244328	Not Significant	Not Significant	0.92114	0.081003	0.269636	Not Significant	Not Significant	0.992325	0.898507	0.895813	Not Significant	Not Significant
H-T1733	152.3	152.43	479.158	245.101	Tier 2	Hydroxyprolyl-Asparagine	AN01887001	HMDB0028858		61158096				0.928835	0.440648	0.470141	Not Significant	Not Significant	1.03343	0.737423	0.631176	Not Significant	Not Significant	0.9634	0.676638	0.859996	Not Significant	Not Significant
C-T1186	152.4	152.53	321.179	159.089	Tier 2	5-Acetamidopentanoic Acid	AN00725008	HMDB0012175	C03087	439903				0.987066	0.881381	0.636894	Not Significant	Not Significant	1.10517	0.0714552	0.258402	Not Significant	Not Significant	1.05908	0.621305	0.846688	Not Significant	Not Significant
H-T1985	153	153.13	502.141	268.081	Tier 2	Allopurinol riboside	AN02220001	HMDB0000481		5273534				0.948371	0.490558	0.493584	Not Significant	Not Significant	0.977316	0.716736	0.624683	Not Significant	Not Significant	0.9783	0.736798	0.871	Not Significant	Not Significant
A-229	153.241	154.085	309.09	75.0318	Tier 2	Isomer 1 of Glycine	AN00076000	HMDB0000123	C00037	750				0.793829	0.0591317	0.185009	Not Significant	Not Significant	0.958149	0.301834	0.431703	Not Significant	Not Significant	1.05886	0.691016	0.862357	Not Significant	Not Significant
A-T793	153.8	154.62	422.138	188.08	Tier 2	Tabtoxinine-Delta-Lactam	BM01130003		C20920	92042783				0.962301	0.565861	0.527942	Not Significant	Not Significant	1.02829	0.619448	0.587063	Not Significant	Not Significant	1.07172	0.537648	0.81954	Not Significant	Not Significant
H-T5415	153.8	153.93	381.114	147.053	Tier 2	L-4-Hydroxyglutamate semialdehyde	AN00583004	HMDB0006556	C05938	440851				0.916769	0.4327	0.465671	Not Significant	Not Significant	0.832738	0.272698	0.41598	Not Significant	Not Significant	1.22876	0.261511	0.764869	Not Significant	Not Significant
C-413	153.86	153.988	306.144	144.053	Tier 2	N-Nitrosoproline	AN00545000	HMDB0041946	C19485	24141				1.07503	0.498262	0.4982	Not Significant	Not Significant	0.949917	0.536442	0.552637	Not Significant	Not Significant	0.896559	0.401131	0.789334	Not Significant	Not Significant
C-415	153.883	154.012	325.155	163.064	Tier 2	4-(3-Pyridyl)-3-butenoic acid	AN00785003	HMDB0001424		5478892				0.991177	0.908179	0.64373	Not Significant	Not Significant	0.966932	0.618643	0.58694	Not Significant	Not Significant	1.05468	0.521747	0.817479	Not Significant	Not Significant
C-T5608	154.1	154.23	325.155	163.067	Tier 2	Homomethionine	BP00787001	HMDB0030406	C17213	10329619				0.999326	0.992566	0.664817	Not Significant	Not Significant	0.961424	0.573644	0.567496	Not Significant	Not Significant	1.05404	0.51651	0.815562	Not Significant	Not Significant
H-T985	154.6	154.73	410.137	176.08	Tier 2	Threoninyl-Glycine	AN00972003	HMDB0029061		7010575				0.762547	0.216611	0.336737	Not Significant	Not Significant	0.777495	0.0920027	0.282569	Not Significant	Not Significant	1.01343	0.940792	0.902656	Not Significant	Not Significant
A-T513	155.3	156.06	466.166	232.106	Tier 2	N2-Succinyl-L-ornithine	AN01730007	HMDB0001199	C03415	127370				0.874314	0.0735477	0.20331	Not Significant	Not Significant	0.998229	0.971413	0.694888	Not Significant	Not Significant	1.18394	0.0727189	0.747814	Not Significant	Not Significant
C-T394	156.4	156.53	375.156	213.064	Tier 2	N,N-Dihydroxy-L-Tyrosine	BM01473001		C15503	5461147				1.02456	0.641652	0.557216	Not Significant	Not Significant	1.15301	0.0589285	0.24482	Not Significant	Not Significant	0.99624	0.971682	0.903371	Not Significant	Not Significant
H-T1168	157	157.13	422.137	188.08	Tier 2	L-glycyl-L-hydroxyproline	AN01130001	HMDB0011173		11862107				0.985373	0.792032	0.607848	Not Significant	Not Significant	0.953311	0.272273	0.415637	Not Significant	Not Significant	0.944873	0.535928	0.819325	Not Significant	Not Significant
C-435	157.043	157.174	307.201	145.11	Tier 2	N,N-dimethyl-L-Valine	BP00563000			11008044				1.00449	0.973674	0.66014	Not Significant	Not Significant	1.27165	0.0100178	0.140601	Significant Increase	Significant Increase	1.13352	0.360672	0.782277	Not Significant	Not Significant
A-T509	157.8	158.49	394.142	160.085	Tier 2	N(Alpha)-Acetyl-2,4-Diaminobutyric Acid	AN00738001		C06442	441021				1.01865	0.548995	0.520361	Not Significant	Not Significant	0.983345	0.719514	0.624985	Not Significant	Not Significant	0.890349	0.191206	0.747814	Not Significant	Not Significant
H-T1066	157.8	157.93	414.121	180.063	Tier 2	3-Deoxyarabinohexonic acid	AN01024006	HMDB0000346		152990				1.06553	0.19281	0.31863	Not Significant	Not Significant	0.985249	0.76381	0.640406	Not Significant	Not Significant	0.939073	0.360788	0.782277	Not Significant	Not Significant
A-5244	157.994	158.675	394.143	160.084	Tier 2	N(gamma)-Acetyldiaminobutyric acid	AN00738001		C06442	441021				1.04951	0.0339855	0.141631	Not Significant	Not Significant	1.09034	0.0822455	0.271164	Not Significant	Not Significant	0.964437	0.478263	0.808348	Not Significant	Not Significant
A-245	158.197	158.872	367.132	133.074	Tier 2	L-2-Amino-5-hydroxypentanoic acid	EF00433001	HMDB0031658		95562				0.966113	0.537651	0.515686	Not Significant	Not Significant	1.00535	0.947596	0.688685	Not Significant	Not Significant	1.02634	0.827535	0.88302	Not Significant	Not Significant
A-248	158.83	159.486	414.122	180.063	Tier 2	4-Chloro-L-lysine	BM01026000		C22137	550920				1.10323	0.0175577	0.106972	Not Significant	Not Significant	0.967195	0.620352	0.587443	Not Significant	Not Significant	1.01272	0.835599	0.884282	Not Significant	Not Significant
C-447	159.849	159.989	323.161	322.139	Tier 2	Avenic acid A	EF02995000	HMDB0030416		16070004				1.1855	0.0228487	0.118932	Not Significant	Not Significant	1.02904	0.60355	0.579148	Not Significant	Not Significant	1.05133	0.669701	0.85845	Not Significant	Not Significant
A-T494	159.9	160.52	452.148	218.09	Tier 2	Alanyl-Glutamic Acid	AN01544002	HMDB0028686		128841				0.651913	0.014192	0.0964152	Significant Decrease	Significant Decrease	0.745046	0.00230093	0.111678	Significant Decrease	Significant Decrease	1.08261	0.543171	0.821843	Not Significant	Not Significant
C-T377	159.9	160.04	323.161	161.069	Tier 2	O-Acetyl-Homoserine	AN00754002		C01077	439389				1.202	0.017936	0.108084	Significant Increase	Significant Increase	1.03842	0.592071	0.575329	Not Significant	Not Significant	1.06275	0.660643	0.856069	Not Significant	Not Significant
H-T760	159.9	160.04	396.111	162.053	Tier 2	3-Hydroxymethylglutaric acid	AN00769001	HMDB0000355	C03761	1662				1.10045	0.0465075	0.165151	Not Significant	Not Significant	1.03078	0.610508	0.583366	Not Significant	Not Significant	1.02497	0.667622	0.857804	Not Significant	Not Significant
C-T1240	160.6	160.74	553.268	230.09	Tier 2	Aspartyl-L-proline	AN01708005	HMDB0002335		170612				1.52215	0.00253293	0.0493986	Significant Increase	Significant Increase	1.12416	0.226188	0.386921	Not Significant	Not Significant	0.855535	0.305319	0.767081	Not Significant	Not Significant
C-T1190	160.6	160.74	425.209	263.119	Tier 2	7-Mercaptoheptanoylthreonine	BM02156000		C16594	24892802				1.18131	0.0668688	0.193733	Not Significant	Not Significant	1.12293	0.178401	0.353646	Not Significant	Not Significant	1.03328	0.70365	0.863299	Not Significant	Not Significant
H-T1902	160.9	161.04	494.156	260.101	Tier 2	Hydroxyprolyl-Glutamic acid	AN02107000	HMDB0028862		61161456				1.14642	0.157773	0.291071	Not Significant	Not Significant	0.984182	0.767404	0.641332	Not Significant	Not Significant	0.926474	0.347619	0.779619	Not Significant	Not Significant
C-T975	161	161.14	424.222	262.132	Tier 2	Phenylalanyl-Proline	AN02141000	HMDB0011177		7020641				0.966158	0.646292	0.5581	Not Significant	Not Significant	0.974987	0.696933	0.615847	Not Significant	Not Significant	0.970655	0.730965	0.870393	Not Significant	Not Significant
C-T679	161.6	161.74	334.141	172.048	Tier 2	Hydantoin-5-propionic acid	AN00910000	HMDB0001212	C05565	782				1.15463	0.404057	0.45034	Not Significant	Not Significant	1.01194	0.946435	0.688525	Not Significant	Not Significant	0.809358	0.205215	0.751202	Not Significant	Not Significant
A-T521	161.9	162.46	422.138	188.08	Tier 2	Tabtoxinine-Beta-Lactam	BM01130002		C20918	115314				0.965569	0.570768	0.529371	Not Significant	Not Significant	1.03462	0.574914	0.568206	Not Significant	Not Significant	1.07901	0.504452	0.811973	Not Significant	Not Significant
A-T601	162.2	162.75	408.16	174.1	Tier 2	N5-Acetyl-Ornithine	PR00943004			193343				1.22048	0.00618807	0.0682187	Significant Increase	Significant Increase	1.12742	0.0440923	0.225286	Not Significant	Not Significant	0.942765	0.490305	0.811278	Not Significant	Not Significant
K-T98	162.2	162.87	462.134	214.048	Tier 2	2-Hydroxy-6-oxonona-2,4-diene-1,9-dioic acid	AN01483000		C04479	9543133				0.888182	0.292452	0.389651	Not Significant	Not Significant	0.957235	0.465482	0.51996	Not Significant	Not Significant	0.9844	0.869224	0.890577	Not Significant	Not Significant
C-5469	162.698	162.846	271.155	218.127	Tier 2	D-Lysopine	AN01548006		C04020	193187				1.18146	0.00933327	0.0806216	Not Significant	Not Significant	0.98091	0.712104	0.622907	Not Significant	Not Significant	0.920521	0.230995	0.755805	Not Significant	Not Significant
K-128	162.842	163.504	368.128	120.043	Tier 2	L-Erythrulose	AN00297004	HMDB0006293	C02045	5460032				0.962106	0.305185	0.398422	Not Significant	Not Significant	1.07091	0.087728	0.277392	Not Significant	Not Significant	1.06312	0.0713401	0.747814	Not Significant	Not Significant
C-T743	162.9	163.05	284.095	122.004	Tier 2	3-Mercaptolactic Acid	AN00309000	HMDB0002127	C05823	9833951				1.1736	0.123077	0.258931	Not Significant	Not Significant	0.968138	0.578486	0.569003	Not Significant	Not Significant	0.865531	0.374168	0.786077	Not Significant	Not Significant
A-261	162.96	163.487	397.142	163.084	Tier 2	Isomer 1 of 2-Deoxy-scyllo-inosamine	AN00788000							1.10133	0.0304148	0.135175	Not Significant	Not Significant	1.15412	0.0434962	0.224802	Not Significant	Not Significant	1.09269	0.390902	0.787141	Not Significant	Not Significant
A-5264	163.378	163.893	408.159	174.101	Tier 2	N5-Acetyl-L-Ornithine	PR00943004			193343				1.07883	0.31087	0.401028	Not Significant	Not Significant	0.876025	0.178094	0.353245	Not Significant	Not Significant	0.842416	0.160895	0.747814	Not Significant	Not Significant
A-265	163.768	164.27	468.144	234.086	Tier 2	2-[(2-Aminoethylcarbamoyl)methyl]-2-hydroxybutanedioic acid	BM01757002		C22073	75300575				0.93635	0.241433	0.354743	Not Significant	Not Significant	1.01616	0.81562	0.656516	Not Significant	Not Significant	1.05511	0.523828	0.81785	Not Significant	Not Significant
H-T1197	164.6	164.75	425.138	191.079	Tier 2	2-Amino-3,7-dideoxy-D-threo-hept-6-ulosonic acid	AN01184000		C16850	25137912				1.16881	0.426985	0.462123	Not Significant	Not Significant	1.25638	0.225765	0.386806	Not Significant	Not Significant	1.20392	0.169518	0.747814	Not Significant	Not Significant
C-490	164.758	164.912	222.113	60.0212	Tier 2	Isomer 1 of Acetic Acid	AN00031000	HMDB0000042	C00033	176				0.979047	0.771492	0.601083	Not Significant	Not Significant	1.14213	0.0351222	0.209681	Not Significant	Not Significant	1.11208	0.263953	0.764869	Not Significant	Not Significant
C-T559	165.1	165.25	394.233	232.142	Tier 2	Threoninyl-Isoleucine	AN01735003	HMDB0029064		57281443				1.47367	0.014179	0.0964152	Significant Increase	Significant Increase	0.980637	0.90061	0.67777	Not Significant	Not Significant	0.839719	0.271068	0.764869	Not Significant	Not Significant
C-T562	165.3	165.46	539.25	216.075	Tier 2	N-Acetyl-N-Formimino-L-Glutamic Acid	PR01514000							0.870221	0.421678	0.459589	Not Significant	Not Significant	1.04445	0.786142	0.648496	Not Significant	Not Significant	1.22887	0.230373	0.755805	Not Significant	Not Significant
A-271	165.374	165.827	516.094	282.035	Tier 2	N-Acetyl-L-Cystine	PR02422000							1.53447	0.000220673	0.0262394	Significant Increase	Significant Increase	1.57681	0.00399599	0.122311	Significant Increase	Significant Increase	0.998333	0.988774	0.90393	Not Significant	Not Significant
C-495	165.484	165.64	265.118	103.027	Tier 2	Pyruvatoxime	AN00184000	HMDB0002455		6419427				1.08953	0.362583	0.428149	Not Significant	Not Significant	0.926612	0.257247	0.406392	Not Significant	Not Significant	0.922784	0.339762	0.775397	Not Significant	Not Significant
H-T1887	165.9	166.06	493.209	259.153	Tier 2	Hydroxyprolyl-Lysine	AN02092002	HMDB0028868		131750767				0.882364	0.234713	0.349975	Not Significant	Not Significant	0.874548	0.324352	0.446642	Not Significant	Not Significant	1.04663	0.700483	0.863299	Not Significant	Not Significant
A-T960	166	166.43	563.133	329.075	Tier 2	3-Hydroxyanthranilate O-glucuronide	PR03093000							0.989162	0.952708	0.654478	Not Significant	Not Significant	1.05716	0.776271	0.644558	Not Significant	Not Significant	0.985209	0.948564	0.902656	Not Significant	Not Significant
A-T449	166.7	167.11	507.191	273.132	Tier 2	Tabtoxin Biosynthesis Intermediate 6	BM02300000		C20916	92042782				0.640377	0.0219675	0.116711	Significant Decrease	Significant Decrease	0.700017	0.00193231	0.108256	Significant Decrease	Significant Decrease	0.992765	0.965242	0.903371	Not Significant	Not Significant
H-270	166.781	166.941	599.193	365.134	Tier 2	2-(acetylamino)-1,5-anhydro-2-deoxy-3-O-b-D-galactopyranosyl-D-arabino-Hex-1-enitol	AN03566000	HMDB0002278		22833592				0.92281	0.149103	0.283166	Not Significant	Not Significant	0.944088	0.230322	0.389502	Not Significant	Not Significant	1.05472	0.466778	0.807002	Not Significant	Not Significant
C-T319	167	167.16	271.155	218.127	Tier 2	Lysopine	AN01548006		C04020	193187				1.07909	0.178145	0.308388	Not Significant	Not Significant	0.973991	0.585863	0.572307	Not Significant	Not Significant	0.965837	0.489655	0.811155	Not Significant	Not Significant
K-T51	167	167.6	410.138	162.053	Tier 2	2-Dehydro-3-deoxy-L-fuconic acid/2-Dehydro-3-deoxy-L-rhamnonic acid	AN00769000		C03827	5459931				1.15017	0.0240079	0.122394	Not Significant	Not Significant	1.06205	0.2437	0.398601	Not Significant	Not Significant	1.04444	0.552506	0.827623	Not Significant	Not Significant
C-T625	167.8	167.96	303.131	141.043	Tier 2	6-Oxo-1,4,5,6-Tetrahydronicotinic Acid	AN00514001		C04226	151255				0.988891	0.946428	0.653005	Not Significant	Not Significant	0.831285	0.179638	0.35484	Not Significant	Not Significant	0.784829	0.237184	0.755805	Not Significant	Not Significant
C-T5865	168	168.16	454.194	292.102	Tier 2	Canavaninosuccinic acid	AN02577000	HMDB0012197		25201068				1.19696	0.268186	0.371984	Not Significant	Not Significant	1.03945	0.775454	0.644273	Not Significant	Not Significant	0.886773	0.217172	0.754528	Not Significant	Not Significant
C-T1226	168.2	168.36	322.129	160.037	Tier 2	2-Oxoadipic acid	AN00732001	HMDB0000225	C00322	71				1.19869	0.00608859	0.067816	Not Significant	Not Significant	1.08761	0.137331	0.32166	Not Significant	Not Significant	0.953586	0.478643	0.808348	Not Significant	Not Significant
C-T5234	168.4	168.56	279.168	117.079	Tier 2	4-Methylaminobutyric acid	AN00277005		C15987	70703				0.975147	0.793859	0.608477	Not Significant	Not Significant	1.02756	0.721633	0.625693	Not Significant	Not Significant	0.997704	0.98259	0.903371	Not Significant	Not Significant
H-277	168.886	169.052	460.164	226.106	Tier 2	Isomer 1 of (6R)-6-(L-Erythro-1,2-Dihydroxypropyl)-5,6,7,8-tetrahydro-4a-hydroxypterin	AN01660000							0.851846	0.0628145	0.189217	Not Significant	Not Significant	0.879898	0.0324133	0.20403	Not Significant	Not Significant	1.10555	0.380169	0.786077	Not Significant	Not Significant
C-T883	169	169.17	422.089	259.999	Tier 2	2-Hydroxy-3-(4-hydroxyphenyl)propenoate O-sulfate	PR02098001							1.04559	0.35099	0.422793	Not Significant	Not Significant	1.00057	0.983853	0.696945	Not Significant	Not Significant	0.964677	0.462616	0.805748	Not Significant	Not Significant
C-T250	169.5	169.67	391.153	229.059	Tier 2	4-(L-Alanin-3-yl)-2-hydroxy-cis,cis-muconate 6-semialdehyde	AN01694002		C04796	56928064				0.993411	0.904147	0.643619	Not Significant	Not Significant	1.08201	0.0435068	0.224802	Not Significant	Not Significant	1.0528	0.478221	0.808348	Not Significant	Not Significant
C-532	169.513	169.681	406.27	244.179	Tier 2	N-(6-Aminohexanoyl)-6-aminohexanoic acid	BM01878004		C01255	895				0.606539	0.0744814	0.20495	Not Significant	Not Significant	1.22266	0.278972	0.419738	Not Significant	Not Significant	1.5333	0.0907277	0.747814	Not Significant	Not Significant
C-T1247	170.1	170.27	304.116	142.027	Tier 2	Cis,Cis-4-Hydroxymuconic Semialdehyde	BM00525003		C06603	5280969				1.06292	0.428858	0.463503	Not Significant	Not Significant	0.940564	0.432384	0.502169	Not Significant	Not Significant	0.943871	0.44609	0.801446	Not Significant	Not Significant
C-T5600	170.3	170.47	296.113	134.022	Tier 2	3-Dehydro-L-threonic acid	AN00435002		C03064	439896				1.19139	0.0106221	0.0844339	Not Significant	Not Significant	1.20485	0.00300529	0.11368	Significant Increase	Significant Increase	0.99609	0.954758	0.902656	Not Significant	Not Significant
H-T1187	171.1	171.27	424.151	190.095	Tier 2	Alanyl-Threonine	AN01168001	HMDB0028697		6427004				0.879146	0.248503	0.359848	Not Significant	Not Significant	1.23445	0.00884323	0.13576	Significant Increase	Significant Increase	1.28569	0.0432518	0.747814	Significant Increase	Significant Increase
A-291	171.242	171.513	266.096	32.0372	Tier 2	Hydrazine	AN00010000	HMDB0012973	C05361	9321				0.952148	0.183756	0.312709	Not Significant	Not Significant	1.02079	0.405046	0.488652	Not Significant	Not Significant	1.00735	0.835641	0.884282	Not Significant	Not Significant
H-T2383	172	172.17	556.182	322.12	Tier 2	N-((R)-Pantothenoyl)-L-cysteine	AN02992000	HMDB0006834	C04079	440217				0.970898	0.841292	0.622556	Not Significant	Not Significant	0.960407	0.726397	0.627256	Not Significant	Not Significant	0.980631	0.919781	0.898398	Not Significant	Not Significant
C-552	172.093	172.268	456.25	294.159	Tier 2	Leucyl-Tyrosine	AN02610001	HMDB0028941		273262				0.546445	0.0169169	0.105082	Significant Decrease	Significant Decrease	1.21152	0.484946	0.528969	Not Significant	Not Significant	1.76824	0.0175287	0.747814	Significant Increase	Significant Increase
C-T1350	172.1	172.28	292.119	130.027	Tier 2	2,5-Dioxopentanoic acid	AN00392002		C00433	523				1.11402	0.0598279	0.185324	Not Significant	Not Significant	1.18006	0.0158488	0.16209	Not Significant	Not Significant	1.02818	0.615089	0.845285	Not Significant	Not Significant
C-T1038	172.1	172.28	271.628	219.074	Tier 2	O-Succinyl-L-Homoserine	AN01560000		C01118	439406				1.2821	0.013606	0.0945281	Significant Increase	Significant Increase	0.928514	0.381083	0.477265	Not Significant	Not Significant	0.821681	0.163236	0.747814	Not Significant	Not Significant
C-T851	172.1	172.28	320.161	158.069	Tier 2	4-Methylene-Glutamine	BM00716001		C01109	439401				1.02431	0.723742	0.585417	Not Significant	Not Significant	0.965182	0.65495	0.600346	Not Significant	Not Significant	0.864679	0.0969967	0.747814	Not Significant	Not Significant
C-T778	172.4	172.58	456.25	294.158	Tier 2	Tyrosyl-Isoleucine	AN02610002	HMDB0029108		14282475				0.488828	0.0174128	0.106498	Significant Decrease	Significant Decrease	1.24557	0.412539	0.492829	Not Significant	Not Significant	2.07218	0.0114967	0.747814	Significant Increase	Significant Increase
C-T1171	172.8	172.98	277.138	230.09	Tier 2	Aspartyl-Proline / Aspartyl-L-Proline	AN01708000	HMDB0028761		14647618				1.55365	0.00061216	0.0323643	Significant Increase	Significant Increase	1.42914	0.0168952	0.163291	Significant Increase	Significant Increase	0.902813	0.580658	0.834844	Not Significant	Not Significant
H-T471	172.9	173.08	369.112	135.053	Tier 2	4-Hydroxy-L-threonine	AN00451000		C06056	193577				0.957615	0.419072	0.458418	Not Significant	Not Significant	1.02465	0.787159	0.648549	Not Significant	Not Significant	1.01615	0.863291	0.88878	Not Significant	Not Significant
C-563	173.003	173.181	292.119	130.028	Tier 2	Glutaconic acid	AN00392000	HMDB0001657, HMDB00620, HMDB01657	C02214	5280498				1.10618	0.0359512	0.145289	Not Significant	Not Significant	1.16139	0.0156669	0.161607	Not Significant	Not Significant	1.01007	0.84953	0.885873	Not Significant	Not Significant
C-T5674	173.1	173.28	388.189	226.095	Tier 2	Porphobilinogen	AN01658000	HMDB0000245	C00931	1021				0.979761	0.872944	0.634133	Not Significant	Not Significant	0.894728	0.425735	0.498869	Not Significant	Not Significant	0.951885	0.658856	0.855526	Not Significant	Not Significant
H-T1666	173.6	173.78	473.163	239.102	Tier 2	6-(1'-Hydroxy-2'-oxopropyl)-tetrahydropterin	AN01811000		C21640	89718940				0.875743	0.309308	0.399993	Not Significant	Not Significant	0.800876	0.0827979	0.271487	Not Significant	Not Significant	0.811665	0.120807	0.747814	Not Significant	Not Significant
A-297	173.728	173.922	470.138	236.08	Tier 2	Methionyl-Alanine sulfoxide	AN01780000							0.999043	0.981981	0.662505	Not Significant	Not Significant	1.11699	0.0925278	0.28278	Not Significant	Not Significant	1.06798	0.24767	0.761191	Not Significant	Not Significant
H-T5493	173.8	173.98	354.119	120.061	Tier 2	3-Methyl-3-Sulfanylbutan-1-Ol	BP00300000			520682				0.982533	0.831142	0.620458	Not Significant	Not Significant	0.989914	0.877892	0.672684	Not Significant	Not Significant	0.917465	0.40633	0.789334	Not Significant	Not Significant
A-T939	174.3	174.49	707.231	473.166	Tier 2	10-Formyltetrahydrofolic Acid	AN04478002	HMDB0000972	C00234	6326742				0.371202	0.0346086	0.143244	Significant Decrease	Significant Decrease	0.653972	0.251727	0.40221	Not Significant	Not Significant	0.825456	0.502645	0.811556	Not Significant	Not Significant
C-581	174.977	175.212	325.122	163.03	Tier 2	Isomer 1 of Acetyl-Cysteine	AN00781000	HMDB0001890	C06809	12035				1.08474	0.23345	0.348774	Not Significant	Not Significant	0.992166	0.873828	0.671846	Not Significant	Not Significant	0.961905	0.766653	0.875619	Not Significant	Not Significant
K-153	176.087	176.737	574.224	326.139	Tier 2	Raspberry ketone glucoside	BP03053001	HMDB0034863		5320521				1.07211	0.419855	0.458694	Not Significant	Not Significant	0.874435	0.282144	0.421519	Not Significant	Not Significant	0.903476	0.610248	0.844694	Not Significant	Not Significant
A-307	176.119	176.427	399.104	165.046	Tier 2	Isomer 1 of Methionine Sulfoxide	AN00810000	HMDB0002005	C02989	158980				0.84357	0.42077	0.459107	Not Significant	Not Significant	0.888804	0.204976	0.373866	Not Significant	Not Significant	0.812211	0.124452	0.747814	Not Significant	Not Significant
C-588	176.267	176.584	340.139	178.048	Tier 2	2-Dehydro-3-deoxy-D-gluconic acid	AN00993004		C00204	161227				0.983474	0.866011	0.631956	Not Significant	Not Significant	0.769602	0.00798264	0.130685	Significant Decrease	Significant Decrease	0.855682	0.253437	0.761317	Not Significant	Not Significant
C-T1109	176.5	176.83	322.128	160.037	Tier 2	3-Oxoadipic Acid	BM00732004	HMDB0000398	C00846	93				1.02322	0.807479	0.613355	Not Significant	Not Significant	0.74867	0.00229739	0.111678	Significant Decrease	Significant Decrease	0.861873	0.215463	0.754528	Not Significant	Not Significant
A-309	176.503	176.835	406.143	172.085	Tier 2	Isomer 1 of Glycyl-Proline	AN00914000	HMDB0000721		79101				1.60745	0.0158724	0.10114	Significant Increase	Significant Increase	1.55527	0.00415659	0.122752	Significant Increase	Significant Increase	1.08261	0.559052	0.83024	Not Significant	Not Significant
C-T602	176.6	176.94	340.139	178.048	Tier 2	2-Dehydro-3-deoxy-galactonic acid/2-Dehydro-3-deoxy-D-gluconic acid	AN00993001	HMDB0001353	C01216	194024				0.959556	0.742838	0.591906	Not Significant	Not Significant	0.686136	0.00121621	0.108068	Significant Decrease	Significant Decrease	0.843349	0.264374	0.764869	Not Significant	Not Significant
C-T926	176.6	176.94	362.123	200.032	Tier 2	2-Hydroxy-5-carboxymethylmuconate semialdehyde	AN01288001		C04642	5280709				1.00537	0.967439	0.658864	Not Significant	Not Significant	0.689789	0.000767001	0.108068	Significant Decrease	Significant Decrease	0.870021	0.304287	0.767081	Not Significant	Not Significant
A-T862	177.2	177.57	367.131	133.074	Tier 2	O-Methyl-Threonine	AN00433003			2724875				0.966067	0.214322	0.33442	Not Significant	Not Significant	1.03906	0.197685	0.368733	Not Significant	Not Significant	1.06291	0.318716	0.770649	Not Significant	Not Significant
H-T1405	177.2	177.58	445.145	211.084	Tier 2	3-Methoxytyrosine	AN01449000	HMDB0005881, HMDB01434, HMDB05881		1670				1.07531	0.476595	0.487047	Not Significant	Not Significant	1.05629	0.520859	0.546748	Not Significant	Not Significant	0.910115	0.402794	0.789334	Not Significant	Not Significant
H-316	177.786	178.198	436.157	202.098	Tier 2	Alanyl-Hydroxyproline	AN01320000	HMDB0028688		20190533				0.943818	0.361009	0.427248	Not Significant	Not Significant	0.855673	0.00157635	0.108256	Not Significant	Not Significant	0.896877	0.0891479	0.747814	Not Significant	Not Significant
K-157	178.173	178.955	424.118	176.033	Tier 2	Parapyruvic acid	BM00966008		C06033	440249				1.00917	0.915887	0.644692	Not Significant	Not Significant	1.07879	0.53839	0.553454	Not Significant	Not Significant	1.50885	0.0262729	0.747814	Significant Increase	Significant Increase
K-T97	178.2	178.98	424.117	176.032	Tier 2	3-Dehydro-scyllo-inosose	AN00966005		C21643	90657650				1.01211	0.901291	0.643042	Not Significant	Not Significant	1.07597	0.549795	0.558325	Not Significant	Not Significant	1.52524	0.0231648	0.747814	Significant Increase	Significant Increase
C-609	178.895	179.377	303.134	141.043	Tier 2	2-Aminomuconate semialdehyde	AN00514000	HMDB0001280	C03824	5280625				1.04614	0.338404	0.415503	Not Significant	Not Significant	0.945821	0.122021	0.311152	Not Significant	Not Significant	0.854104	0.0266937	0.747814	Not Significant	Not Significant
H-T666	179	179.49	388.072	154.012	Tier 2	1,4-Dithiothreitol	AN00669000	HMDB0013593	C00265	439196				0.88183	0.0857529	0.218529	Not Significant	Not Significant	1.06216	0.190935	0.363027	Not Significant	Not Significant	1.04368	0.567965	0.83402	Not Significant	Not Significant
C-T796	179.4	179.91	310.129	148.037	Tier 2	(R/S)-2-Methylmalic Acid	AN00594011	HMDB0000426	C02614, C02612	1081				0.838369	0.211852	0.332459	Not Significant	Not Significant	0.870731	0.183773	0.357999	Not Significant	Not Significant	1.02654	0.818297	0.881643	Not Significant	Not Significant
A-T674	179.5	180.02	363.148	129.09	Tier 2	4-Guanidinobutanal	AN00386000		C02647	559				0.917704	0.501833	0.499936	Not Significant	Not Significant	0.982132	0.827979	0.659652	Not Significant	Not Significant	0.879715	0.392099	0.787141	Not Significant	Not Significant
H-331	179.638	180.167	452.149	218.091	Tier 2	Serinyl-Hydroxyproline	AN01544004	HMDB0029040		69043006				1.08483	0.0563951	0.180552	Not Significant	Not Significant	1.0288	0.534152	0.55154	Not Significant	Not Significant	1.00477	0.935902	0.902086	Not Significant	Not Significant
A-325	179.923	180.471	276.08	42.0216	Tier 2	Cyanamide	BY00012000	HMDB0250603	C01566	9864				0.96316	0.655471	0.560406	Not Significant	Not Significant	1.0287	0.680922	0.609781	Not Significant	Not Significant	0.935429	0.513472	0.814911	Not Significant	Not Significant
H-T5171	180	180.55	546.168	312.106	Tier 2	Primeverose/Vicianose	BP02874004			25245946				0.820825	0.0168387	0.104949	Significant Decrease	Significant Decrease	0.978944	0.430936	0.501152	Not Significant	Not Significant	0.999069	0.982149	0.903371	Not Significant	Not Significant
C-622	180.208	180.773	541.303	218.127	Tier 2	Isomer 1 of D-Lysopine	AN01548006		C04020	193187				0.806919	0.00453517	0.0604395	Significant Decrease	Significant Decrease	0.82456	0.0120218	0.145478	Significant Decrease	Significant Decrease	1.04018	0.571807	0.834838	Not Significant	Not Significant
A-T911	181.3	181.93	431.127	197.069	Tier 2	3,4-Dihydroxy-Phenylalanine	AN01257002	HMDB0000181, HMDB0000609	C00355	6047				0.967457	0.68341	0.570688	Not Significant	Not Significant	1.04961	0.440714	0.506487	Not Significant	Not Significant	1.03119	0.78361	0.877774	Not Significant	Not Significant
A-5331	181.904	182.577	431.128	197.069	Tier 2	3,4-Dihydroxy-L-phenylalanine	AN01257002	HMDB0000181, HMDB0000609	C00355	6047				0.987049	0.867486	0.632494	Not Significant	Not Significant	1.10702	0.153264	0.332746	Not Significant	Not Significant	1.02706	0.806989	0.879211	Not Significant	Not Significant
C-634	182.097	182.782	279.134	117.043	Tier 2	Isomer 1 of Acetylglycine	AN00273000	HMDB0000532		10972				1.10245	0.114284	0.249951	Not Significant	Not Significant	0.920965	0.0533394	0.23955	Not Significant	Not Significant	0.940281	0.279261	0.767081	Not Significant	Not Significant
C-636	182.274	182.97	348.191	186.1	Tier 2	Alanyl-Proline	AN01106000	HMDB0028695		83525				0.844433	0.246781	0.358602	Not Significant	Not Significant	0.670375	0.0312606	0.202775	Significant Decrease	Significant Decrease	0.840931	0.321941	0.77124	Not Significant	Not Significant
H-T2560	182.7	183.42	579.162	345.106	Tier 2	L-Noradrenaline 4-O-glucuronide	PR03330001							1.0784	0.383509	0.441582	Not Significant	Not Significant	1.09767	0.280205	0.420368	Not Significant	Not Significant	1.05202	0.590399	0.837898	Not Significant	Not Significant
H-T1898	182.9	183.64	494.087	260.03	Tier 2	D-arabino-Hex-3-ulose 6-phosphate	AN02101008		C06019	193886				1.07974	0.384968	0.442246	Not Significant	Not Significant	1.29772	0.0805378	0.269457	Not Significant	Not Significant	1.1842	0.135385	0.747814	Not Significant	Not Significant
C-T960	183.3	184.06	308.159	146.069	Tier 2	3-Ureidoisobutyric acid	AN00574001	HMDB0304156	C21029, C05145	160663				0.974582	0.861434	0.630228	Not Significant	Not Significant	0.865158	0.0615621	0.248076	Not Significant	Not Significant	0.978111	0.847703	0.885652	Not Significant	Not Significant
H-T2657	183.6	184.38	593.177	359.122	Tier 2	Normetanephrine O-glucuronide	PR03514000							0.991295	0.857975	0.629516	Not Significant	Not Significant	1.05743	0.409568	0.491067	Not Significant	Not Significant	1.07572	0.265292	0.764869	Not Significant	Not Significant
C-653	185.053	185.924	448.161	286.07	Tier 2	3'-Methoxyfukiic acid	EF02485000	HMDB0029498		131750880				1.75503	0.0937123	0.227554	Not Significant	Not Significant	1.31899	0.103155	0.295433	Not Significant	Not Significant	0.952129	0.841948	0.884876	Not Significant	Not Significant
A-T1148	185.3	186.19	471.143	237.086	Tier 2	6-Pyruvoyltetrahydropterin	AN01790002	HMDB0001195	C03684	135398695				1.03786	0.637198	0.555461	Not Significant	Not Significant	1.13816	0.210359	0.376961	Not Significant	Not Significant	1.24952	0.0640677	0.747814	Not Significant	Not Significant
A-T369	185.3	186.19	487.139	253.081	Tier 2	Neopterin	AN02004003	HMDB0000845	C05926	448839				1.08816	0.165595	0.298188	Not Significant	Not Significant	1.13865	0.245284	0.399715	Not Significant	Not Significant	1.1879	0.142841	0.747814	Not Significant	Not Significant
C-T1018	185.3	186.19	272.128	220.07	Tier 2	L-Beta-Aspartyl-L-Serine	AN01583001	HMDB0011168		53480673				1.73373	0.129589	0.265693	Not Significant	Not Significant	1.18871	0.284968	0.422522	Not Significant	Not Significant	0.879468	0.544899	0.822872	Not Significant	Not Significant
H-T619	185.9	186.82	384.112	150.053	Tier 2	Arabinofuranose	AN00622009	HMDB0012325	C06115	440921				1.15654	0.280269	0.3813	Not Significant	Not Significant	0.907272	0.482896	0.528669	Not Significant	Not Significant	0.842654	0.213791	0.754528	Not Significant	Not Significant
A-T51790	186	186.93	547.193	313.131	Tier 2	Litcubinine	EF02891000	HMDB0032650		85190560				1.08958	0.131756	0.267892	Not Significant	Not Significant	1.29494	0.0691181	0.255917	Not Significant	Not Significant	0.996629	0.9714	0.903371	Not Significant	Not Significant
A-T5496	186.1	187.04	611.195	377.134	Tier 2	Kinetin-9-N-Glucoside	AN03705002			25203435				1.19018	0.0391737	0.150832	Not Significant	Not Significant	1.37481	0.0593047	0.244976	Not Significant	Not Significant	1.06334	0.746593	0.871462	Not Significant	Not Significant
C-T922	186.1	187.04	541.266	218.09	Tier 2	Glutamyl-Alanine	AN01544000	HMDB0003764, HMDB0028812, HMDB03764, HMDB28812		6992506				0.930317	0.544756	0.518203	Not Significant	Not Significant	0.832381	0.0590005	0.24482	Not Significant	Not Significant	0.847559	0.194015	0.747814	Not Significant	Not Significant
H-358	186.249	187.195	460.164	226.106	Tier 2	Isomer 2 of (6R)-6-(L-Erythro-1,2-Dihydroxypropyl)-5,6,7,8-tetrahydro-4a-hydroxypterin	AN01660000							1.0715	0.474727	0.485935	Not Significant	Not Significant	1.01723	0.735759	0.631026	Not Significant	Not Significant	1.012	0.906728	0.897856	Not Significant	Not Significant
C-T5789	186.3	187.25	287.14	125.048	Tier 2	3,6-Dihydronicotinic acid	BP00333003		C16671	24892813				1.0328	0.709173	0.579971	Not Significant	Not Significant	1.02246	0.795842	0.650995	Not Significant	Not Significant	0.974971	0.793741	0.877774	Not Significant	Not Significant
A-341	186.371	187.326	348.1	114.042	Tier 2	3-Cyano-L-alanine	BM00253000	HMDB0060245	C02512	439742				1.09006	0.11652	0.252104	Not Significant	Not Significant	0.999086	0.995085	0.698918	Not Significant	Not Significant	0.877733	0.20603	0.751202	Not Significant	Not Significant
A-342	186.373	187.328	477.179	243.121	Tier 2	Prolyl-Glutamine	AN01860001	HMDB0029015		23170895				0.846154	0.175243	0.305372	Not Significant	Not Significant	0.82065	0.0178872	0.16575	Significant Decrease	Significant Decrease	0.861479	0.194116	0.747814	Not Significant	Not Significant
H-361	187.224	188.232	495.144	261.086	Tier 2	Dihydromaleimide beta-D-glucoside	EF02117000	HMDB0030277		77879498				1.01856	0.661387	0.563005	Not Significant	Not Significant	1.04328	0.39339	0.483921	Not Significant	Not Significant	1.02399	0.828445	0.883687	Not Significant	Not Significant
C-T5731	187.4	188.42	357.145	195.053	Tier 2	6-Hydroxy-3-succinoylpyridine	AN01229002		C19631	579061				1.04232	0.738332	0.590192	Not Significant	Not Significant	1.00763	0.944884	0.68837	Not Significant	Not Significant	0.999803	0.998602	0.904937	Not Significant	Not Significant
H-T5388	189.1	190.23	546.166	312.106	Tier 2	beta-D-Apiofuranosyl-(1->6)-D-Glucose	BP02874003			25200845				0.912359	0.00433994	0.0595486	Not Significant	Not Significant	0.975055	0.421288	0.496606	Not Significant	Not Significant	0.984104	0.787022	0.877774	Not Significant	Not Significant
H-T2896	190.3	191.5	629.202	790.279	Tier 2	5-Methyl-5,6,7,8-tetrahydromethanopterin	BM05509000		C04488	135398707				1.01656	0.858729	0.629728	Not Significant	Not Significant	0.991174	0.848325	0.664494	Not Significant	Not Significant	1.01226	0.904047	0.896802	Not Significant	Not Significant
A-T718	191.8	193.09	618.177	384.117	Tier 2	Formyl-5-hydroxykynurenamine O-glucuronide	PR03769000							0.933333	0.141973	0.277782	Not Significant	Not Significant	0.950155	0.231976	0.389561	Not Significant	Not Significant	0.931356	0.424323	0.794532	Not Significant	Not Significant
A-359	191.805	193.095	413.12	179.062	Tier 2	(R)C(R)S-S-Propylcysteine sulfoxide	EF01007001	HMDB0029442		25202184				1.28082	0.0440305	0.160485	Significant Increase	Significant Increase	1.20553	0.180139	0.355246	Not Significant	Not Significant	0.965745	0.772912	0.875726	Not Significant	Not Significant
A-T780	192	193.3	619.181	385.127	Tier 2	Nocardicin G	BM03780000		C17355	13942922				0.93654	0.16754	0.29875	Not Significant	Not Significant	0.915331	0.0354621	0.209973	Not Significant	Not Significant	0.93107	0.39636	0.787141	Not Significant	Not Significant
C-694	192.263	193.54	455.231	132.056	Tier 2	(3Z)-Phycocyanobilin	AN05016000		C05786	5280816				1.23436	0.0040369	0.0580727	Significant Increase	Significant Increase	0.957284	0.498177	0.535292	Not Significant	Not Significant	0.820519	0.0276041	0.747814	Significant Decrease	Significant Decrease
H-385	192.311	193.589	460.165	226.107	Tier 2	Isomer 3 of (6R)-6-(L-Erythro-1,2-Dihydroxypropyl)-5,6,7,8-tetrahydro-4a-hydroxypterin	AN01660000							1.03027	0.530334	0.512577	Not Significant	Not Significant	1.03477	0.531863	0.550374	Not Significant	Not Significant	0.99581	0.948698	0.902656	Not Significant	Not Significant
C-T583	192.5	193.78	292.13	130.038	Tier 2	Ureidoacrylic Acid	AN00393000		C20254	1751484				1.08712	0.395264	0.446563	Not Significant	Not Significant	0.992942	0.9182	0.681409	Not Significant	Not Significant	0.949207	0.565648	0.832334	Not Significant	Not Significant
C-T1331	192.5	193.78	332.148	170.058	Tier 2	Cis-1,2-Dihydroxy-4-Methylcyclohexa-3,5-Diene-1-Carboxylic Acid	BM00892002		C06729	441156				1.07382	0.443906	0.4715	Not Significant	Not Significant	1.00334	0.960095	0.692273	Not Significant	Not Significant	0.946518	0.573792	0.834838	Not Significant	Not Significant
C-T1050	192.5	193.78	331.14	169.049	Tier 2	N-Acetyl-5-Amino-4-imidazole carboxylic acid	PR00874000							1.15355	0.216128	0.336432	Not Significant	Not Significant	1.08256	0.31911	0.44355	Not Significant	Not Significant	0.97534	0.773105	0.875726	Not Significant	Not Significant
H-T2178	193.5	194.78	527.169	293.111	Tier 2	N-Acetylmuramic acid	AN02590000	HMDB0060493	C02713	5462244				0.950731	0.411774	0.454936	Not Significant	Not Significant	1.10872	0.0585494	0.24482	Not Significant	Not Significant	1.20146	0.0216803	0.747814	Significant Increase	Significant Increase
C-715	194.343	195.631	597.295	274.12	Tier 2	N-Acetyl-gamma-L-Glutamyl-L-2-aminobutyric acid	PR02320000							0.986553	0.859726	0.629896	Not Significant	Not Significant	0.99402	0.870229	0.670768	Not Significant	Not Significant	0.938855	0.481181	0.808348	Not Significant	Not Significant
A-T51741	194.5	195.91	424.154	190.095	Tier 2	2-Amino-4-[(2-hydroxy-1-oxopropyl)amino]butanoic acid	EF01168003	HMDB0031412		131751168				0.81866	0.000173291	0.0262394	Significant Decrease	Significant Decrease	0.95261	0.454395	0.51391	Not Significant	Not Significant	1.05925	0.628266	0.848565	Not Significant	Not Significant
C-T815	194.5	195.79	541.266	218.09	Tier 2	Gamma-Glutamylalanine	AN01544001	HMDB0029142, HMDB0061369, HMDB06248, HMDB29142, HMDB61369	C03740	440103				0.928738	0.466808	0.482662	Not Significant	Not Significant	0.871414	0.110354	0.301078	Not Significant	Not Significant	0.851224	0.128789	0.747814	Not Significant	Not Significant
C-T439	194.5	195.79	461.171	299.077	Tier 2	D-4'-Phosphopantothenic Acid	AN02686000	HMDB0001016	C03492	41635				1.07935	0.508838	0.503735	Not Significant	Not Significant	0.994331	0.902115	0.677787	Not Significant	Not Significant	0.88925	0.307569	0.767081	Not Significant	Not Significant
C-728	194.581	195.87	222.113	60.0214	Tier 2	Isomer 2 of Acetic Acid	AN00031000	HMDB0000042	C00033	176				0.986229	0.842836	0.623211	Not Significant	Not Significant	1.1281	0.0393677	0.216336	Not Significant	Not Significant	1.08536	0.37398	0.786077	Not Significant	Not Significant
A-365	195.224	196.669	480.144	246.085	Tier 2	L-alpha-Aspartyl-L-hydroxyproline	AN01900001	HMDB0011160		132990981				0.94749	0.166354	0.298227	Not Significant	Not Significant	0.957846	0.364919	0.467366	Not Significant	Not Significant	0.980398	0.770817	0.875726	Not Significant	Not Significant
H-T5375	195.5	196.79	398.153	164.092	Tier 2	1-Deoxymannojirimycin	BP00799000			72258				1.03981	0.382001	0.4408	Not Significant	Not Significant	1.01879	0.691589	0.614036	Not Significant	Not Significant	0.905103	0.100874	0.747814	Not Significant	Not Significant
A-T755	196.5	198	365.117	131.058	Tier 2	L-Glutamate 5-semialdehyde	AN00406004	HMDB0002104	C01165	193305				1.15754	0.456189	0.47774	Not Significant	Not Significant	1.01225	0.853273	0.665752	Not Significant	Not Significant	0.986266	0.913035	0.898269	Not Significant	Not Significant
H-T2593	196.5	197.8	585.176	351.116	Tier 2	N-Acetyl-7-O-acetylneuraminic acid	AN03398000	HMDB0000785	C04016	12315523				1.1205	0.362541	0.428149	Not Significant	Not Significant	1.20116	0.0598414	0.245909	Not Significant	Not Significant	1.17526	0.283254	0.767081	Not Significant	Not Significant
H-T1903	196.9	198.2	494.161	260.101	Tier 2	L-alpha-glutamyl-L-hydroxyproline	AN02107001	HMDB0011161		25227055				0.988869	0.77537	0.602323	Not Significant	Not Significant	1.07645	0.336787	0.453896	Not Significant	Not Significant	1.04473	0.512726	0.814911	Not Significant	Not Significant
H-T5490	197.2	198.5	414.123	180.063	Tier 2	L-Fuconic acid	AN01024003		C01720	439545				1.07052	0.51489	0.507263	Not Significant	Not Significant	1.06375	0.576473	0.568654	Not Significant	Not Significant	1.05715	0.653137	0.8538	Not Significant	Not Significant
H-405	197.411	198.714	456.133	222.075	Tier 2	Ethyl glucuronide	ED01610000	HMDB0010325		18392195				1.15067	0.0722367	0.201311	Not Significant	Not Significant	1.2208	0.0313773	0.202775	Significant Increase	Significant Increase	1.15475	0.102718	0.747814	Not Significant	Not Significant
H-T433	197.5	198.8	365.117	131.058	Tier 2	3-Hydroxy-L-proline	AN00406014	HMDB0002113	C19706	7098652				0.919447	0.0165403	0.103755	Not Significant	Not Significant	0.940357	0.155802	0.335158	Not Significant	Not Significant	1.02122	0.771618	0.875726	Not Significant	Not Significant
H-T2074	197.5	198.8	513.156	279.097	Tier 2	N-Acetyl-Sepiapterin	PR02392001							0.960634	0.45846	0.479253	Not Significant	Not Significant	1.08031	0.229829	0.389239	Not Significant	Not Significant	1.09729	0.448698	0.802807	Not Significant	Not Significant
A-T757	198.2	199.78	482.058	247.999	Tier 2	Homogentisic acid 5-O-sulfate	PR01931001							1.12762	0.382596	0.440865	Not Significant	Not Significant	1.43574	0.149929	0.331844	Not Significant	Not Significant	0.944298	0.663063	0.856069	Not Significant	Not Significant
A-T1288	198.6	200.2	479.119	490.121	Tier 2	L-2-Aminoadipate Adenylic Acid	BM04579000	HMDB0006941	C05560	440724				1.14727	0.0787563	0.209833	Not Significant	Not Significant	1.08193	0.365149	0.467366	Not Significant	Not Significant	1.00068	0.994623	0.904908	Not Significant	Not Significant
H-T2596	198.6	199.91	585.236	351.179	Tier 2	Gly-leu-tyr	AN03406000			96817				0.984903	0.943129	0.651976	Not Significant	Not Significant	1.19704	0.284853	0.422522	Not Significant	Not Significant	1.28904	0.276095	0.764869	Not Significant	Not Significant
H-T999	198.6	199.91	411.123	177.064	Tier 2	4-Hydroxy-4-methylglutamic acid	BM00979000		C06034	440894				1.12329	0.0517483	0.172794	Not Significant	Not Significant	0.965484	0.555938	0.560452	Not Significant	Not Significant	1.12666	0.113183	0.747814	Not Significant	Not Significant
C-756	198.656	199.964	279.134	117.042	Tier 2	Isomer 2 of Acetylglycine	AN00273000	HMDB0000532		10972				1.03016	0.518306	0.508502	Not Significant	Not Significant	0.937447	0.0947535	0.284854	Not Significant	Not Significant	1.02188	0.701927	0.863299	Not Significant	Not Significant
A-T796	199.6	201.24	351.101	117.043	Tier 2	2-Amino-3-Oxobutanoic Acid	AN00273001	HMDB0006454	C03508	440033				1.55241	0.00022766	0.0262394	Significant Increase	Significant Increase	1.53519	0.00884216	0.13576	Significant Increase	Significant Increase	1.00421	0.97711	0.903371	Not Significant	Not Significant
C-T1105	199.6	200.91	360.149	396.117	Tier 2	5-Hydroxy-tryptophan O-glucuronide	PR03875000							1.15256	0.42179	0.459589	Not Significant	Not Significant	1.05799	0.659313	0.602341	Not Significant	Not Significant	0.928242	0.71039	0.864217	Not Significant	Not Significant
H-T5430	199.6	200.91	428.139	194.079	Tier 2	Bornesitol/D-Bornesitol	AN01218000	HMDB0031437	C03659	440078				1.32616	0.0954691	0.229591	Not Significant	Not Significant	1.04515	0.662381	0.603398	Not Significant	Not Significant	0.986267	0.917699	0.898269	Not Significant	Not Significant
A-5380	199.699	201.346	351.101	117.043	Tier 2	L-2-Amino-3-oxobutanoic acid	AN00273001	HMDB0006454	C03508	440033				1.52326	0.000135946	0.0257881	Significant Increase	Significant Increase	1.5746	0.00925741	0.137999	Significant Increase	Significant Increase	1.0375	0.79932	0.878195	Not Significant	Not Significant
C-770	200.133	201.449	222.112	60.0211	Tier 2	Isomer 3 of Acetic Acid	AN00031000	HMDB0000042	C00033	176				0.978461	0.752714	0.594499	Not Significant	Not Significant	1.12893	0.0459179	0.227986	Not Significant	Not Significant	1.09243	0.339408	0.775397	Not Significant	Not Significant
C-T1385	200.6	201.92	302.1	140.011	Tier 2	Cis-4-Carboxymethylenebut-2-En-4-Olide/Trans-4-Carboxymethylenebut-2-En-4-Olide	BM00499000	HMDB0060459	C04431	5459914				1.2009	0.137931	0.274216	Not Significant	Not Significant	1.12181	0.387429	0.480955	Not Significant	Not Significant	0.881863	0.319911	0.770649	Not Significant	Not Significant
H-T932	200.9	202.22	407.13	173.069	Tier 2	2-Aminovalienone	BM00926004		C21248	121225199				0.87283	0.584934	0.535806	Not Significant	Not Significant	1.65744	0.000727547	0.108068	Significant Increase	Significant Increase	1.5195	0.179487	0.747814	Not Significant	Not Significant
A-386	201.057	202.765	381.148	147.09	Tier 2	(2R,3R,4R)-2-Amino-4-hydroxy-3-methylpentanoic acid	EF00587002	HMDB0029449		354197				1.05716	0.133146	0.268955	Not Significant	Not Significant	1.13415	0.000568224	0.108068	Not Significant	Not Significant	1.01317	0.807848	0.879211	Not Significant	Not Significant
C-T1030	201.2	202.52	349.175	187.084	Tier 2	N-Acetyl-L-2-Aminoadipate 6-semialdehyde	PR01114001							0.967277	0.488051	0.492631	Not Significant	Not Significant	0.98768	0.79998	0.652392	Not Significant	Not Significant	1.03554	0.559547	0.830359	Not Significant	Not Significant
A-T863	202.2	203.96	523.187	289.127	Tier 2	Isotabtoxin	BM02541002		C20919	14586819				0.968554	0.80347	0.611462	Not Significant	Not Significant	0.995624	0.968382	0.693879	Not Significant	Not Significant	0.996923	0.976016	0.903371	Not Significant	Not Significant
A-T1003	202.6	204.38	391.098	157.037	Tier 2	2-Aminomuconic Acid	AN00707000	HMDB0001241	C02220	5280499				1.54564	0.0328192	0.139442	Significant Increase	Significant Increase	0.743802	0.151541	0.332746	Not Significant	Not Significant	0.836723	0.390233	0.787141	Not Significant	Not Significant
A-T526	202.6	204.38	408.123	174.064	Tier 2	N-Formimino-L-glutamic acid	AN00938001	HMDB0000854	C00439	439233				1.72777	0.00106924	0.0381474	Significant Increase	Significant Increase	0.810094	0.42355	0.497806	Not Significant	Not Significant	0.81758	0.329254	0.773218	Not Significant	Not Significant
C-T5898	202.6	203.93	249.123	87.032	Tier 2	2-Iminopropanoate	BP00112000			5288980				0.99543	0.922278	0.646633	Not Significant	Not Significant	0.92366	0.179828	0.354923	Not Significant	Not Significant	0.879936	0.192596	0.747814	Not Significant	Not Significant
K-192	202.817	204.784	408.123	160.038	Tier 2	Isomer 1 of 2,4-Diketo-3-deoxy-L-fuconic acid	AN00732000		C20781	50986246				0.903239	0.0271616	0.129438	Not Significant	Not Significant	0.907273	0.0284353	0.194799	Not Significant	Not Significant	1.28917	0.00760331	0.747814	Significant Increase	Significant Increase
A-399	202.87	204.66	353.114	119.056	Tier 2	Aminoethoxyacetic acid	ED00291003	HMDB0060587		11170956				0.814582	0.00475035	0.0618629	Significant Decrease	Significant Decrease	0.914163	0.119461	0.308994	Not Significant	Not Significant	0.896042	0.107394	0.747814	Not Significant	Not Significant
A-400	203.375	205.188	415.132	181.074	Tier 2	Isomer 1 of Tyrosine	AN01037004	HMDB0000158	C00082	6057				0.779085	0.116462	0.252104	Not Significant	Not Significant	0.916961	0.353982	0.462067	Not Significant	Not Significant	1.32674	0.187463	0.747814	Not Significant	Not Significant
C-T5815	204	205.33	359.16	197.069	Tier 2	N,N-Dihydroxy-L-phenylalanine	BM01257001		C19715	18600969				0.916281	0.263706	0.36901	Not Significant	Not Significant	1.08159	0.585675	0.572307	Not Significant	Not Significant	0.997062	0.976214	0.903371	Not Significant	Not Significant
A-405	204.174	206.024	437.149	203.091	Tier 2	Asparaginyl-Alanine	AN01334001	HMDB0028724		9942455				1.52624	0.018312	0.108997	Significant Increase	Significant Increase	0.831269	0.493079	0.532437	Not Significant	Not Significant	0.84836	0.481213	0.808348	Not Significant	Not Significant
H-T1188	204.4	205.74	424.154	190.095	Tier 2	Threoninyl-Alanine	AN01168002	HMDB0029054		7010577				1.0006	0.989694	0.664077	Not Significant	Not Significant	0.96615	0.530469	0.549965	Not Significant	Not Significant	0.956435	0.599371	0.84089	Not Significant	Not Significant
C-T51149	204.7	206.04	306.133	144.042	Tier 2	2,3-Dimethylmaleic acid	AN00544000	HMDB0036232	C00922	3032309				0.97274	0.738588	0.590228	Not Significant	Not Significant	0.840977	0.00958192	0.139347	Not Significant	Not Significant	1.01725	0.814106	0.880598	Not Significant	Not Significant
C-T848	204.7	206.04	293.149	131.058	Tier 2	N-Acetyl-Sarcosine	PR00406011			10975514				0.87252	0.109338	0.245562	Not Significant	Not Significant	0.840993	0.00407703	0.122311	Not Significant	Not Significant	0.815435	0.0250078	0.747814	Significant Decrease	Significant Decrease
A-408	204.798	206.675	474.181	240.123	Tier 2	Balenine	AN01826002	HMDB0005769		10198648				0.908185	0.0212802	0.115142	Not Significant	Not Significant	1.00124	0.989002	0.698229	Not Significant	Not Significant	0.946161	0.496639	0.811278	Not Significant	Not Significant
H-T320	205.3	206.64	354.102	120.042	Tier 2	(S)-3,4-Dihydroxybutyric acid	AN00297001	HMDB0006118, HMDB00337, HMDB06118		150929				1.07904	0.164907	0.297626	Not Significant	Not Significant	1.05994	0.338684	0.45444	Not Significant	Not Significant	0.957381	0.487652	0.811106	Not Significant	Not Significant
H-T5752	205.3	206.64	483.206	249.149	Tier 2	8beta-Hydroxy-Germacra-1(10),4,11(13)-Trien-12-Oate	BP01952000			90657346				1.01796	0.860711	0.630035	Not Significant	Not Significant	0.989578	0.913228	0.680109	Not Significant	Not Significant	0.979917	0.855935	0.887538	Not Significant	Not Significant
A-T985	205.4	207.3	362.117	128.059	Tier 2	Gamma-Amino-Gamma-Cyanobutanoic Acid	BM00373003		C05715	440769				0.884392	0.00971763	0.0810795	Not Significant	Not Significant	0.992334	0.93281	0.685805	Not Significant	Not Significant	0.918489	0.236334	0.755805	Not Significant	Not Significant
A-412	205.446	207.352	351.138	117.079	Tier 2	Isomer 1 of 5-Aminopentanoic acid	AN00277004	HMDB0003355	C00431	138				0.972365	0.462933	0.480468	Not Significant	Not Significant	0.996237	0.91472	0.68044	Not Significant	Not Significant	0.995326	0.970133	0.903371	Not Significant	Not Significant
C-797	205.505	206.847	310.129	148.037	Tier 2	3-Methylmalic acid	BM00594000	HMDB0062739	C06029	558882				0.999446	0.994578	0.665125	Not Significant	Not Significant	0.784034	1.55595e-05	0.0560143	Significant Decrease	Significant Decrease	0.928567	0.456698	0.804969	Not Significant	Not Significant
A-T570	205.7	207.62	423.123	189.064	Tier 2	2-Amino-6-Oxoheptanedioic Acid	BM01144000		C03871	194695				0.662009	0.042834	0.158174	Significant Decrease	Significant Decrease	0.968777	0.804981	0.652908	Not Significant	Not Significant	1.21574	0.293315	0.767081	Not Significant	Not Significant
C-T1407	205.9	207.24	338.161	176.069	Tier 2	2-Propylmalic Acid	AN00971002		C05994	440868				1.13127	0.240315	0.353976	Not Significant	Not Significant	1.18774	0.166913	0.345536	Not Significant	Not Significant	1.14984	0.321188	0.77124	Not Significant	Not Significant
H-T687	206.2	207.55	390.104	156.042	Tier 2	(4R,5R)-4,5-Dihydroxycyclohexa-1(6),2-diene-1-carboxylic acid	AN00697000		C20710	53873839				1.08041	0.226056	0.343878	Not Significant	Not Significant	1.04986	0.46649	0.520379	Not Significant	Not Significant	0.918782	0.19976	0.747814	Not Significant	Not Significant
H-T5774	206.3	207.65	414.12	180.063	Tier 2	Hamamelose	BP01024008			193393				1.06749	0.0956993	0.229831	Not Significant	Not Significant	0.925607	0.152889	0.332746	Not Significant	Not Significant	1.01149	0.896405	0.895447	Not Significant	Not Significant
H-T1580	206.7	208.05	464.182	230.127	Tier 2	Valyl-Hydroxyproline	AN01711001	HMDB0029128		10242944				0.934873	0.532449	0.513366	Not Significant	Not Significant	0.946234	0.584663	0.572109	Not Significant	Not Significant	1.07064	0.549886	0.826116	Not Significant	Not Significant
H-T1329	207.1	208.45	438.167	204.111	Tier 2	Valyl-Serine	AN01349002	HMDB0029136		6992639				0.906466	0.0360027	0.145309	Not Significant	Not Significant	0.976247	0.65917	0.602341	Not Significant	Not Significant	1.01219	0.807542	0.879211	Not Significant	Not Significant
H-T1741	207.2	208.55	480.18	246.122	Tier 2	2,4-Diacetamido-2,4,6-trideoxy-D-mannopyranose	AN01906000		C20424	52940203				0.964823	0.635279	0.554634	Not Significant	Not Significant	0.915796	0.372792	0.471888	Not Significant	Not Significant	1.05988	0.579496	0.834844	Not Significant	Not Significant
K-T132	207.4	209.51	378.113	130.027	Tier 2	4,5-Dioxopentanoic acid	AN00392003	HMDB0013233	C02800	119412				1.00032	0.996138	0.665441	Not Significant	Not Significant	0.965141	0.639388	0.594626	Not Significant	Not Significant	1.0763	0.434879	0.798503	Not Significant	Not Significant
A-422	207.673	209.68	409.107	175.048	Tier 2	7-Cyano-7-carbaguanine	AN00954000		C15996	446357				0.711183	0.0006591	0.0323643	Significant Decrease	Significant Decrease	0.65688	0.00487507	0.123974	Significant Decrease	Significant Decrease	0.865412	0.260457	0.764869	Not Significant	Not Significant
A-423	207.699	209.708	474.068	240.01	Tier 2	1,2-Dihydroxynaphthalene-6-sulfonic acid	BM01817000		C16196	9543072				0.958521	0.158777	0.292324	Not Significant	Not Significant	1.04343	0.342973	0.456874	Not Significant	Not Significant	1.0108	0.804752	0.878997	Not Significant	Not Significant
H-T731	207.7	209.05	395.127	161.069	Tier 2	3-Amino-2,3-dideoxy-scyllo-inosose	AN00754004							1.24395	0.00807343	0.0754808	Significant Increase	Significant Increase	0.938685	0.566544	0.565229	Not Significant	Not Significant	1.03073	0.76194	0.874063	Not Significant	Not Significant
H-T1885	207.7	209.05	493.175	259.117	Tier 2	Hydroxyprolyl-Gamma-glutamic acid	AN02089002	HMDB0028877		131750768				1.0548	0.212878	0.333189	Not Significant	Not Significant	1.1319	0.166263	0.345083	Not Significant	Not Significant	1.07737	0.23696	0.755805	Not Significant	Not Significant
K-207	207.711	209.832	400.131	152.046	Tier 2	4-Hydroxymethylsalicylaldehyde	BM00647011		C14108	656882				0.977966	0.619926	0.549445	Not Significant	Not Significant	0.975268	0.48731	0.529452	Not Significant	Not Significant	0.945976	0.324105	0.772055	Not Significant	Not Significant
H-T1849	208.2	209.56	490.162	256.106	Tier 2	1-(beta-D-Ribofuranosyl)-1,4-dihydronicotinamide	AN02048000	HMDB0011648	C15497	11507134				0.91195	0.237621	0.351936	Not Significant	Not Significant	1.052	0.722113	0.62593	Not Significant	Not Significant	1.28333	0.0542086	0.747814	Not Significant	Not Significant
A-T1099	208.7	210.75	496.154	262.099	Tier 2	Methionyl-Hydroxyproline	AN02138001	HMDB0028974		69040786				0.994028	0.941872	0.651803	Not Significant	Not Significant	0.981088	0.839257	0.661957	Not Significant	Not Significant	1.03621	0.753861	0.872985	Not Significant	Not Significant
C-T1143	208.7	210.06	294.144	132.054	Tier 2	N-Carbamoylsarcosine	AN00419003	HMDB0012265	C01043	439375				1.00264	0.969534	0.659451	Not Significant	Not Significant	1.00394	0.969092	0.69415	Not Significant	Not Significant	0.997305	0.967901	0.903371	Not Significant	Not Significant
H-T51020	208.7	210.06	725.233	491.179	Tier 2	Demethylalangiside/Demethylisoalangiside	BP04583000		C11813	443418				0.983546	0.767302	0.599934	Not Significant	Not Significant	1.00486	0.899885	0.677681	Not Significant	Not Significant	0.928488	0.231264	0.755805	Not Significant	Not Significant
K-T203	208.7	210.85	414.112	166.027	Tier 2	Benzoquinoneacetic acid	AN00818000	HMDB0002334		21252288				1.1006	0.38944	0.444092	Not Significant	Not Significant	0.975869	0.712796	0.623209	Not Significant	Not Significant	0.878249	0.295069	0.767081	Not Significant	Not Significant
H-T2220	210.2	211.57	531.177	297.121	Tier 2	Phenethylamine glucuronide	AN02659000	HMDB0010323		191195				1.16881	0.035784	0.145289	Not Significant	Not Significant	1.18828	0.110621	0.301695	Not Significant	Not Significant	0.980359	0.77225	0.875726	Not Significant	Not Significant
C-T1089	210.5	211.87	335.161	173.069	Tier 2	N-Acetyl-5-Amino-2-Oxopentanoic Acid	PR00926002							0.958552	0.718554	0.583118	Not Significant	Not Significant	1.08767	0.245196	0.399685	Not Significant	Not Significant	1.03069	0.77726	0.877339	Not Significant	Not Significant
H-T2701	210.8	212.17	600.201	366.143	Tier 2	N-Methylserotonin O-glucuronide	PR03583000							0.967013	0.549953	0.520832	Not Significant	Not Significant	0.986144	0.746027	0.633657	Not Significant	Not Significant	1.00101	0.992717	0.904599	Not Significant	Not Significant
H-T5770	211.4	212.77	483.204	249.149	Tier 2	6alpha-Hydroxy-Germacra-1(10),4,11(13)-Trien-12-Oate	BP01952002			90659153				0.979482	0.856781	0.629108	Not Significant	Not Significant	0.875048	0.425616	0.498869	Not Significant	Not Significant	1.15317	0.26157	0.764869	Not Significant	Not Significant
A-438	211.798	213.992	492.144	258.086	Tier 2	L-gamma-Glutamyl-(3R)-L-beta-ethynylserine	ED02071001		C22140	137553782				0.970488	0.334529	0.413284	Not Significant	Not Significant	0.992229	0.667252	0.604844	Not Significant	Not Significant	0.992691	0.894118	0.895447	Not Significant	Not Significant
A-T5557	211.8	213.99	393.112	159.053	Tier 2	4-Methylene-L-glutamic acid	BM00722001	HMDB0029433	C00651	439282				0.738345	0.0286182	0.132112	Significant Decrease	Significant Decrease	0.807068	0.0375729	0.214062	Significant Decrease	Significant Decrease	1.1037	0.442675	0.800667	Not Significant	Not Significant
C-T5754	211.8	213.17	296.15	134.058	Tier 2	2,3-Dihydroxy-3-methylbutanoic acid/(R)-2,3-Dihydroxy-3-methylbutanoic acid	AN00441000		C04039	677				1.07417	0.313738	0.402625	Not Significant	Not Significant	0.951584	0.181544	0.356357	Not Significant	Not Significant	0.922904	0.150248	0.747814	Not Significant	Not Significant
H-T2404	211.8	213.17	558.164	648.211	Tier 2	Cyclomaltodextrin	AN05230000		C00973	101432358				1.12681	0.162463	0.29567	Not Significant	Not Significant	1.14347	0.231409	0.389561	Not Significant	Not Significant	1.10313	0.308208	0.767081	Not Significant	Not Significant
A-439	211.876	214.073	465.181	231.122	Tier 2	Asparaginyl-Valine	AN01720000	HMDB0028744		18218188				0.792912	0.0246196	0.12373	Significant Decrease	Significant Decrease	0.878063	0.292502	0.427143	Not Significant	Not Significant	0.806528	0.161286	0.747814	Not Significant	Not Significant
A-5440	211.991	214.193	348.138	114.079	Tier 2	3-Amino-2-piperidone	AN00255000	HMDB0000323		5200225				0.948059	0.182056	0.311377	Not Significant	Not Significant	1.01189	0.796169	0.651091	Not Significant	Not Significant	0.950614	0.445551	0.801446	Not Significant	Not Significant
A-T825	212.2	214.41	379.132	145.074	Tier 2	2-Aminoadipate 6-Semialdehyde	AN00561000	HMDB0059595	C04076	160603				1.27431	0.0139347	0.0953572	Significant Increase	Significant Increase	1.35369	0.000597042	0.108068	Significant Increase	Significant Increase	1.07757	0.638351	0.850342	Not Significant	Not Significant
A-442	212.27	214.485	427.1	193.041	Tier 2	3-Amino-4,7-dihydroxycoumarin	BM01208002		C12468	54691343				1.30595	0.00388778	0.057519	Significant Increase	Significant Increase	0.84487	0.32836	0.449381	Not Significant	Not Significant	0.917051	0.46514	0.80621	Not Significant	Not Significant
C-839	212.68	214.058	277.154	115.063	Tier 2	4-Amino-2-methylenebutanoic acid	EF00259003	HMDB0030409		5318003				1.03503	0.534077	0.514029	Not Significant	Not Significant	0.922352	0.199981	0.370155	Not Significant	Not Significant	0.97179	0.542193	0.821298	Not Significant	Not Significant
A-T397	212.8	215.04	450.166	216.111	Tier 2	Gamma-Glutamyl-Gamma-Aminobutyraldehyde	AN01516000		C15700	23724544				1.27124	0.160878	0.294243	Not Significant	Not Significant	1.15628	0.595297	0.576688	Not Significant	Not Significant	0.929174	0.838474	0.884469	Not Significant	Not Significant
C-T1160	212.8	214.18	289.155	127.063	Tier 2	(S)-2,3,4,5-Tetrahydropyridine-2-Carboxylic Acid	AN00360000	HMDB0059657	C00450	24771808				1.04169	0.544556	0.518124	Not Significant	Not Significant	0.901897	0.15013	0.332187	Not Significant	Not Significant	0.974593	0.638727	0.850342	Not Significant	Not Significant
C-T588	213.5	214.88	385.14	223.048	Tier 2	7,8-Dihydro-7,8-Dihydroxykynurenic Acid	AN01620001		C01249	439458				1.01217	0.818102	0.616373	Not Significant	Not Significant	0.927997	0.167596	0.346545	Not Significant	Not Significant	0.864635	0.103911	0.747814	Not Significant	Not Significant
H-T2327	213.5	214.88	547.174	313.116	Tier 2	Tyramine O-glucuronide	AN02887000	HMDB0010328	C03033	193088				1.26474	0.0174663	0.10673	Significant Increase	Significant Increase	1.23077	0.0168012	0.163291	Significant Increase	Significant Increase	0.998899	0.990285	0.903984	Not Significant	Not Significant
H-T583	213.8	215.18	382.097	148.037	Tier 2	3-Hydroxyglutaric acid	AN00594007	HMDB0000428		181976				1.03068	0.84326	0.623323	Not Significant	Not Significant	1.25266	0.182471	0.357054	Not Significant	Not Significant	1.27579	0.287402	0.767081	Not Significant	Not Significant
C-T582	214.5	215.89	396.156	234.067	Tier 2	Cysteinyl-Hydroxyproline	AN01753000	HMDB0028776		140079468				1.03269	0.765321	0.598863	Not Significant	Not Significant	1.01062	0.839794	0.662187	Not Significant	Not Significant	1.01565	0.877638	0.893864	Not Significant	Not Significant
C-852	215.29	216.68	302.15	140.059	Tier 2	Isomer 1 of Dihydrourocanic acid	AN00505003		C20522	70630				1.02397	0.49004	0.493281	Not Significant	Not Significant	0.995835	0.944674	0.68837	Not Significant	Not Significant	0.922601	0.211203	0.754528	Not Significant	Not Significant
H-T2318	215.9	217.29	545.186	311.123	Tier 2	N2,N2-Dimethylguanosine	AN02865000	HMDB0004824		92919				0.913463	0.194628	0.320097	Not Significant	Not Significant	0.964715	0.464953	0.51996	Not Significant	Not Significant	0.970863	0.681007	0.86141	Not Significant	Not Significant
H-496	216.017	217.411	585.175	351.117	Tier 2	N-Acetyl-9-O-acetylneuraminic acid	AN03398001	HMDB0000794		123962				1.04075	0.532201	0.513366	Not Significant	Not Significant	1.11283	0.0204081	0.175135	Not Significant	Not Significant	1.13624	0.171785	0.747814	Not Significant	Not Significant
K-228	216.714	219.118	576.166	328.08	Tier 2	4-Hydroxy-3-methoxy-benzaldehyde O-glucuronide	PR03076004							1.04991	0.299983	0.394607	Not Significant	Not Significant	0.97336	0.650045	0.598736	Not Significant	Not Significant	0.945418	0.363319	0.783168	Not Significant	Not Significant
H-T2219	217.3	218.7	531.169	297.107	Tier 2	2-Methylguanosine	AN02657001	HMDB0005862		3035422				1.02704	0.551065	0.521025	Not Significant	Not Significant	1.08062	0.00982157	0.139347	Not Significant	Not Significant	1.02937	0.636831	0.850342	Not Significant	Not Significant
H-T5635	217.5	218.9	409.086	175.024	Tier 2	4-Deoxy-L-Threo-Hex-4-Enopyranuronate	BP00951001			91819971				1.04697	0.48559	0.491849	Not Significant	Not Significant	1.15604	0.0172402	0.163905	Not Significant	Not Significant	1.09009	0.392791	0.787141	Not Significant	Not Significant
C-862	217.658	219.06	307.165	145.073	Tier 2	4-Acetamidobutanoic acid	AN00561009	HMDB0003681	C02946	18189				0.941647	0.500028	0.499081	Not Significant	Not Significant	1.07789	0.255973	0.40569	Not Significant	Not Significant	1.01042	0.891455	0.895109	Not Significant	Not Significant
A-T51425	217.9	220.33	670.196	436.137	Tier 2	Nothofagin	BP04203001			21722188				0.993223	0.904628	0.643619	Not Significant	Not Significant	0.951853	0.367354	0.468299	Not Significant	Not Significant	1.01243	0.88668	0.894513	Not Significant	Not Significant
C-T1443	217.9	219.3	289.155	127.063	Tier 2	Delta1-Piperideine-2-Carboxylic Acid	AN00360001	HMDB0001084	C04092	1194				1.0607	0.387109	0.44304	Not Significant	Not Significant	0.896707	0.0823121	0.271234	Not Significant	Not Significant	0.970797	0.520394	0.81629	Not Significant	Not Significant
K-T104	217.9	220.31	336.102	88.016	Tier 2	3-Oxopropanoic acid	AN00117001	HMDB0011111	C00222	868				1.11008	0.0412851	0.155301	Not Significant	Not Significant	1.09315	0.082605	0.271487	Not Significant	Not Significant	1.10225	0.0919916	0.747814	Not Significant	Not Significant
H-T2360	218	219.41	552.195	318.133	Tier 2	Tyrosyl-Histidine	AN02951004	HMDB0029107		14717809				0.989684	0.846379	0.624583	Not Significant	Not Significant	1.08263	0.267486	0.412133	Not Significant	Not Significant	0.990244	0.805749	0.879211	Not Significant	Not Significant
H-508	218.646	220.076	365.153	131.095	Tier 2	N-(2-Hydroxyethyl)-morpholine	ED00410005	HMDB0060650		61163				0.918974	0.000859967	0.0365078	Not Significant	Not Significant	0.950941	0.120046	0.309244	Not Significant	Not Significant	0.934128	0.152153	0.747814	Not Significant	Not Significant
H-T750	218.9	220.34	396.111	162.053	Tier 2	2-Deoxy-scyllo-inosose	AN00769007							1.02796	0.626154	0.551639	Not Significant	Not Significant	1.19561	0.0281751	0.194043	Not Significant	Not Significant	1.16898	0.0383721	0.747814	Not Significant	Not Significant
H-T3230	218.9	220.34	668.206	434.142	Tier 2	4-Hydroxy-5-(3',4'-dihydroxyphenyl)-valeric acid-O-methyl-O-glucuronide	AN04191000	HMDB0059972		124202071				0.936359	0.458519	0.479253	Not Significant	Not Significant	0.923921	0.398082	0.485758	Not Significant	Not Significant	0.95898	0.657472	0.854769	Not Significant	Not Significant
H-509	218.95	220.391	374.08	140.022	Tier 2	(S)-2-Hydroxypropylphosphonate	AN00500000		C06452	4369587				0.945711	0.0544276	0.177426	Not Significant	Not Significant	1.06204	0.296866	0.429338	Not Significant	Not Significant	1.09226	0.114381	0.747814	Not Significant	Not Significant
C-T1338	219.1	220.55	317.151	155.058	Tier 2	(3S,5S)-Carbapenam-3-Carboxylic Acid	BM00683000		C17367	6337945				1.08684	0.381114	0.440399	Not Significant	Not Significant	1.27144	0.0867683	0.276416	Not Significant	Not Significant	1.01699	0.844358	0.885221	Not Significant	Not Significant
H-515	219.752	221.222	353.117	119.059	Tier 2	Hydroxyethyl glycine	ED00291004	HMDB0061148		12603040				1.18339	0.135593	0.27198	Not Significant	Not Significant	1.01124	0.8663	0.669373	Not Significant	Not Significant	0.901089	0.427299	0.794947	Not Significant	Not Significant
H-519	220.713	222.218	461.148	227.09	Tier 2	Isomer 2 of Deoxycytidine	AN01672000	HMDB0000014	C00881	13711				0.999148	0.990211	0.664253	Not Significant	Not Significant	1.10013	0.12342	0.312074	Not Significant	Not Significant	1.05633	0.592121	0.838148	Not Significant	Not Significant
A-T901	221	223.44	393.112	159.053	Tier 2	4-Methylene-Glutamic Acid	BM00722001	HMDB0029433	C00651	439282				0.469541	0.000551196	0.0309483	Significant Decrease	Significant Decrease	0.627996	0.0113663	0.145179	Significant Decrease	Significant Decrease	1.89525	0.00706022	0.747814	Significant Increase	Significant Increase
C-T1095	221	222.52	356.135	194.044	Tier 2	7-Carboxy-7-Carbaguanine	AN01215000		C20248	13344694				1.02692	0.591782	0.539775	Not Significant	Not Significant	0.922122	0.221293	0.384114	Not Significant	Not Significant	0.985218	0.880673	0.894411	Not Significant	Not Significant
C-884	221.618	223.155	488.223	165.047	Tier 2	Dehydroisocoproporphyrinogen	AN05236000	HMDB0002242		20849163				0.952738	0.788193	0.606497	Not Significant	Not Significant	0.919467	0.286723	0.423145	Not Significant	Not Significant	0.847195	0.164645	0.747814	Not Significant	Not Significant
C-T1524	222	223.55	305.15	143.058	Tier 2	Vinylacetylglycine	AN00536000	HMDB0006723, HMDB0006724, HMDB00894, HMDB06723, HMDB06724		53477718				1.02574	0.729238	0.58699	Not Significant	Not Significant	0.868792	0.0542213	0.240319	Not Significant	Not Significant	0.91349	0.32784	0.773148	Not Significant	Not Significant
K-T96	222.7	225.13	406.107	158.022	Tier 2	2-Maleylacetic acid	BM00711000		C02222	5280500				0.920576	0.584852	0.535806	Not Significant	Not Significant	1.06742	0.599922	0.578005	Not Significant	Not Significant	1.72959	0.0205897	0.747814	Significant Increase	Significant Increase
H-T1314	223	224.59	436.151	202.095	Tier 2	Seryl-Proline	AN01320003	HMDB0029047		4369021				1.13477	0.132012	0.268095	Not Significant	Not Significant	1.17318	0.0793285	0.267399	Not Significant	Not Significant	1.13145	0.231945	0.755805	Not Significant	Not Significant
A-T1002	223.3	225.75	379.133	145.074	Tier 2	6-Amino-2-Oxohexanoic Acid	AN00561007	HMDB0012151	C03239	439954				1.06	0.236795	0.351364	Not Significant	Not Significant	1.02014	0.76395	0.640406	Not Significant	Not Significant	1.05976	0.467748	0.807391	Not Significant	Not Significant
H-T1631	223.4	225	468.132	234.074	Tier 2	(R)-(Homo)3-citric acid	BM01755000		C16598	24892804				1.05409	0.457162	0.47836	Not Significant	Not Significant	1.3044	0.0308465	0.201904	Significant Increase	Significant Increase	1.29885	0.00680875	0.747814	Significant Increase	Significant Increase
C-903	223.96	225.582	274.119	112.027	Tier 2	4-Carboxypyrazole	ED00240001	HMDB0060760		3015937				1.03169	0.518949	0.508649	Not Significant	Not Significant	1.08071	0.0359302	0.210982	Not Significant	Not Significant	1.03271	0.525358	0.81785	Not Significant	Not Significant
A-482	223.966	226.416	351.137	117.079	Tier 2	Isomer 2 of 5-Aminopentanoic acid	AN00277004	HMDB0003355	C00431	138				0.784162	0.00128402	0.0409533	Significant Decrease	Significant Decrease	0.939215	0.136081	0.320939	Not Significant	Not Significant	1.03463	0.842106	0.884876	Not Significant	Not Significant
C-T1649	224	225.62	327.132	165.043	Tier 2	Formylanthranilic Acid	AN00808001	HMDB0004089	C05653	101399				1.00985	0.899369	0.642361	Not Significant	Not Significant	0.890582	0.129807	0.317138	Not Significant	Not Significant	0.939666	0.476449	0.808348	Not Significant	Not Significant
C-5904	224.057	225.683	307.129	145.037	Tier 2	2-Oxoglutaramic acid	AN00557000	HMDB0001552	C00940	48				1.03502	0.765993	0.599253	Not Significant	Not Significant	0.777915	0.00413062	0.122752	Significant Decrease	Significant Decrease	0.811408	0.167148	0.747814	Not Significant	Not Significant
A-483	224.151	226.601	481.074	247.015	Tier 2	2-Hydroxyacetaminophen sulfate	AN01916000	HMDB0062547		86290013				0.940072	0.53325	0.513678	Not Significant	Not Significant	1.12401	0.205764	0.374117	Not Significant	Not Significant	0.932029	0.539802	0.820098	Not Significant	Not Significant
A-486	224.398	226.85	367.096	133.038	Tier 2	Iminodiacetic acid	ED00428002	HMDB0011753	C19911	8897				1.79687	0.00112022	0.0391506	Significant Increase	Significant Increase	0.81588	0.419211	0.495375	Not Significant	Not Significant	0.8995	0.579007	0.834844	Not Significant	Not Significant
A-T1222	224.4	226.85	366.065	132.006	Tier 2	2-Hydroxyethylenedicarboxylic Acid	AN00414001		C03981	54675764				0.957313	0.17259	0.30335	Not Significant	Not Significant	1.05251	0.305854	0.434263	Not Significant	Not Significant	1.04904	0.25436	0.762944	Not Significant	Not Significant
A-T943	224.8	227.25	407.128	173.069	Tier 2	(2S,5S)-Trans-Carboxymethylproline	BM00926005		C17366	447989				1.07673	0.696038	0.575458	Not Significant	Not Significant	1.03054	0.82527	0.659559	Not Significant	Not Significant	0.909912	0.632513	0.84996	Not Significant	Not Significant
C-T1181	225	226.66	266.139	104.047	Tier 2	4-Hydroxybutanoic acid	AN00197005	HMDB0000710	C00989	10413				1.07147	0.11559	0.251008	Not Significant	Not Significant	1.06542	0.289778	0.425161	Not Significant	Not Significant	1.06903	0.245493	0.760764	Not Significant	Not Significant
H-T1963	225	226.66	500.185	266.127	Tier 2	Threoninyl-Phenylalanine	AN02198002	HMDB0029068		7010579				1.18468	0.0883956	0.221151	Not Significant	Not Significant	1.13027	0.346966	0.458462	Not Significant	Not Significant	1.17339	0.387777	0.786503	Not Significant	Not Significant
A-488	225.026	227.48	389.129	155.07	Tier 2	Isomer 1 of Histidine	AN00684000	HMDB0000177		773				1.02446	0.610324	0.547357	Not Significant	Not Significant	0.989245	0.870405	0.67077	Not Significant	Not Significant	1.01619	0.849811	0.885874	Not Significant	Not Significant
C-T1245	225.4	227.07	339.136	177.046	Tier 2	N-Formylmethionine	AN00978002	HMDB0001015	C03145	439750				1.02343	0.90171	0.643274	Not Significant	Not Significant	1.06408	0.69381	0.614596	Not Significant	Not Significant	0.970958	0.836696	0.884469	Not Significant	Not Significant
C-T5569	226	227.7	341.147	179.058	Tier 2	3-Succinoylpyridine	AN01006001	HMDB0000992	C19569	437				1.18717	0.0410351	0.154626	Not Significant	Not Significant	1.25282	0.00440163	0.122752	Significant Increase	Significant Increase	1.12809	0.0796097	0.747814	Not Significant	Not Significant
K-T178	226	228.44	364.132	116.047	Tier 2	Levulinic acid	AN00266005	HMDB0000720		11579				1.00889	0.769681	0.600628	Not Significant	Not Significant	0.985787	0.682171	0.610184	Not Significant	Not Significant	0.973412	0.344939	0.778516	Not Significant	Not Significant
H-564	226.037	227.735	480.215	246.157	Tier 2	N-Acetyl-3-Hydroxy-N6,N6,N6-trimethyl-L-lysine	PR01910000							0.968186	0.633213	0.554011	Not Significant	Not Significant	0.968614	0.672256	0.606907	Not Significant	Not Significant	1.00238	0.976982	0.903371	Not Significant	Not Significant
H-T5448	226.5	228.21	425.111	191.056	Tier 2	L-Quinate	BP01179000			1560034				0.870835	0.295348	0.390868	Not Significant	Not Significant	1.0075	0.94067	0.687547	Not Significant	Not Significant	1.13549	0.310059	0.767081	Not Significant	Not Significant
A-T1353	226.6	229.06	478.201	244.142	Tier 2	Leucyl-Hydroxyproline	AN01876003	HMDB0028930		20847829				0.593835	0.00136566	0.041369	Significant Decrease	Significant Decrease	0.693472	0.01081	0.142811	Significant Decrease	Significant Decrease	1.12393	0.381624	0.786077	Not Significant	Not Significant
H-T1184	226.7	228.42	424.106	190.048	Tier 2	2,4-Dihydroxyhept-2-enedioic acid	AN01161001		C06201	5280910				1.01816	0.829122	0.619527	Not Significant	Not Significant	1.11567	0.295783	0.428843	Not Significant	Not Significant	1.19318	0.137043	0.747814	Not Significant	Not Significant
A-493	227.072	229.533	613.304	379.246	Tier 2	Sphingosine 1-phosphate	AN03724000	HMDB0000277	C06124	5283560				0.952101	0.623834	0.55082	Not Significant	Not Significant	0.864427	0.100118	0.291135	Not Significant	Not Significant	0.944537	0.47094	0.808348	Not Significant	Not Significant
C-T1244	227.1	228.84	357.144	195.053	Tier 2	3-Hydroxyhippuric Acid	BM01229006	HMDB0006116		450268				1.18743	0.0161266	0.102284	Not Significant	Not Significant	1.11177	0.0248191	0.185569	Not Significant	Not Significant	1.02842	0.673011	0.859533	Not Significant	Not Significant
H-570	227.638	229.393	367.132	133.074	Tier 2	Isomer 1 of N-Lactoyl ethanolamine	EF00433002	HMDB0032356		95457				1.14492	0.15614	0.289761	Not Significant	Not Significant	1.17924	0.0999485	0.291063	Not Significant	Not Significant	1.08429	0.383768	0.786077	Not Significant	Not Significant
A-T1188	228.1	230.57	567.191	333.132	Tier 2	Gamma-Glutamyltryptophan	AN03154002	HMDB0029160		3038501				0.429601	0.00989517	0.0811966	Significant Decrease	Significant Decrease	0.939452	0.751332	0.636272	Not Significant	Not Significant	1.8307	0.0217515	0.747814	Significant Increase	Significant Increase
C-T5870	228.1	229.87	303.17	141.079	Tier 2	Hypoglycin A	BP00517000	HMDB0029427	C08287	9081				1.30345	0.0359111	0.145289	Significant Increase	Significant Increase	1.23856	0.0243477	0.18487	Significant Increase	Significant Increase	1.09201	0.534413	0.818978	Not Significant	Not Significant
C-T1148	228.1	229.87	315.134	153.043	Tier 2	(5R)-Carbapen-2-Em-3-Carboxylic Acid	BM00657001		C06669	441133				1.21744	0.0123349	0.0906591	Significant Increase	Significant Increase	1.1163	0.0683408	0.25458	Not Significant	Not Significant	0.997698	0.983125	0.903371	Not Significant	Not Significant
H-T1990	228.1	229.87	502.173	268.117	Tier 2	Histidinyl-Hydroxyproline	AN02226001	HMDB0028886		9900059				0.877603	0.164671	0.297626	Not Significant	Not Significant	0.928292	0.326781	0.448242	Not Significant	Not Significant	0.970868	0.788031	0.877774	Not Significant	Not Significant
A-502	228.939	231.408	486.182	252.123	Tier 2	Isomer 1 of Prolyl-Histidine	AN01998001	HMDB0029019		18218235				1.00297	0.981603	0.662505	Not Significant	Not Significant	0.858066	0.0925302	0.28278	Not Significant	Not Significant	0.861913	0.220649	0.754528	Not Significant	Not Significant
C-927	229.098	230.906	307.165	145.073	Tier 2	N-Butyrylglycine	AN00561002	HMDB0000808		88412				1.02502	0.602867	0.544557	Not Significant	Not Significant	1.14638	0.0101151	0.140996	Not Significant	Not Significant	1.00989	0.881177	0.894513	Not Significant	Not Significant
C-T1319	229.1	230.91	307.164	145.074	Tier 2	Isobutyrylglycine	AN00561001	HMDB0000730		10855600				1.04886	0.61248	0.547998	Not Significant	Not Significant	1.03454	0.646424	0.597312	Not Significant	Not Significant	0.993086	0.939084	0.902656	Not Significant	Not Significant
C-T809	229.1	230.91	327.66	331.138	Tier 2	N-Acetyl-Ophthalmic Acid	PR03126000							0.92183	0.440111	0.470028	Not Significant	Not Significant	1.17448	0.188567	0.360702	Not Significant	Not Significant	1.24399	0.142675	0.747814	Not Significant	Not Significant
H-T751	229.5	231.32	396.111	162.053	Tier 2	(S)-2-(Hydroxymethyl)glutaric acid	AN00769011		C16390	10261389				0.7876	0.0606457	0.186456	Not Significant	Not Significant	0.799829	0.0682652	0.25458	Not Significant	Not Significant	1.09293	0.553759	0.827976	Not Significant	Not Significant
C-930	230.068	231.911	371.16	209.069	Tier 2	Isomer 3 of N-[2-(4-Hydroxyphenyl)Acetyl]Glycine	AN01417001	HMDB0000735	C05596	440732				1.02465	0.673944	0.567833	Not Significant	Not Significant	1.05229	0.378427	0.474931	Not Significant	Not Significant	0.999172	0.989372	0.90393	Not Significant	Not Significant
C-932	230.447	232.303	343.165	181.074	Tier 2	N-Hydroxy-L-phenylalanine	BM01037000		C19712	18605013				0.945811	0.145052	0.280204	Not Significant	Not Significant	1.06542	0.321608	0.445449	Not Significant	Not Significant	1.12956	0.0960818	0.747814	Not Significant	Not Significant
C-933	230.542	232.401	355.166	193.074	Tier 2	Isomer 1 of Phenylacetylglycine	AN01210009	HMDB0000821	C05598	68144				0.954358	0.201876	0.3248	Not Significant	Not Significant	1.01642	0.569309	0.565814	Not Significant	Not Significant	1.10704	0.130441	0.747814	Not Significant	Not Significant
H-T5935	230.7	232.57	515.174	281.112	Tier 2	N-Acetyl-6-(1'-Hydroxy-2'-oxopropyl)-tetrahydropterin	PR02417003							1.31726	0.058974	0.185009	Not Significant	Not Significant	1.29396	0.0516796	0.236969	Not Significant	Not Significant	1.01295	0.915548	0.898269	Not Significant	Not Significant
A-T1093	231.1	233.58	385.636	303.154	Tier 2	Gamma-Glutamylarginine	AN02758002	HMDB0029143		20719180				0.792021	0.000494508	0.0302878	Significant Decrease	Significant Decrease	0.925188	0.292582	0.427143	Not Significant	Not Significant	0.911758	0.301081	0.767081	Not Significant	Not Significant
A-510	231.705	234.184	482.058	248	Tier 2	Homogentisic acid 2-O-sulfate	PR01931000							1.07054	0.604104	0.544884	Not Significant	Not Significant	1.27412	0.276696	0.418663	Not Significant	Not Significant	0.962292	0.774942	0.876209	Not Significant	Not Significant
C-T1425	231.9	233.81	528.239	205.059	Tier 2	N-Acetyl-Erythro-4-Hydroxyglutamic Acid	PR01358000							0.926162	0.367466	0.431661	Not Significant	Not Significant	0.840171	0.0578227	0.243528	Not Significant	Not Significant	0.934378	0.494148	0.811278	Not Significant	Not Significant
A-T709	232.2	234.68	438.168	204.111	Tier 2	N6-Acetyl-N6-hydroxy-L-lysine	AN01349000		C03955	128888				1.26119	0.00271016	0.0503678	Significant Increase	Significant Increase	1.24163	0.0120875	0.145478	Significant Increase	Significant Increase	1.14332	0.303974	0.767081	Not Significant	Not Significant
A-T800	232.2	234.68	387.145	306.169	Tier 2	Feruloylagmatine	AN02800000	HMDB0037107	C18325	46173376				1.57311	0.0575722	0.181854	Not Significant	Not Significant	1.00369	0.983215	0.696904	Not Significant	Not Significant	0.671295	0.199835	0.747814	Not Significant	Not Significant
C-T1634	232.4	234.33	590.202	428.107	Tier 2	5-Hydroxy-N-formylkynurenine O-glucuronide	PR04139000							2.0435	0.00856006	0.0776535	Significant Increase	Significant Increase	2.34504	0.00186062	0.108256	Significant Increase	Significant Increase	1.33664	0.24516	0.760764	Not Significant	Not Significant
A-513	232.59	235.073	323.106	89.0477	Tier 2	Isomer 1 of Sarcosine	AN00124004	HMDB0000271	C00213	1088				0.962659	0.618692	0.548898	Not Significant	Not Significant	0.943966	0.353563	0.462042	Not Significant	Not Significant	1.03568	0.732661	0.870393	Not Significant	Not Significant
H-604	233.163	235.117	379.132	145.073	Tier 2	Isomer 1 of L-trans-5-Hydroxy-2-piperidinecarboxylic acid	EF00561004	HMDB0029426		151730				0.809237	0.0135438	0.0943881	Significant Decrease	Significant Decrease	0.858718	0.0271023	0.191123	Not Significant	Not Significant	0.957617	0.731736	0.870393	Not Significant	Not Significant
A-T1291	233.2	235.69	304.112	70.0531	Tier 2	3-Aminopropiononitrile	AN00055000	HMDB0004101	C05670	1647				1.05287	0.36045	0.42703	Not Significant	Not Significant	1.08182	0.132607	0.319642	Not Significant	Not Significant	1.10304	0.222422	0.754528	Not Significant	Not Significant
A-T1025	233.2	235.69	379.132	145.074	Tier 2	2-Amino-5-Oxohexanoic Acid	AN00561006		C05825	440805				0.938949	0.381886	0.4408	Not Significant	Not Significant	0.954979	0.329565	0.450167	Not Significant	Not Significant	0.92006	0.343539	0.777635	Not Significant	Not Significant
H-T5768	233.2	235.16	423.157	189.1	Tier 2	Castanospermine	BP01149000			54445				0.817926	0.00910865	0.0800706	Significant Decrease	Significant Decrease	0.970496	0.694544	0.614868	Not Significant	Not Significant	1.12348	0.140947	0.747814	Not Significant	Not Significant
K-T198	233.2	235.67	350.117	102.032	Tier 2	2-Methyl-3-oxopropanoic acid	AN00177000	HMDB0001172	C00349	296				1.02901	0.431034	0.464568	Not Significant	Not Significant	1.00467	0.94534	0.688372	Not Significant	Not Significant	0.857121	0.147247	0.747814	Not Significant	Not Significant
C-T1169	233.8	235.78	280.607	237.031	Tier 2	S-Cysteinosuccinic Acid	AN01786000	HMDB0029418		169591				0.932427	0.262597	0.367876	Not Significant	Not Significant	1.09758	0.317737	0.442786	Not Significant	Not Significant	1.14426	0.198766	0.747814	Not Significant	Not Significant
A-521	234.048	236.536	460.118	226.06	Tier 2	3-Nitrotyrosine	AN01655000	HMDB0001904		65124				1.01552	0.789284	0.606733	Not Significant	Not Significant	0.964529	0.427605	0.499554	Not Significant	Not Significant	1.04341	0.592498	0.838148	Not Significant	Not Significant
A-T1206	234.2	236.69	293.097	59.0371	Tier 2	Aminoacetaldehyde	AN00028000		C06735	363				0.970251	0.474855	0.485994	Not Significant	Not Significant	1.07068	0.176317	0.351831	Not Significant	Not Significant	1.06572	0.252791	0.761191	Not Significant	Not Significant
H-T5833	234.2	236.19	585.208	351.154	Tier 2	O-beta-D-Xylosylzeatin	BP03400001		C03300	21158449				0.954224	0.272644	0.375248	Not Significant	Not Significant	1.04819	0.237047	0.39362	Not Significant	Not Significant	1.06601	0.219928	0.754528	Not Significant	Not Significant
H-T573	234.5	236.5	381.112	147.053	Tier 2	2-Oxo-4-hydroxy-5-aminovaleric acid	AN00583003		C05941	440852				1.10373	0.241107	0.354417	Not Significant	Not Significant	0.914554	0.250489	0.402043	Not Significant	Not Significant	0.941411	0.565607	0.832334	Not Significant	Not Significant
A-523	234.613	237.103	478.201	244.143	Tier 2	Isoleucyl-Hydroxyproline	AN01876002	HMDB0028908		61158802				0.586022	0.00548557	0.065425	Significant Decrease	Significant Decrease	0.666721	0.0123591	0.147327	Significant Decrease	Significant Decrease	1.13371	0.395581	0.787141	Not Significant	Not Significant
H-616	234.667	236.676	370.097	136.038	Tier 2	Erythronic acid	AN00457001	HMDB0000613		2781043				1.02981	0.737068	0.589913	Not Significant	Not Significant	0.79206	0.209543	0.376613	Not Significant	Not Significant	0.949786	0.827187	0.882952	Not Significant	Not Significant
K-T254	235	237.48	455.138	207.053	Tier 2	4-(2-Aminophenyl)-2,4-dioxobutanoic acid	AN01385000	HMDB0000978	C01252	472				1.07407	0.510722	0.504608	Not Significant	Not Significant	0.95018	0.504057	0.537979	Not Significant	Not Significant	0.993234	0.949286	0.902656	Not Significant	Not Significant
A-525	235.093	237.585	409.143	175.085	Tier 2	Isomer 1 of N-Carboxyethyl-g-aminobutyric acid	AN00957000	HMDB0002201		2572				1.10068	0.231381	0.347371	Not Significant	Not Significant	1.2457	0.000964828	0.108068	Significant Increase	Significant Increase	1.12486	0.0808839	0.747814	Not Significant	Not Significant
K-T52	235.2	237.68	438.134	190.048	Tier 2	2-Keto-5-epi-valiolone	BM01161000		C17695	121225192				0.999613	0.99597	0.665405	Not Significant	Not Significant	0.937738	0.20845	0.376216	Not Significant	Not Significant	0.996583	0.962097	0.903371	Not Significant	Not Significant
A-T1203	235.8	238.3	392.081	158.022	Tier 2	2-Hydroxymuconic Acid	BM00711002		C02501	54675756				1.07785	0.219691	0.339137	Not Significant	Not Significant	0.879743	0.133859	0.320194	Not Significant	Not Significant	0.882725	0.278578	0.767081	Not Significant	Not Significant
H-T2599	235.8	237.85	586.119	352.064	Tier 2	4-(4-Deoxy-alpha-D-gluc-4-enuronosyl)-D-galacturonic acid	AN03414000		C06118	440470				1.00014	0.997536	0.665672	Not Significant	Not Significant	1.05907	0.114219	0.305602	Not Significant	Not Significant	1.04863	0.365984	0.783335	Not Significant	Not Significant
H-T51302	235.8	237.85	419.091	185.032	Tier 2	(2S,4S)-4-Hydroxy-2,3,4,5-Tetrahydrodipicolinate	BP01088000			70678847				0.837095	0.0777073	0.208799	Not Significant	Not Significant	0.996597	0.972203	0.695051	Not Significant	Not Significant	1.1126	0.270868	0.764869	Not Significant	Not Significant
H-T1717	235.9	237.95	478.097	488.071	Tier 2	N4'-Acetyl-CDP-ethanolamine	PR04570001							1.0192	0.828863	0.619527	Not Significant	Not Significant	1.09835	0.430544	0.501096	Not Significant	Not Significant	0.979623	0.806994	0.879211	Not Significant	Not Significant
C-T938	236.2	238.26	266.101	104.011	Tier 2	Hydroxypyruvic Acid	AN00193002	HMDB0001352	C00168	964				1.29303	0.0234454	0.120662	Significant Increase	Significant Increase	1.00698	0.940072	0.687547	Not Significant	Not Significant	0.981355	0.863213	0.88878	Not Significant	Not Significant
C-T1047	236.2	238.26	293.15	131.058	Tier 2	Propionylglycine	AN00406010	HMDB0000783		98681				0.967805	0.801612	0.610681	Not Significant	Not Significant	0.968805	0.764291	0.640515	Not Significant	Not Significant	0.916257	0.421131	0.794013	Not Significant	Not Significant
C-T1142	236.2	238.26	353.116	191.022	Tier 2	5,6-Indolequinone-2-carboxylic acid	AN01177000		C17938	17796835				1.06137	0.587945	0.537778	Not Significant	Not Significant	1.22056	0.0287253	0.195194	Significant Increase	Significant Increase	1.16928	0.373817	0.786077	Not Significant	Not Significant
C-T1531	236.2	238.26	315.133	153.043	Tier 2	3-Amino-4-Hydroxybenzoic Acid	BM00657002	HMDB0304941	C12115	65083				1.0319	0.760826	0.597585	Not Significant	Not Significant	1.02062	0.786927	0.648496	Not Significant	Not Significant	0.936125	0.416567	0.792824	Not Significant	Not Significant
C-T5675	236.2	238.26	482.225	320.133	Tier 2	2-[(L-Alanin-3-ylcarbamoyl)methyl]-3-(2-aminoethylcarbamoyl)-2-hydroxypropanoic acid	BM02971000		C22074	134820324				0.984931	0.873773	0.634204	Not Significant	Not Significant	1.05072	0.616837	0.586145	Not Significant	Not Significant	0.990229	0.899574	0.895894	Not Significant	Not Significant
H-T2036	236.2	238.26	508.068	274.009	Tier 2	3-Dehydro-L-gulonate 6-phosphate	AN02310002		C14899	11954078				1.00152	0.983836	0.662923	Not Significant	Not Significant	0.975186	0.547993	0.557439	Not Significant	Not Significant	1.04999	0.554935	0.828088	Not Significant	Not Significant
H-T2086	236.2	238.26	515.149	281.09	Tier 2	4-Hydroxyphenylacetylglutamic acid	AN02415000	HMDB0006061	C05595	440731				1.11425	0.119009	0.254125	Not Significant	Not Significant	1.0035	0.960481	0.692273	Not Significant	Not Significant	0.925666	0.303648	0.767081	Not Significant	Not Significant
H-T2696	236.2	238.26	600.131	366.072	Tier 2	Salicin 6-phosphate	AN03577000		C06188	440938				0.986144	0.878734	0.635889	Not Significant	Not Significant	1.05302	0.254342	0.403891	Not Significant	Not Significant	1.07986	0.202862	0.750694	Not Significant	Not Significant
H-T1304	236.2	238.26	435.57	403.018	Tier 2	CDP	AN03945000	HMDB0001546	C00112	6132				1.14455	0.184275	0.312911	Not Significant	Not Significant	1.0888	0.486703	0.529345	Not Significant	Not Significant	0.96432	0.754853	0.873329	Not Significant	Not Significant
A-T1260	236.4	238.9	307.111	73.0528	Tier 2	3-Aminopropanal	AN00065001	HMDB0001106	C05665	75				0.83548	0.0323744	0.138631	Not Significant	Not Significant	0.987654	0.874631	0.671932	Not Significant	Not Significant	1.02046	0.821558	0.881864	Not Significant	Not Significant
C-T1069	236.9	238.99	410.172	248.08	Tier 2	5-Hydroxyindoleacetylglycine	AN01935002	HMDB0004185	C05832	440806				0.998069	0.975551	0.660394	Not Significant	Not Significant	0.96263	0.540996	0.55463	Not Significant	Not Significant	0.969894	0.754086	0.872985	Not Significant	Not Significant
H-T1172	237.2	239.3	423.124	189.064	Tier 2	N-Acetyl-L-4-Hydroxyglutamate semialdehyde	PR01144003							1.03212	0.609258	0.546903	Not Significant	Not Significant	1.10867	0.0464043	0.229161	Not Significant	Not Significant	1.10775	0.232049	0.755805	Not Significant	Not Significant
K-T174	237.2	239.69	420.119	172.037	Tier 2	2-Oxo-5-methyl-cis-muconic acid	BM00909004		C07479	5281039				1.26934	0.104584	0.239975	Not Significant	Not Significant	1.04002	0.77829	0.644992	Not Significant	Not Significant	0.992659	0.961378	0.903371	Not Significant	Not Significant
A-T967	237.6	240.1	395.127	161.069	Tier 2	4-Methyl-L-Glutamic Acid	BM00754000		C06234	440959				0.923077	0.318432	0.404761	Not Significant	Not Significant	0.937308	0.364367	0.467303	Not Significant	Not Significant	0.878407	0.216251	0.754528	Not Significant	Not Significant
H-T51088	237.6	239.71	585.208	351.154	Tier 2	cis-Zeatin riboside	BP03400000		C16449	13935024				0.915022	0.248655	0.359848	Not Significant	Not Significant	1.0529	0.332023	0.45105	Not Significant	Not Significant	1.09655	0.133798	0.747814	Not Significant	Not Significant
A-533	238.037	240.541	389.127	155.069	Tier 2	Isomer 2 of Histidine	AN00684000	HMDB0000177		773				0.952606	0.434058	0.466191	Not Significant	Not Significant	1.01143	0.686165	0.611799	Not Significant	Not Significant	0.955308	0.410309	0.791501	Not Significant	Not Significant
A-535	238.216	240.72	520.128	286.069	Tier 2	Diphenol glucuronide	AN02485001	HMDB0059998		124202060				1.43687	0.259194	0.366003	Not Significant	Not Significant	1.15166	0.387374	0.480955	Not Significant	Not Significant	1.033	0.89094	0.894895	Not Significant	Not Significant
C-T1636	238.3	240.44	276.123	114.032	Tier 2	Cis-Acetylacrylic Acid	BM00252000		C07091	5281015				0.914723	0.380392	0.440082	Not Significant	Not Significant	0.923227	0.225852	0.386806	Not Significant	Not Significant	1.103	0.272646	0.764869	Not Significant	Not Significant
A-T1234	239	241.51	459.12	225.064	Tier 2	4-Amino-4-Deoxychorismic Acid	AN01643000		C11355	443142				0.985555	0.757143	0.596278	Not Significant	Not Significant	0.966671	0.691256	0.613995	Not Significant	Not Significant	1.02546	0.645032	0.851438	Not Significant	Not Significant
H-664	239.063	241.231	461.149	227.091	Tier 2	Deoxycytidine	AN01672000	HMDB0000014	C00881	13711				1.0926	0.201216	0.324472	Not Significant	Not Significant	1.0181	0.70841	0.620864	Not Significant	Not Significant	1.17884	0.0343001	0.747814	Not Significant	Not Significant
H-665	239.1	241.269	484.19	250.132	Tier 2	3-Hydroxymelatonin	ED01973000	HMDB0060742		131769936				1.00536	0.976054	0.660669	Not Significant	Not Significant	1.41635	0.13575	0.320939	Not Significant	Not Significant	1.33261	0.223731	0.754528	Not Significant	Not Significant
C-981	239.28	241.456	289.155	127.064	Tier 2	Isomer 1 of (S)-2,3,4,5-Tetrahydropyridine-2-carboxylic acid	AN00360000	HMDB0059657	C00450	24771808				0.897359	0.0413573	0.155402	Not Significant	Not Significant	0.984019	0.689405	0.613101	Not Significant	Not Significant	1.04321	0.369058	0.78506	Not Significant	Not Significant
A-540	239.285	241.793	464.148	230.09	Tier 2	Isomer 1 of Prolyl-Aspartate	AN01708001	HMDB0029013		3838871				1.14688	0.226967	0.344392	Not Significant	Not Significant	1.11497	0.244555	0.399269	Not Significant	Not Significant	1.00972	0.943522	0.902656	Not Significant	Not Significant
C-T1275	239.3	241.48	275.14	113.048	Tier 2	1-Pyrroline-2-carboxylic acid	AN00247003	HMDB0006875	C03564	440046				1.09627	0.281572	0.382248	Not Significant	Not Significant	1.25925	0.00258995	0.112303	Significant Increase	Significant Increase	1.17378	0.0884292	0.747814	Not Significant	Not Significant
C-T51244	239.3	241.48	306.133	144.042	Tier 2	2-Methyleneglutaric acid	AN00544002		C02930	95155				1.2334	0.0281314	0.130821	Significant Increase	Significant Increase	1.10334	0.0165998	0.163291	Not Significant	Not Significant	0.937688	0.708841	0.864217	Not Significant	Not Significant
H-T323	239.3	241.48	354.101	120.042	Tier 2	4-Deoxythreonic acid	AN00297000	HMDB0002453		10964471				1.18445	0.00267672	0.0500971	Not Significant	Not Significant	1.06853	0.251229	0.40221	Not Significant	Not Significant	0.873402	0.156632	0.747814	Not Significant	Not Significant
H-T5908	239.3	241.48	382.096	148.037	Tier 2	L-Arabinono-1,4-lactone	AN00594010		C01114	191190				1.01378	0.769956	0.600706	Not Significant	Not Significant	1.02242	0.689051	0.612914	Not Significant	Not Significant	0.918993	0.307401	0.767081	Not Significant	Not Significant
K-T77	239.3	241.79	351.111	103.027	Tier 2	3-Oxoalanine	AN00184001	HMDB0011602		29				0.960832	0.698856	0.576096	Not Significant	Not Significant	0.98122	0.852689	0.66573	Not Significant	Not Significant	1.20057	0.0870486	0.747814	Not Significant	Not Significant
A-541	239.307	241.816	497.148	263.09	Tier 2	Asparaginyl-Methionine	AN02153000	HMDB0028737		18218183				1.03336	0.550598	0.520938	Not Significant	Not Significant	1.08729	0.21111	0.377262	Not Significant	Not Significant	1.20747	0.12087	0.747814	Not Significant	Not Significant
H-T2298	239.8	241.99	543.19	309.132	Tier 2	Gly-tyr-ala	AN02838003			194988				0.933484	0.518179	0.508502	Not Significant	Not Significant	1.10747	0.140656	0.324486	Not Significant	Not Significant	1.32033	0.0427542	0.747814	Significant Increase	Significant Increase
H-T5650	239.8	241.99	680.201	446.142	Tier 2	Methylsalicylate O-beta-D-Xylopyranosyl-(1->6)-O-beta-D-Glucopyranoside	BP04269000			5315244				1.09825	0.135585	0.27198	Not Significant	Not Significant	1.04854	0.575644	0.568427	Not Significant	Not Significant	0.904343	0.507058	0.812654	Not Significant	Not Significant
H-672	239.857	242.053	319.111	85.0526	Tier 2	Isomer 1 of Acetone cyanohydrin	BM00107001	HMDB0060427	C02659	6406				0.790141	0.013123	0.0932578	Significant Decrease	Significant Decrease	0.926028	0.247308	0.400651	Not Significant	Not Significant	0.945082	0.448418	0.802807	Not Significant	Not Significant
H-674	240.744	242.972	505.176	271.118	Tier 2	Caranine	BP02273006		C08521	441589				1.0527	0.488454	0.492758	Not Significant	Not Significant	1.02099	0.726123	0.627212	Not Significant	Not Significant	1.04092	0.751244	0.872846	Not Significant	Not Significant
A-550	241.295	243.811	450.17	216.112	Tier 2	Isomer 1 of Prolyl-Threonine	AN01516001	HMDB0029027		18218237				0.900595	0.516541	0.508159	Not Significant	Not Significant	1.13796	0.34156	0.456153	Not Significant	Not Significant	1.18156	0.286496	0.767081	Not Significant	Not Significant
C-T1444	241.3	243.55	278.138	116.047	Tier 2	5-Oxopentanoic acid	AN00266002	HMDB0012233	C03273	439963				1.22826	0.0752171	0.20626	Not Significant	Not Significant	1.14321	0.300062	0.431293	Not Significant	Not Significant	1.15345	0.410395	0.791501	Not Significant	Not Significant
H-T466	241.8	244.07	368.114	134.058	Tier 2	1-Deoxy-D-xylulose	AN00441001	HMDB0001292	C06257	12444984				0.841098	0.0147388	0.0978623	Not Significant	Not Significant	1.10732	0.096093	0.286951	Not Significant	Not Significant	1.165	0.0313136	0.747814	Not Significant	Not Significant
A-552	242.403	244.923	409.107	175.048	Tier 2	Isomer 1 of 7-Cyano-7-carbaguanine	AN00954000		C15996	446357				1.42975	0.0053148	0.0649449	Significant Increase	Significant Increase	0.760485	0.295589	0.428757	Not Significant	Not Significant	0.933113	0.753564	0.872985	Not Significant	Not Significant
H-T948	242.6	244.9	408.112	174.053	Tier 2	Valienone	BM00937000		C17696	11116543				1.58542	0.113054	0.248615	Not Significant	Not Significant	1.23237	0.108518	0.299971	Not Significant	Not Significant	1.0937	0.658594	0.855509	Not Significant	Not Significant
H-T752	242.8	245.1	396.111	162.053	Tier 2	3-Hydroxyadipic acid	AN00769002	HMDB0000345		151913				1.01375	0.74063	0.591158	Not Significant	Not Significant	1.05302	0.251828	0.40221	Not Significant	Not Significant	1.08388	0.232799	0.755805	Not Significant	Not Significant
C-T5999	243.4	245.72	344.15	182.058	Tier 2	3-[(4R)-4-Hydroxycyclohexa-1,5-dien-1-yl]-2-oxopropanoic acid	ED01052006		C20953	86583388				1.01636	0.788269	0.606497	Not Significant	Not Significant	0.967087	0.560511	0.56183	Not Significant	Not Significant	0.983664	0.837325	0.884469	Not Significant	Not Significant
A-5561	244.026	246.552	309.127	75.0681	Tier 2	(R)-1-Aminopropan-2-ol	AN00077000		C03194	439938				0.870255	0.0292251	0.133266	Not Significant	Not Significant	0.988535	0.802265	0.652743	Not Significant	Not Significant	0.96295	0.624933	0.847367	Not Significant	Not Significant
A-562	244.066	246.592	359.117	125.059	Tier 2	3-Methylcytosine	AN00334001	HMDB0011601		140523				0.76366	0.00148875	0.0433745	Significant Decrease	Significant Decrease	0.916085	0.123807	0.312438	Not Significant	Not Significant	0.934211	0.465467	0.806257	Not Significant	Not Significant
A-564	244.31	246.837	474.067	240.009	Tier 2	Isomer 1 of 1,2-Dihydroxynaphthalene-6-sulfonic acid	BM01817000		C16196	9543072				0.816029	0.0280773	0.130758	Significant Decrease	Significant Decrease	0.981582	0.846745	0.664466	Not Significant	Not Significant	1.01821	0.841947	0.884876	Not Significant	Not Significant
A-568	245.173	247.704	511.165	277.107	Tier 2	Glutaminyl-Methionine	AN02361002	HMDB0028803		54307034				1.02017	0.87066	0.63346	Not Significant	Not Significant	0.974684	0.617377	0.586186	Not Significant	Not Significant	0.892281	0.409923	0.791501	Not Significant	Not Significant
A-570	245.392	247.924	567.191	333.133	Tier 2	Isomer 1 of Tryptophyl-Glutamate	AN03154001	HMDB0029082		3634442				0.834603	0.0404729	0.15351	Not Significant	Not Significant	0.948352	0.413546	0.493459	Not Significant	Not Significant	0.945003	0.563919	0.831235	Not Significant	Not Significant
H-T2223	245.9	248.31	532.085	596.049	Tier 2	ADP-5-ethyl-4-methylthiazole-2-carboxylic acid	AN05057000		C20784	656929				0.958866	0.384009	0.441872	Not Significant	Not Significant	1.0362	0.77184	0.643126	Not Significant	Not Significant	0.993765	0.961644	0.903371	Not Significant	Not Significant
H-T2043	246	248.42	508.114	274.051	Tier 2	4-Hydroxy-5-(phenyl)-valeric acid-O-sulphate	AN02313000	HMDB0059981		124202081				1.21607	0.0545261	0.177426	Not Significant	Not Significant	1.18834	0.0588028	0.24482	Not Significant	Not Significant	0.986136	0.860564	0.888429	Not Significant	Not Significant
K-287	246.378	248.899	408.123	160.038	Tier 2	2,4-Diketo-3-deoxy-L-fuconic acid	AN00732000		C20781	50986246				1.33882	0.00179313	0.045832	Significant Increase	Significant Increase	1.33154	0.0182797	0.167114	Significant Increase	Significant Increase	1.00055	0.996047	0.904908	Not Significant	Not Significant
A-574	247.111	249.649	411.139	177.081	Tier 2	Isomer 1 of Dihomomethionine	BP00983000		C17217	57370983				0.966683	0.319282	0.405241	Not Significant	Not Significant	0.992299	0.815274	0.656516	Not Significant	Not Significant	1.03477	0.391339	0.787141	Not Significant	Not Significant
C-T1216	247.4	249.87	349.176	187.084	Tier 2	6-Acetamido-2-Oxohexanoic Acid	AN01114000	HMDB0012150	C05548	194080				0.870871	0.356227	0.424568	Not Significant	Not Significant	1.08718	0.323923	0.446642	Not Significant	Not Significant	1.10788	0.449377	0.803167	Not Significant	Not Significant
H-T598	247.4	249.87	383.106	298.091	Tier 2	7-Methylxanthosine	AN02671000	HMDB0301918	C16352	23724732				0.916444	0.145658	0.280584	Not Significant	Not Significant	0.9882	0.819019	0.657553	Not Significant	Not Significant	0.938154	0.252399	0.761191	Not Significant	Not Significant
H-T1725	247.4	249.87	478.167	244.106	Tier 2	Hydroxyprolyl-Hydroxyproline	AN01874001	HMDB0028864		61159526				1.01952	0.834377	0.621353	Not Significant	Not Significant	1.0902	0.149916	0.331844	Not Significant	Not Significant	0.970789	0.753913	0.872985	Not Significant	Not Significant
H-T51000	247.4	249.87	410.092	176.032	Tier 2	L-xylo-Hexulonolactone	AN00966004		C03289	439966				1.02716	0.773256	0.601605	Not Significant	Not Significant	1.13041	0.0218437	0.179507	Not Significant	Not Significant	0.972114	0.757197	0.873898	Not Significant	Not Significant
H-T1730	247.6	250.08	478.198	244.142	Tier 2	Hydroxyprolyl-Leucine	AN01876001	HMDB0028867		21777566				0.868209	0.160366	0.293796	Not Significant	Not Significant	0.992824	0.889078	0.675178	Not Significant	Not Significant	0.98961	0.866129	0.890029	Not Significant	Not Significant
H-T1173	247.7	250.18	423.125	189.064	Tier 2	N-Acetyl-2-Oxo-4-hydroxy-5-aminovaleric acid	PR01144002							0.965819	0.634861	0.554634	Not Significant	Not Significant	0.893529	0.0591307	0.24482	Not Significant	Not Significant	1.05178	0.556367	0.829259	Not Significant	Not Significant
H-T1667	247.8	250.28	473.16	239.102	Tier 2	6-Lactoyl-5,6,7,8-tetrahydropterin	AN01811002	HMDB0002065	C04244	169508				0.963503	0.447488	0.473357	Not Significant	Not Significant	1.1494	0.0228742	0.182413	Not Significant	Not Significant	1.05215	0.563046	0.831233	Not Significant	Not Significant
A-576	247.815	250.356	496.074	262.015	Tier 2	2-Hydroxy-4-methoxyacetophenone 5-sulfate	EF02127000	HMDB0041648		10587535				0.842347	0.147542	0.281757	Not Significant	Not Significant	0.99129	0.955399	0.691344	Not Significant	Not Significant	1.10065	0.681374	0.86141	Not Significant	Not Significant
H-T1810	248.1	250.59	486.143	504.169	Tier 2	3-Galactosyllactose	AN04656007	HMDB0006599		11755848				0.958945	0.409035	0.453454	Not Significant	Not Significant	0.910127	0.36246	0.466292	Not Significant	Not Significant	0.95674	0.725279	0.869028	Not Significant	Not Significant
A-T1616	248.4	250.94	367.132	133.074	Tier 2	N-Hydroxy-L-Valine	BM00433000		C20313	22859864				1.60181	0.00281985	0.0513662	Significant Increase	Significant Increase	1.99561	0.0035763	0.118661	Significant Increase	Significant Increase	1.05642	0.795837	0.877774	Not Significant	Not Significant
A-T5806	248.4	250.94	454.142	220.085	Tier 2	4-Hydroxy-L-tryptophan	BP01585000		C21777	85479				0.980359	0.615396	0.548176	Not Significant	Not Significant	1.02689	0.627414	0.590252	Not Significant	Not Significant	1.03736	0.633991	0.84996	Not Significant	Not Significant
H-T2236	248.4	250.9	534.144	300.084	Tier 2	4-(beta-D-Glucosyloxy)benzoic acid	AN02705003		C03993	440186				1.46515	0.0277881	0.130465	Significant Increase	Significant Increase	1.01179	0.890757	0.675728	Not Significant	Not Significant	1.05925	0.550007	0.826165	Not Significant	Not Significant
H-T51042	248.4	250.9	382.095	148.037	Tier 2	D-erythro-3-Methylmalic acid	AN00594008		C06032	440892				1.00692	0.88614	0.638694	Not Significant	Not Significant	0.981745	0.777518	0.644797	Not Significant	Not Significant	0.954032	0.584338	0.835582	Not Significant	Not Significant
H-T904	248.4	250.9	405.115	342.116	Tier 2	alpha-D-Galactosyl-(1->3)-1D-myo-inositol	AN03286001	HMDB0005826	C01235	11727586				0.967609	0.803039	0.611209	Not Significant	Not Significant	1.02356	0.848794	0.664504	Not Significant	Not Significant	1.16081	0.222601	0.754528	Not Significant	Not Significant
A-579	248.493	251.036	383.106	149.048	Tier 2	Isomer 1 of L-Methionine	AN00608000	HMDB0000696	C00073	6137				0.811862	0.00227706	0.0481112	Significant Decrease	Significant Decrease	0.972819	0.737346	0.631176	Not Significant	Not Significant	0.926397	0.327221	0.77301	Not Significant	Not Significant
A-584	249.149	251.695	430.099	196.041	Tier 2	2-Hydroxycaffeate	BP01241001							1.06178	0.385188	0.442247	Not Significant	Not Significant	0.940926	0.593571	0.576127	Not Significant	Not Significant	0.985814	0.879047	0.894134	Not Significant	Not Significant
A-T665	249.5	252.05	410.09	176.032	Tier 2	Ascorbic Acid	AN00966003	HMDB0000044	C00072	54670067				0.951336	0.300627	0.395182	Not Significant	Not Significant	1.05616	0.357577	0.46384	Not Significant	Not Significant	0.963067	0.587218	0.836716	Not Significant	Not Significant
C-T5617	249.5	252.04	380.08	217.988	Tier 2	4-Hydroxybenzoate O-sulfate	PR01537002							0.955774	0.787068	0.606098	Not Significant	Not Significant	0.991083	0.931565	0.685658	Not Significant	Not Significant	0.785046	0.280855	0.767081	Not Significant	Not Significant
H-T1991	249.5	252.04	502.174	268.117	Tier 2	Hydroxyprolyl-Histidine	AN02226000	HMDB0028865		76895453				0.948147	0.328216	0.41012	Not Significant	Not Significant	0.97105	0.58086	0.570127	Not Significant	Not Significant	0.951875	0.424589	0.794532	Not Significant	Not Significant
H-T1506	249.8	252.35	456.158	222.1	Tier 2	N3-Acetyl-5'-Hydroxykynurenamine	PR01612003							0.894278	0.0232686	0.120159	Not Significant	Not Significant	1.02798	0.772555	0.643176	Not Significant	Not Significant	1.10831	0.17637	0.747814	Not Significant	Not Significant
K-296	250.475	253.014	374.117	126.032	Tier 2	4-Hydroxy-2H-pyran-3-carboxaldehyde	EF00344006	HMDB0031256		131751152				1.00011	0.998426	0.665801	Not Significant	Not Significant	1.01966	0.714084	0.62373	Not Significant	Not Significant	1.05277	0.270819	0.764869	Not Significant	Not Significant
C-T1281	250.5	253.05	380.08	217.988	Tier 2	5-Sulfosalicylic Acid	BM01537001	HMDB0011725	C16199	7322				0.931466	0.644351	0.557691	Not Significant	Not Significant	0.998968	0.991243	0.698584	Not Significant	Not Significant	0.802719	0.31139	0.767081	Not Significant	Not Significant
A-591	250.932	253.487	409.143	175.085	Tier 2	Isomer 2 of N-Carboxyethyl-g-aminobutyric acid	AN00957000	HMDB0002201		2572				0.768124	0.00860354	0.0776535	Significant Decrease	Significant Decrease	0.99607	0.955346	0.691344	Not Significant	Not Significant	1.18371	0.0585368	0.747814	Not Significant	Not Significant
H-749	251.148	253.701	459.168	225.11	Tier 2	Nnal-N-oxide	AN01648000	HMDB0041953	C19603	150097				0.944739	0.47743	0.487536	Not Significant	Not Significant	1.02499	0.682111	0.610184	Not Significant	Not Significant	1.02417	0.759678	0.874063	Not Significant	Not Significant
H-752	251.393	253.948	363.1	129.042	Tier 2	1-Pyrroline-4-hydroxy-2-carboxylic acid	AN00380007	HMDB0002234	C04282	440282				0.789088	0.0874426	0.220376	Not Significant	Not Significant	0.813033	0.0654868	0.251604	Not Significant	Not Significant	1.21877	0.216966	0.754528	Not Significant	Not Significant
A-T931	251.5	254.06	363.101	129.043	Tier 2	Beta-Ethynylserine	BM00380002		C22141	127838				0.826195	0.0362672	0.145813	Significant Decrease	Significant Decrease	0.851949	0.00701868	0.126722	Not Significant	Not Significant	1.0966	0.353029	0.781354	Not Significant	Not Significant
C-T812	251.5	254.06	293.132	262.08	Tier 2	Gamma-Glutamylaspartic Acid	AN02135003	HMDB0029145, HMDB29145, HMDB30419		161197				0.94125	0.189331	0.316554	Not Significant	Not Significant	0.955991	0.247559	0.400651	Not Significant	Not Significant	1.04294	0.453139	0.803872	Not Significant	Not Significant
H-T51907	251.5	254.06	572.178	338.115	Tier 2	Glyceollin Iii	BP03226001	HMDB0034041		11954193				1.05584	0.591425	0.539592	Not Significant	Not Significant	1.18185	0.0668395	0.253654	Not Significant	Not Significant	1.13549	0.135883	0.747814	Not Significant	Not Significant
H-753	251.591	254.148	367.131	133.073	Tier 2	N-Lactoyl ethanolamine	EF00433002	HMDB0032356		95457				0.845442	0.0552973	0.17918	Not Significant	Not Significant	0.921737	0.14568	0.328881	Not Significant	Not Significant	0.909885	0.406987	0.789357	Not Significant	Not Significant
A-T5689	252	254.56	399.101	165.043	Tier 2	(R)-3,4-Dihydroxymandelonitrile	BP00807001			440111				0.982745	0.812205	0.615168	Not Significant	Not Significant	1.04088	0.691183	0.613995	Not Significant	Not Significant	1.08019	0.531609	0.818973	Not Significant	Not Significant
H-T1350	252.1	254.66	440.102	206.043	Tier 2	(R)-2-Hydroxybutane-1,2,4-tricarboxylic acid	AN01371001	HMDB0003518	C01251	439459				1.0396	0.627573	0.552342	Not Significant	Not Significant	1.09273	0.171961	0.34761	Not Significant	Not Significant	0.93428	0.369135	0.78506	Not Significant	Not Significant
K-T74	252.2	254.75	412.073	163.988	Tier 2	Deamino-alpha-keto-demethylphosphinothricin	AN00792000		C17948	14695653				0.989458	0.860359	0.62998	Not Significant	Not Significant	0.994556	0.902468	0.677821	Not Significant	Not Significant	1.0483	0.294006	0.767081	Not Significant	Not Significant
C-T1690	252.5	255.06	526.255	203.079	Tier 2	N-Acetyl-L-2-Aminoadipic acid	PR01333000			443992				0.907362	0.660067	0.56251	Not Significant	Not Significant	0.942597	0.57754	0.568759	Not Significant	Not Significant	0.913261	0.608266	0.843454	Not Significant	Not Significant
A-598	252.541	255.106	321.09	87.0319	Tier 2	Aminoacrylic acid	AN00113000		C20253	46173136				0.964604	0.404114	0.45034	Not Significant	Not Significant	0.98049	0.832301	0.660462	Not Significant	Not Significant	0.994471	0.93349	0.901628	Not Significant	Not Significant
A-599	252.664	255.23	363.101	129.043	Tier 2	4-Oxoproline	AN00380006		C01877	107541				0.773561	0.0821075	0.213773	Not Significant	Not Significant	0.803342	0.0114598	0.145478	Significant Decrease	Significant Decrease	1.13881	0.387055	0.786485	Not Significant	Not Significant
C-T51209	253.5	256.07	371.137	209.045	Tier 2	(E)-6'-Hydroxyferulate/(Z)-6'-Hydroxyferulate	BP01416000			90658149				0.930226	0.44062	0.470141	Not Significant	Not Significant	1.05553	0.464251	0.519604	Not Significant	Not Significant	1.06119	0.553109	0.827885	Not Significant	Not Significant
H-766	253.571	256.139	429.115	195.057	Tier 2	2-Carboxy-2,3-dihydro-5,6-dihydroxyindole	AN01229000	HMDB0004067	C05604	161255				1.1363	0.350721	0.422741	Not Significant	Not Significant	1.1063	0.085281	0.273766	Not Significant	Not Significant	0.947246	0.725688	0.869035	Not Significant	Not Significant
H-T954	254.5	257.07	409.086	175.024	Tier 2	Monodehydroascorbic acid	AN00951000		C01041	5483640				1.00086	0.994579	0.665125	Not Significant	Not Significant	1.12248	0.404431	0.488436	Not Significant	Not Significant	1.19619	0.408335	0.79008	Not Significant	Not Significant
A-T1347	254.6	257.18	337.122	103.063	Tier 2	N-Ethylglycine	AN00189006	HMDB0041945	C11735	6992079				0.959448	0.329627	0.410865	Not Significant	Not Significant	0.973009	0.57756	0.568759	Not Significant	Not Significant	0.991152	0.91383	0.898269	Not Significant	Not Significant
C-T882	254.6	257.17	393.204	231.111	Tier 2	Suberylglycine	AN01719001	HMDB0000953		6453952				0.960117	0.473799	0.485493	Not Significant	Not Significant	0.987733	0.868862	0.670341	Not Significant	Not Significant	0.883908	0.161027	0.747814	Not Significant	Not Significant
H-T854	255.2	257.78	402.147	168.09	Tier 2	Pyridoxamine	AN00863000	HMDB0001431	C00534	1052				0.878124	0.00194	0.0463224	Not Significant	Not Significant	1.02401	0.640601	0.595265	Not Significant	Not Significant	1.0674	0.19393	0.747814	Not Significant	Not Significant
C-T1757	255.6	258.18	385.14	223.048	Tier 2	4-(2-Amino-3-Hydroxyphenyl)-2,4-Dioxobutanoic Acid	AN01620002	HMDB0004083	C05645	440741				0.993871	0.919071	0.645446	Not Significant	Not Significant	0.906299	0.0604464	0.24725	Not Significant	Not Significant	0.890824	0.198809	0.747814	Not Significant	Not Significant
A-611	255.85	258.435	474.066	240.008	Tier 2	Isomer 2 of 1,2-Dihydroxynaphthalene-6-sulfonic acid	BM01817000		C16196	9543072				0.754378	0.00989768	0.0811966	Significant Decrease	Significant Decrease	0.977465	0.815371	0.656516	Not Significant	Not Significant	1.04262	0.663952	0.856623	Not Significant	Not Significant
A-T1282	256.6	259.19	392.079	158.022	Tier 2	3-Hydroxy-Cis,Cis-Muconic Acid	BM00711001		C03676	54675763				0.970674	0.650859	0.559033	Not Significant	Not Significant	0.853916	0.196698	0.367767	Not Significant	Not Significant	0.964021	0.826421	0.882952	Not Significant	Not Significant
H-T51248	256.6	259.19	661.205	427.148	Tier 2	R-Vicianin	BP04133000			656493				1.01162	0.815248	0.615718	Not Significant	Not Significant	1.32697	0.080676	0.269544	Not Significant	Not Significant	1.30432	0.00860895	0.747814	Significant Increase	Significant Increase
H-780	256.625	259.212	379.132	145.074	Tier 2	L-trans-5-Hydroxy-2-piperidinecarboxylic acid	EF00561004	HMDB0029426		151730				0.943951	0.658539	0.562079	Not Significant	Not Significant	0.944457	0.24716	0.400651	Not Significant	Not Significant	0.908499	0.424138	0.794532	Not Significant	Not Significant
C-T5946	256.8	259.39	275.14	113.048	Tier 2	L-Propargylglycine	ED00247002		C22138	168091				0.909091	0.0231189	0.119791	Not Significant	Not Significant	0.989685	0.874442	0.671932	Not Significant	Not Significant	1.0572	0.354355	0.781938	Not Significant	Not Significant
H-784	256.907	259.496	578.169	344.111	Tier 2	Domesticoside	EF03315000	HMDB0029647		75072039				0.956613	0.550985	0.521025	Not Significant	Not Significant	0.925651	0.267726	0.412415	Not Significant	Not Significant	0.908179	0.411696	0.791501	Not Significant	Not Significant
C-1068	256.989	259.578	345.145	183.054	Tier 2	Isomer 1 of N-Acetyl-2-Aminomuconate semialdehyde	PR01065002							0.908378	0.354666	0.423848	Not Significant	Not Significant	1.10488	0.376064	0.4736	Not Significant	Not Significant	0.985484	0.893964	0.895447	Not Significant	Not Significant
H-T3000	257.2	259.79	642.211	408.153	Tier 2	Metatonin N-glucuronide	PR03975000							0.845063	0.105903	0.24141	Not Significant	Not Significant	1.18984	0.0615113	0.248076	Not Significant	Not Significant	1.13808	0.134868	0.747814	Not Significant	Not Significant
K-T329	257.6	260.18	485.15	237.064	Tier 2	N-Acetyl-Dopaquinone	PR01789000							0.948075	0.4701	0.484384	Not Significant	Not Significant	0.863894	0.0665272	0.253437	Not Significant	Not Significant	1.00474	0.961412	0.903371	Not Significant	Not Significant
H-787	257.72	260.314	495.206	261.148	Tier 2	Hydroxyl frovatriptan	ED02123000	HMDB0061150		131770051				1.00896	0.950046	0.654235	Not Significant	Not Significant	1.16226	0.121186	0.310402	Not Significant	Not Significant	1.31173	0.150049	0.747814	Not Significant	Not Significant
H-T51331	257.9	260.49	578.206	344.147	Tier 2	Dihydroconiferyl Alcohol Glucoside	BP03320000			14427336				1.11084	0.0819155	0.213771	Not Significant	Not Significant	1.15975	0.127139	0.315004	Not Significant	Not Significant	1.15237	0.108622	0.747814	Not Significant	Not Significant
H-T5977	258	260.6	643.213	409.158	Tier 2	Linustatin	BP03984000			119301				1.02773	0.708541	0.579731	Not Significant	Not Significant	1.35835	0.0498526	0.234123	Significant Increase	Significant Increase	1.23591	0.0729215	0.747814	Not Significant	Not Significant
A-T5811	258.2	260.8	458.087	224.032	Tier 2	Sideretin (Reduced Form)	BP01631000			125303145				1.36641	0.025418	0.125179	Significant Increase	Significant Increase	1.21541	0.0498311	0.234123	Significant Increase	Significant Increase	0.898318	0.286801	0.767081	Not Significant	Not Significant
A-623	258.505	261.105	441.151	207.093	Tier 2	Isomer 1 of 3-Phenylpropionylglycine	BM01392003	HMDB0002042		1608346				1.14838	0.0484197	0.168064	Not Significant	Not Significant	1.17388	0.120948	0.310402	Not Significant	Not Significant	0.927179	0.304694	0.767081	Not Significant	Not Significant
C-1074	258.595	261.194	307.165	145.074	Tier 2	Isomer 1 of N-Acetyl-(S)-2-Aminobutanoic acid	PR00561005							0.904847	0.100064	0.235213	Not Significant	Not Significant	0.879063	0.0129102	0.149684	Not Significant	Not Significant	0.929794	0.38118	0.786077	Not Significant	Not Significant
C-T51054	258.6	261.2	344.15	182.058	Tier 2	3-[(1E,4R)-4-Hydroxycyclohex-2-en-1-ylidene]-2-oxopropanoic acid	ED01052007		C21085	86583390				1.24524	0.0692367	0.19786	Not Significant	Not Significant	1.27508	0.0189412	0.168641	Significant Increase	Significant Increase	1.03419	0.722477	0.867912	Not Significant	Not Significant
H-T1646	258.6	261.2	470.113	472.112	Tier 2	CMP-N-trimethyl-2-aminoethylphosphonate	AN04469000	HMDB0060072	C05674	440755				1.10992	0.628945	0.552903	Not Significant	Not Significant	0.802332	0.0859126	0.275046	Not Significant	Not Significant	0.895275	0.552109	0.827489	Not Significant	Not Significant
C-T901	259.4	262	314.139	304.091	Tier 2	N-Acetylaspartylglutamic Acid	AN02770000	HMDB0001067	C12270	188803				0.958262	0.49094	0.493766	Not Significant	Not Significant	1.0305	0.692518	0.614358	Not Significant	Not Significant	1.03736	0.581301	0.835015	Not Significant	Not Significant
A-631	259.952	262.56	520.127	286.069	Tier 2	Isomer 1 of Diphenol glucuronide	AN02485001	HMDB0059998		124202060				1.44539	0.117398	0.253189	Not Significant	Not Significant	1.41218	0.0147775	0.158567	Significant Increase	Significant Increase	1.16691	0.544153	0.822413	Not Significant	Not Significant
C-T1060	260.2	262.81	436.191	274.099	Tier 2	2,3-Dihydrothienamycin	BM02318000		C20820	92042763				1.0459	0.304824	0.398254	Not Significant	Not Significant	1.02611	0.478334	0.526041	Not Significant	Not Significant	0.866501	0.0747181	0.747814	Not Significant	Not Significant
H-T1695	260.4	263.01	475.191	482.259	Tier 2	Gentamicin X2	AN04540000							0.820382	0.0437285	0.159925	Significant Decrease	Significant Decrease	0.887626	0.214483	0.380458	Not Significant	Not Significant	0.969145	0.772608	0.875726	Not Significant	Not Significant
H-T958	260.5	263.11	409.152	175.096	Tier 2	Argininic acid	AN00958000	HMDB0003148		160437				1.05037	0.339782	0.416147	Not Significant	Not Significant	1.03252	0.346029	0.458044	Not Significant	Not Significant	0.955012	0.464749	0.80621	Not Significant	Not Significant
A-T1289	260.7	263.31	307.111	73.0528	Tier 2	Aminoacetone	AN00065000	HMDB0002134	C01888	215				0.802063	0.000545106	0.0309135	Significant Decrease	Significant Decrease	0.948183	0.434331	0.503232	Not Significant	Not Significant	0.926143	0.272519	0.764869	Not Significant	Not Significant
K-321	260.979	263.58	400.133	152.048	Tier 2	Isomer 1 of 4-Hydroxymethylsalicylaldehyde	BM00647011		C14108	656882				1.01113	0.740889	0.591296	Not Significant	Not Significant	0.99456	0.780627	0.645738	Not Significant	Not Significant	1.00783	0.789378	0.877774	Not Significant	Not Significant
C-T1096	261.1	263.71	424.106	262.015	Tier 2	Homovanillic Acid Sulfate	AN02127004	HMDB0011719		29981063				0.809982	0.0517733	0.172794	Not Significant	Not Significant	0.922728	0.653103	0.600018	Not Significant	Not Significant	1.10743	0.686864	0.861936	Not Significant	Not Significant
H-T1668	261.2	263.81	473.158	239.102	Tier 2	O2'-4a-cyclic-tetrahydrobiopterin	AN01811001	HMDB0013031		53481451				1.00182	0.988827	0.663926	Not Significant	Not Significant	1.11332	0.231773	0.389561	Not Significant	Not Significant	1.00075	0.995656	0.904908	Not Significant	Not Significant
H-T1352	261.3	263.92	440.103	206.043	Tier 2	Homoisocitric acid	BM01371000		C05662	5460287				0.823014	0.0993769	0.234412	Not Significant	Not Significant	0.937802	0.508046	0.540874	Not Significant	Not Significant	1.06072	0.667869	0.857804	Not Significant	Not Significant
C-1093	261.675	264.293	343.163	181.072	Tier 2	Isomer 1 of N-Hydroxy-L-phenylalanine	BM01037000		C19712	18605013				0.874287	0.030631	0.135807	Not Significant	Not Significant	0.96732	0.594021	0.576331	Not Significant	Not Significant	1.04919	0.345285	0.779109	Not Significant	Not Significant
A-T1292	261.7	264.32	373.132	139.075	Tier 2	L-Histidinal	AN00493000		C01929	152657				1.0163	0.776948	0.602837	Not Significant	Not Significant	0.917585	0.0818494	0.270949	Not Significant	Not Significant	0.835127	0.0112933	0.747814	Not Significant	Not Significant
C-T1408	261.7	264.32	291.134	129.043	Tier 2	N-Acryloylglycine	AN00380003	HMDB0001843		100321				1.06207	0.473505	0.485423	Not Significant	Not Significant	1.02995	0.692004	0.614191	Not Significant	Not Significant	0.9625	0.666345	0.857571	Not Significant	Not Significant
H-T51173	261.7	264.32	599.225	365.17	Tier 2	Isopentenyladenine-7-N-Glucoside	BP03572001			25202675				1.01422	0.786691	0.605963	Not Significant	Not Significant	1.02042	0.63327	0.592774	Not Significant	Not Significant	1.00473	0.930129	0.900249	Not Significant	Not Significant
A-639	261.704	264.322	440.101	206.043	Tier 2	7-Hydroxy-2-Oxindole-3-Acetate	BP01373000			25201070				1.58273	0.000414565	0.0283654	Significant Increase	Significant Increase	0.892803	0.650593	0.598903	Not Significant	Not Significant	0.940418	0.733953	0.870634	Not Significant	Not Significant
C-T1002	262	264.62	321.145	159.053	Tier 2	N-Acetyl-2-Amino-3-Oxobutanoic Acid	PR00722000							1.13836	0.144953	0.280143	Not Significant	Not Significant	0.746978	0.00502347	0.123974	Significant Decrease	Significant Decrease	0.879457	0.280487	0.767081	Not Significant	Not Significant
H-T1754	262.3	264.92	481.189	494.259	Tier 2	6'-Oxo-G418	AN04599000							1.07633	0.174604	0.304723	Not Significant	Not Significant	1.05352	0.162479	0.341829	Not Significant	Not Significant	1.02515	0.538591	0.81954	Not Significant	Not Significant
H-T975	262.7	265.32	410.091	176.032	Tier 2	2-Hydroxy-3-oxoadipic acid	AN00966006		C03217	439945				1.02216	0.629018	0.552903	Not Significant	Not Significant	0.998918	0.98247	0.696787	Not Significant	Not Significant	0.93665	0.392169	0.787141	Not Significant	Not Significant
H-T1479	263	265.63	454.118	220.058	Tier 2	(-)-threo-Iso(homo)2-citric acid	BM01581001		C16597	24892803				1.19761	0.0409262	0.154416	Not Significant	Not Significant	0.98714	0.872061	0.671615	Not Significant	Not Significant	1.00455	0.958547	0.902931	Not Significant	Not Significant
H-T51192	263.2	265.83	544.223	310.165	Tier 2	Sinapine	BP02854000	HMDB0029379	C00933	5280385				1.01073	0.817277	0.616083	Not Significant	Not Significant	1.08817	0.284798	0.422522	Not Significant	Not Significant	0.907736	0.328547	0.773218	Not Significant	Not Significant
C-1102	263.449	266.077	394.177	232.085	Tier 2	Isomer 1 of N-Formyltryptophan	AN01729001			582651				0.936104	0.354123	0.423711	Not Significant	Not Significant	1.03366	0.325149	0.447196	Not Significant	Not Significant	1.01811	0.835033	0.884282	Not Significant	Not Significant
C-1104	263.512	266.141	280.154	118.063	Tier 2	3-Hydroxy-2-methyl-[S-(R,R)]-butanoic acid	AN00283003	HMDB0000410		12313369				1.04873	0.118058	0.253271	Not Significant	Not Significant	1.07541	0.0764121	0.263605	Not Significant	Not Significant	1.10373	0.185518	0.747814	Not Significant	Not Significant
A-T1443	263.7	266.33	376.132	142.074	Tier 2	Ectoine	AN00528000		C06231	126041				1.08531	0.35716	0.424816	Not Significant	Not Significant	0.965763	0.753606	0.636729	Not Significant	Not Significant	1.02799	0.817245	0.881606	Not Significant	Not Significant
A-T1047	263.7	266.33	470.139	236.08	Tier 2	Formylkynurenine/L-Formylkynurenine	AN01778000	HMDB0001200	C02700	910				0.911258	0.149811	0.283543	Not Significant	Not Significant	1.10143	0.0832703	0.272273	Not Significant	Not Significant	1.07497	0.384195	0.786077	Not Significant	Not Significant
A-651	263.716	266.347	383.11	149.052	Tier 2	Isomer 2 of L-Methionine	AN00608000	HMDB0000696	C00073	6137				0.925455	0.0627058	0.189087	Not Significant	Not Significant	1.08423	0.0454897	0.227789	Not Significant	Not Significant	1.0331	0.648056	0.852175	Not Significant	Not Significant
A-652	263.763	266.394	415.096	181.038	Tier 2	2-Methyl-3-hydroxy-5-formylpyridine-4-carboxylic acid	AN01032000	HMDB0006954	C06050	440898				0.852323	0.0871226	0.220055	Not Significant	Not Significant	1.14479	0.180934	0.355906	Not Significant	Not Significant	1.11147	0.597272	0.840228	Not Significant	Not Significant
H-828	264.479	267.115	349.121	115.063	Tier 2	(S)-(+)-5-Hydroxymethyl-2-pyrrolidinone	BP00259002			643511				1.03012	0.701527	0.577302	Not Significant	Not Significant	1.03161	0.649963	0.598736	Not Significant	Not Significant	0.999038	0.993645	0.904734	Not Significant	Not Significant
A-664	265.448	268.089	534.143	300.085	Tier 2	1-O-4-Hydroxybenzoyl-beta-D-Glucose	BP02705001			14132342				1.2765	0.199149	0.323186	Not Significant	Not Significant	1.09871	0.483223	0.528669	Not Significant	Not Significant	1.12788	0.449868	0.80331	Not Significant	Not Significant
H-841	265.716	268.358	365.116	131.058	Tier 2	cis-3-Hydroxy-L-proline	AN00406001			559314				1.06982	0.193744	0.319563	Not Significant	Not Significant	1.23591	0.144096	0.327595	Not Significant	Not Significant	1.26789	0.0444226	0.747814	Significant Increase	Significant Increase
A-T1279	265.8	268.44	401.113	167.058	Tier 2	L-4-Hydroxyphenylglycine	BM00842002		C12323	36143				0.853739	0.0270511	0.129039	Not Significant	Not Significant	1.14306	0.147532	0.330696	Not Significant	Not Significant	1.07626	0.652961	0.8538	Not Significant	Not Significant
C-1117	266.219	268.865	305.186	143.095	Tier 2	L-2-Amino-3-methylenehexanoic acid	EF00538001	HMDB0030410		76223581				0.885395	0.015349	0.0996593	Not Significant	Not Significant	0.948835	0.0557733	0.241522	Not Significant	Not Significant	1.02089	0.663569	0.8566	Not Significant	Not Significant
A-T51728	266.4	269.05	393.147	159.089	Tier 2	Calystegine A6	EF00725006	HMDB0031345		85271756				0.671736	0.0565472	0.180835	Not Significant	Not Significant	0.920352	0.50961	0.541498	Not Significant	Not Significant	1.20793	0.380361	0.786077	Not Significant	Not Significant
A-667	266.628	269.276	335.142	101.084	Tier 2	Isomer 1 of 5-Aminopentanal	AN00174001	HMDB0012815	C12455	443849				0.924152	0.25083	0.361207	Not Significant	Not Significant	1.01238	0.616917	0.586145	Not Significant	Not Significant	1.00771	0.954807	0.902656	Not Significant	Not Significant
A-T1701	266.8	269.45	447.103	426.088	Tier 2	S-Glutathionyl-L-cysteine	AN04120000		C05526	10455148				1.06763	0.455585	0.477618	Not Significant	Not Significant	1.13889	0.0178837	0.16575	Not Significant	Not Significant	0.894103	0.120072	0.747814	Not Significant	Not Significant
H-T754	266.8	269.45	396.111	162.053	Tier 2	L-Fucono-1,5-lactone	AN00769006		C18028	445948				0.929927	0.5382	0.515962	Not Significant	Not Significant	1.01403	0.922499	0.6827	Not Significant	Not Significant	1.13676	0.318637	0.770649	Not Significant	Not Significant
A-670	267.097	269.748	447.103	426.088	Tier 2	Cysteineglutathione disulfide	AN04120001	HMDB0000656		53477713				1.05393	0.571744	0.529894	Not Significant	Not Significant	1.15023	0.00972127	0.139347	Not Significant	Not Significant	0.891527	0.126143	0.747814	Not Significant	Not Significant
C-1123	267.781	270.436	280.12	118.029	Tier 2	Isomer 1 of Methylmalonic acid	AN00281003	HMDB0000202	C02170	487				1.05179	0.646206	0.5581	Not Significant	Not Significant	0.758178	0.00190876	0.108256	Significant Decrease	Significant Decrease	0.916835	0.384773	0.786077	Not Significant	Not Significant
A-T1147	267.8	270.45	464.186	230.127	Tier 2	Hydroxyprolyl-Valine	AN01711000	HMDB0028876		61158071				0.970128	0.771742	0.601209	Not Significant	Not Significant	1.21808	0.241973	0.397039	Not Significant	Not Significant	0.895017	0.547751	0.824905	Not Significant	Not Significant
H-T51178	267.8	270.46	599.226	365.17	Tier 2	Isopentenyladenine-9-N-Glucoside	AN03572000			25200472				0.959634	0.466219	0.482481	Not Significant	Not Significant	0.999217	0.985643	0.697663	Not Significant	Not Significant	1.01772	0.756467	0.873707	Not Significant	Not Significant
K-T262	267.8	270.44	411.148	163.063	Tier 2	4-Oxo-1-(3-pyridyl)-1-butanone	AN00785001	HMDB0062406	C19567	115084				0.991414	0.804203	0.611952	Not Significant	Not Significant	1.02688	0.251367	0.40221	Not Significant	Not Significant	1.00253	0.925347	0.899533	Not Significant	Not Significant
H-T664	268.3	270.96	387.644	307.174	Tier 2	Lividamine	AN02813000							0.953768	0.394344	0.445883	Not Significant	Not Significant	1.14235	0.134985	0.320755	Not Significant	Not Significant	1.1056	0.324627	0.772369	Not Significant	Not Significant
A-T1758	268.4	271.06	350.117	232.117	Tier 2	N-Acetyl-N(Omega)-Hydroxyarginine	PR01733000							1.04751	0.717379	0.582831	Not Significant	Not Significant	0.984091	0.845969	0.664229	Not Significant	Not Significant	0.925462	0.61179	0.844873	Not Significant	Not Significant
K-T5264	268.5	271.15	459.134	211.048	Tier 2	Betalamic acid	BP01445001	HMDB0029842	C08538	5281176				0.943842	0.205319	0.32807	Not Significant	Not Significant	1.00799	0.924215	0.683095	Not Significant	Not Significant	0.944053	0.443147	0.800667	Not Significant	Not Significant
A-676	268.54	271.199	441.152	207.094	Tier 2	Isomer 2 of 3-Phenylpropionylglycine	BM01392003	HMDB0002042		1608346				1.00986	0.916654	0.644825	Not Significant	Not Significant	1.05045	0.703629	0.61918	Not Significant	Not Significant	0.933399	0.463234	0.805748	Not Significant	Not Significant
H-T1353	268.8	271.46	440.1	206.043	Tier 2	(2S,3R)-3-Hydroxybutane-1,2,3-tricarboxylic acid	AN01371003	HMDB0006471	C04593	5459784				0.99417	0.920661	0.645954	Not Significant	Not Significant	1.01244	0.771527	0.642992	Not Significant	Not Significant	0.97184	0.742725	0.871454	Not Significant	Not Significant
H-T734	268.8	271.46	395.149	322.185	Tier 2	Neamine	AN02999000							1.24176	0.0389914	0.150326	Significant Increase	Significant Increase	0.91251	0.401932	0.487609	Not Significant	Not Significant	1.07047	0.694233	0.863195	Not Significant	Not Significant
A-680	269.207	271.87	478.154	244.096	Tier 2	threo-Syringoylglycerol	EF01873000	HMDB0031237		14237629				0.849688	0.0442615	0.160528	Not Significant	Not Significant	1.09046	0.335589	0.453328	Not Significant	Not Significant	1.24648	0.0177071	0.747814	Significant Increase	Significant Increase
A-681	269.22	271.883	369.641	271.166	Tier 2	Isomer 1 of Arginyl-Proline	AN02275000	HMDB0028717		151003				1.07666	0.668075	0.565604	Not Significant	Not Significant	0.902813	0.312583	0.43948	Not Significant	Not Significant	0.843883	0.317513	0.770204	Not Significant	Not Significant
C-1127	269.537	272.203	351.135	189.043	Tier 2	4-Hydroxy-2-quinolinecarboxylic acid	AN01143002	HMDB0000715	C01717	3845				0.945742	0.567594	0.527989	Not Significant	Not Significant	0.997049	0.976985	0.69582	Not Significant	Not Significant	1.15656	0.227294	0.754666	Not Significant	Not Significant
A-683	269.611	272.276	444.124	210.066	Tier 2	N-Carbamoyl-2-amino-2-(4-hydroxyphenyl)acetic acid	EF01433000	HMDB0031813		578941				0.817222	0.0031124	0.0523832	Significant Decrease	Significant Decrease	1.08374	0.251406	0.40221	Not Significant	Not Significant	0.966316	0.616264	0.845466	Not Significant	Not Significant
H-865	269.71	272.377	390.111	156.053	Tier 2	Isomer 1 of Imidazole lactic acid	AN00698000		C05568	793				0.774957	0.110093	0.246093	Not Significant	Not Significant	0.749981	0.00510502	0.123974	Significant Decrease	Significant Decrease	0.983676	0.927354	0.899667	Not Significant	Not Significant
A-T1058	269.8	272.47	445.129	211.071	Tier 2	6-Carboxy-5,6,7,8-Tetrahydropterin	AN01447000		C20239	135911925				1.00108	0.987375	0.663611	Not Significant	Not Significant	1.11465	0.171506	0.347567	Not Significant	Not Significant	0.88924	0.160781	0.747814	Not Significant	Not Significant
H-T695	269.8	272.47	390.112	156.054	Tier 2	Imidazolelactic acid	AN00698003	HMDB0002320		459122				0.761328	0.0933402	0.227053	Not Significant	Not Significant	0.719824	0.00555154	0.123974	Significant Decrease	Significant Decrease	0.972283	0.885163	0.894513	Not Significant	Not Significant
H-T720	269.8	272.47	394.095	160.037	Tier 2	3D-3,5/4-Trihydroxycyclohexane-1,2-dione	AN00732002		C04287	24771766				1.0931	0.0725359	0.201898	Not Significant	Not Significant	1.12171	0.155468	0.334846	Not Significant	Not Significant	1.06582	0.427591	0.794947	Not Significant	Not Significant
H-T5740	270.8	273.47	412.105	178.048	Tier 2	2-Dehydro-3-deoxy-galactonic acid/2-Dehydro-3-deoxy-D-galactonic acid	AN00993001	HMDB0001353	C01216	194024				0.962843	0.630621	0.553213	Not Significant	Not Significant	1.01092	0.873749	0.671846	Not Significant	Not Significant	0.999676	0.996418	0.904908	Not Significant	Not Significant
C-1138	270.886	273.56	480.214	318.122	Tier 2	fluvoxamino acid	ED02950000	HMDB0060950		46781630				0.903602	0.0365171	0.146128	Not Significant	Not Significant	0.884369	0.0937615	0.283667	Not Significant	Not Significant	0.950092	0.652393	0.8538	Not Significant	Not Significant
C-1140	271.09	273.766	343.165	181.073	Tier 2	Isomer 2 of N-Hydroxy-L-phenylalanine	BM01037000		C19712	18605013				0.935474	0.0848702	0.217331	Not Significant	Not Significant	0.921965	0.310283	0.437486	Not Significant	Not Significant	0.987849	0.890832	0.894895	Not Significant	Not Significant
K-338	271.479	274.142	370.133	122.048	Tier 2	Isomer 1 of 2-Acetylpyrazine	EF00313001	HMDB0031861		30914				1.191	0.015822	0.101134	Not Significant	Not Significant	0.980648	0.806142	0.652935	Not Significant	Not Significant	0.942832	0.442993	0.800667	Not Significant	Not Significant
A-689	271.647	274.324	409.144	175.085	Tier 2	N-Carboxyethyl-g-aminobutyric acid	AN00957000	HMDB0002201		2572				0.856401	0.208015	0.329624	Not Significant	Not Significant	0.811178	0.0107197	0.142661	Significant Decrease	Significant Decrease	0.795877	0.141635	0.747814	Not Significant	Not Significant
H-T2235	271.8	274.48	534.143	300.084	Tier 2	N1-Amidinostreptamine 6-phosphate	BM02704000		C11351	5462475				0.998293	0.983136	0.662723	Not Significant	Not Significant	1.02935	0.644343	0.597025	Not Significant	Not Significant	1.00562	0.942944	0.902656	Not Significant	Not Significant
C-T1144	271.9	274.58	345.145	183.053	Tier 2	N-Acetyl-2-Aminomuconate Semialdehyde	PR01065002							0.859362	0.0220015	0.116711	Not Significant	Not Significant	0.915451	0.152615	0.332746	Not Significant	Not Significant	0.928096	0.525977	0.81785	Not Significant	Not Significant
H-T574	272.4	275.08	381.121	294.122	Tier 2	Tyrosyl-Hydroxyproline	AN02608003	HMDB0029106		69040603				0.812716	0.0746389	0.205167	Not Significant	Not Significant	0.902493	0.391113	0.482748	Not Significant	Not Significant	1.15425	0.212356	0.754528	Not Significant	Not Significant
H-890	272.458	275.142	534.143	300.084	Tier 2	Isomer 1 of Salicylate beta-D-Glucose Ester	BP02705002			49859589				1.01293	0.841405	0.622556	Not Significant	Not Significant	1.02402	0.605198	0.579985	Not Significant	Not Significant	1.00953	0.885173	0.894513	Not Significant	Not Significant
H-891	272.495	275.179	456.17	222.111	Tier 2	Isomer 1 of Isopropyl beta-D-glucoside	EF01613000	HMDB0032705		15613266				1.11938	0.265559	0.370409	Not Significant	Not Significant	1.01805	0.769715	0.642322	Not Significant	Not Significant	0.80416	0.0456802	0.747814	Significant Decrease	Significant Decrease
H-892	272.599	275.284	603.196	369.138	Tier 2	Niazicinin A	EF03622000	HMDB0031947		101920262				0.997481	0.960238	0.65711	Not Significant	Not Significant	1.19908	0.0469508	0.229963	Not Significant	Not Significant	1.12445	0.0466459	0.747814	Not Significant	Not Significant
A-T1263	272.9	275.58	387.135	153.079	Tier 2	Octopamine	AN00662000	HMDB0004825	C04227	440266				0.969867	0.61598	0.548409	Not Significant	Not Significant	0.991965	0.898596	0.677583	Not Significant	Not Significant	0.951413	0.48934	0.811106	Not Significant	Not Significant
H-T51675	272.9	275.59	504.109	270.053	Tier 2	6-Hydroxy-2-(6-Oxo-1-Oxaspiro[2.5]Octa-4,7-Dien-2-Yl)-1-Benzofuran-3-One	BP02245006			45479589				1.07185	0.351776	0.423043	Not Significant	Not Significant	0.995579	0.954641	0.691143	Not Significant	Not Significant	1.00608	0.936354	0.902086	Not Significant	Not Significant
H-T5653	272.9	275.59	519.144	285.085	Tier 2	N-Glucosylnicotinate	BP02473000			439878				1.2448	0.348152	0.421724	Not Significant	Not Significant	1.24535	0.18241	0.357054	Not Significant	Not Significant	1.27439	0.149725	0.747814	Not Significant	Not Significant
H-T51061	272.9	275.59	657.228	423.174	Tier 2	Neolinustatin	BP04100000	HMDB0038482		119533				1.08573	0.195458	0.320692	Not Significant	Not Significant	1.0843	0.144614	0.328213	Not Significant	Not Significant	1.06816	0.334112	0.774112	Not Significant	Not Significant
H-T51105	273.1	275.79	587.224	353.17	Tier 2	Dihydrozeatin riboside	BP03436000		C16447	10522005				0.888846	0.170359	0.301647	Not Significant	Not Significant	1.055	0.566773	0.565229	Not Significant	Not Significant	1.10096	0.339491	0.775397	Not Significant	Not Significant
A-T5546	273.6	276.29	381.147	147.089	Tier 2	N-Hydroxy-L-isoleucine	BM00587000		C20310	49852348				0.852661	0.0306637	0.135864	Not Significant	Not Significant	0.969395	0.414496	0.493744	Not Significant	Not Significant	1.05037	0.463877	0.80605	Not Significant	Not Significant
A-696	274.066	276.757	460.118	226.059	Tier 2	Isomer 1 of 3-Nitrotyrosine	AN01655000	HMDB0001904		65124				0.97247	0.466422	0.482481	Not Significant	Not Significant	0.970816	0.615611	0.585444	Not Significant	Not Significant	0.938809	0.386906	0.786485	Not Significant	Not Significant
C-1167	274.383	277.079	323.142	161.051	Tier 2	S-Allyl-L-cysteine	BP00753000	HMDB0034323		9793905				0.997356	0.953082	0.654563	Not Significant	Not Significant	1.0861	0.08858	0.27887	Not Significant	Not Significant	1.14278	0.00841193	0.747814	Not Significant	Not Significant
C-T1576	274.4	277.1	320.113	158.022	Tier 2	4-Methylene-2-Oxoglutaric Acid	BM00711003	HMDB0037759	C06035	440813				1.14914	0.204242	0.326959	Not Significant	Not Significant	0.958486	0.665091	0.604476	Not Significant	Not Significant	0.969106	0.872919	0.891539	Not Significant	Not Significant
H-906	274.676	277.374	277.064	43.0053	Tier 2	Cyanic acid	AN00013000	HMDB0002078	C01417	540				0.934662	0.298876	0.394018	Not Significant	Not Significant	0.97842	0.587734	0.573322	Not Significant	Not Significant	1.11872	0.414487	0.792824	Not Significant	Not Significant
C-T1497	274.9	277.6	321.178	159.089	Tier 2	N-Acetyl-Valine	AN00725007							0.964326	0.733498	0.588758	Not Significant	Not Significant	0.972577	0.678488	0.60936	Not Significant	Not Significant	1.0355	0.713621	0.864292	Not Significant	Not Significant
C-T1534	274.9	277.6	350.158	188.069	Tier 2	2-Oxosuberic Acid	BM01129000		C16589	146903				0.944136	0.260156	0.366304	Not Significant	Not Significant	1.00303	0.944801	0.68837	Not Significant	Not Significant	1.08226	0.341986	0.776537	Not Significant	Not Significant
A-698	275.28	277.976	339.137	105.079	Tier 2	2-Amino-2-methyl-1,3-propanediol	AN00204001	HMDB0244975	C11260	1531				0.813976	0.0417706	0.155759	Significant Decrease	Significant Decrease	0.992159	0.924589	0.683095	Not Significant	Not Significant	1.04373	0.704077	0.863299	Not Significant	Not Significant
H-T1185	275.7	278.4	424.144	190.084	Tier 2	3-Hydroxysuberic acid	AN01167001	HMDB0000325		22328017				0.997479	0.977525	0.661282	Not Significant	Not Significant	1.02163	0.749311	0.635159	Not Significant	Not Significant	0.908364	0.135127	0.747814	Not Significant	Not Significant
H-T388	275.7	278.4	362.077	256.035	Tier 2	Valienol 1-phosphate	BM02041000		C21367	50994405				0.798994	0.611702	0.547948	Not Significant	Not Significant	1.13016	0.69815	0.616374	Not Significant	Not Significant	1.02256	0.945201	0.902656	Not Significant	Not Significant
A-702	275.837	278.534	335.106	101.048	Tier 2	L-3-Aminodihydro-2(3H)-furanone	EF00171000	HMDB0029387	C02926	73509				0.773239	0.00341554	0.0540241	Significant Decrease	Significant Decrease	0.891687	0.171094	0.347556	Not Significant	Not Significant	0.839032	0.05737	0.747814	Not Significant	Not Significant
K-T193	275.9	278.65	369.096	242.019	Tier 2	6-Deoxy-5-ketofructose 1-phosphate	AN01844000		C16848	25137933				0.986868	0.761235	0.597585	Not Significant	Not Significant	0.987869	0.786548	0.648496	Not Significant	Not Significant	1.04265	0.34946	0.78074	Not Significant	Not Significant
C-51179	275.919	278.618	292.154	130.063	Tier 2	Isomer 1 of Adipate semialdehyde	BM00396001	HMDB0012882	C06102	440918				1.0953	0.100389	0.235281	Not Significant	Not Significant	1.01108	0.89235	0.676117	Not Significant	Not Significant	1.01473	0.693892	0.863195	Not Significant	Not Significant
H-T442	276.9	279.6	366.1	132.042	Tier 2	2-(Hydroxymethyl)-4-oxobutanoic acid	AN00418005		C04106	440223				1.18701	0.0913688	0.224812	Not Significant	Not Significant	1.17232	0.128134	0.315752	Not Significant	Not Significant	0.994844	0.956484	0.902656	Not Significant	Not Significant
C-1185	277.19	279.89	514.316	352.225	Tier 2	20-OH-Leukotriene B4	AN03427006	HMDB0001509	C04853	5280745				1.53899	4.50232e-05	0.0181417	Significant Increase	Significant Increase	1.47279	0.00114532	0.108068	Significant Increase	Significant Increase	0.986745	0.900537	0.896206	Not Significant	Not Significant
H-T52102	277.2	279.9	581.242	347.186	Tier 2	Gibberellin A98	BP03359000			91819760				0.920684	0.648952	0.558806	Not Significant	Not Significant	1.10525	0.438391	0.504865	Not Significant	Not Significant	1.31115	0.214482	0.754528	Not Significant	Not Significant
H-T756	278	280.7	396.112	162.053	Tier 2	(R)-2-Ethylmalic acid	AN00769008	HMDB0059758	C02488	439736				0.692197	0.0263381	0.127503	Significant Decrease	Significant Decrease	0.81655	0.259369	0.408366	Not Significant	Not Significant	1.10413	0.515938	0.815482	Not Significant	Not Significant
H-T2417	278	280.7	562.138	328.079	Tier 2	2-Hydroxyphenylacetate O-glucuronide	PR03076003							1.04134	0.568534	0.528277	Not Significant	Not Significant	0.990064	0.859451	0.668191	Not Significant	Not Significant	0.951917	0.519589	0.81629	Not Significant	Not Significant
C-1190	278.198	280.898	307.165	145.074	Tier 2	N-Acetyl-(S)-2-Aminobutanoic acid	PR00561005							0.936304	0.621906	0.550004	Not Significant	Not Significant	0.959505	0.722786	0.625954	Not Significant	Not Significant	0.939765	0.596437	0.839854	Not Significant	Not Significant
A-T1662	279	281.7	455.147	221.091	Tier 2	Pyrimidodiazepine	AN01599000		C02587	196146				1.08643	0.114722	0.250334	Not Significant	Not Significant	1.0501	0.530791	0.550069	Not Significant	Not Significant	1.00521	0.941615	0.902656	Not Significant	Not Significant
H-T696	279	281.7	390.112	156.054	Tier 2	Imidazole lactic acid	AN00698000		C05568	793				0.999796	0.998133	0.665801	Not Significant	Not Significant	1.05019	0.340799	0.45574	Not Significant	Not Significant	1.03151	0.741534	0.871347	Not Significant	Not Significant
H-T976	279	281.7	410.09	176.032	Tier 2	(4S)-4,6-Dihydroxy-2,5-dioxohexanoic acid	AN00966001		C04349	440303				1.05894	0.331879	0.412021	Not Significant	Not Significant	1.06572	0.338056	0.453908	Not Significant	Not Significant	0.897263	0.213382	0.754528	Not Significant	Not Significant
H-929	279.479	282.18	503.159	269.1	Tier 2	N4-Acetyl-2'-deoxycytidin	BP02234000			11346228				1.07906	0.279945	0.381158	Not Significant	Not Significant	0.913853	0.0653761	0.251586	Not Significant	Not Significant	0.980078	0.772368	0.875726	Not Significant	Not Significant
H-T1632	279.5	282.2	468.132	234.074	Tier 2	(-)-threo-Iso(homo)3-citric acid	BM01755001		C16600	24892805				1.06041	0.238357	0.352645	Not Significant	Not Significant	1.03803	0.671051	0.606219	Not Significant	Not Significant	1.09535	0.178068	0.747814	Not Significant	Not Significant
C-T1189	279.6	282.3	550.251	227.079	Tier 2	L-Arogenic Acid	AN01671000		C00826	439319				0.958784	0.584518	0.535717	Not Significant	Not Significant	1.05292	0.368638	0.468938	Not Significant	Not Significant	1.11253	0.309134	0.767081	Not Significant	Not Significant
K-T260	279.6	282.59	341.095	186.016	Tier 2	3-Fumarylpyruvic acid/Maleylpyruvic acid	AN01100007		C02514	5280525				0.942904	0.608042	0.54617	Not Significant	Not Significant	0.913249	0.0962672	0.287154	Not Significant	Not Significant	1.00353	0.962972	0.903371	Not Significant	Not Significant
K-T330	279.6	282.59	360.137	112.052	Tier 2	1,4-Cyclohexanedione	BM00241001		C08063	12511				1.03064	0.40667	0.451782	Not Significant	Not Significant	1.01724	0.393386	0.483921	Not Significant	Not Significant	0.9862	0.521381	0.817043	Not Significant	Not Significant
A-713	279.608	282.305	393.147	159.089	Tier 2	Isomer 1 of Calystegin A3	BP00725001		C10850	442999				0.681112	0.0135361	0.0943881	Significant Decrease	Significant Decrease	0.913208	0.370134	0.469793	Not Significant	Not Significant	1.19224	0.197748	0.747814	Not Significant	Not Significant
C-T1523	280	282.7	406.177	244.085	Tier 2	Indolyl Acryloyl Glycine	AN01871000	HMDB0006005		5370648				0.963275	0.573088	0.530614	Not Significant	Not Significant	1.14527	0.152983	0.332746	Not Significant	Not Significant	1.02378	0.771606	0.875726	Not Significant	Not Significant
H-T1993	280	282.7	503.158	269.101	Tier 2	N-Acetyl-Deoxycytidine	PR02235000							1.05343	0.533536	0.513736	Not Significant	Not Significant	0.904567	0.0614866	0.248076	Not Significant	Not Significant	0.971979	0.729819	0.869916	Not Significant	Not Significant
A-715	280.237	282.935	418.132	184.074	Tier 2	Isomer 1 of 3-Methoxy-4-hydroxyphenylethyleneglycol	AN01079002	HMDB0001490	C05594	10805				0.817304	0.0953447	0.229534	Not Significant	Not Significant	1.0984	0.34871	0.459093	Not Significant	Not Significant	1.24487	0.113176	0.747814	Not Significant	Not Significant
H-T2123	280.4	283.1	519.187	285.132	Tier 2	Glycyl-Prolyl-Hydroxyproline	AN02477000	HMDB0002171		11778669				1.02732	0.796655	0.609186	Not Significant	Not Significant	1.05248	0.475934	0.525008	Not Significant	Not Significant	0.982391	0.839347	0.884469	Not Significant	Not Significant
H-T51336	280.6	283.3	548.159	314.1	Tier 2	Methylsalicylate-2-O-beta-D-Glucoside	BP02905001			7573798				0.945144	0.293199	0.389886	Not Significant	Not Significant	1.05429	0.136905	0.321034	Not Significant	Not Significant	1.00893	0.886354	0.894513	Not Significant	Not Significant
A-T51784	281	283.7	534.144	300.084	Tier 2	Dimethyl fukiic acid	EF02705000	HMDB0029497		131750879				1.167	0.149843	0.283543	Not Significant	Not Significant	1.06479	0.399976	0.486533	Not Significant	Not Significant	1.039	0.761788	0.874063	Not Significant	Not Significant
H-T1351	281	283.7	440.101	206.043	Tier 2	2-Methylcitric acid	AN01371002	HMDB0000379	C02225	515				1.09993	0.117962	0.253225	Not Significant	Not Significant	1.03969	0.484817	0.528969	Not Significant	Not Significant	0.885105	0.0771764	0.747814	Not Significant	Not Significant
H-T1750	281	283.7	481.163	247.106	Tier 2	Linamarin	BM01923000	HMDB0033699	C01594	11128				1.24936	0.000686895	0.0323643	Significant Increase	Significant Increase	1.20503	0.131502	0.318732	Not Significant	Not Significant	1.1707	0.0910619	0.747814	Not Significant	Not Significant
H-938	281.054	283.754	569.215	335.157	Tier 2	Isopentenyl adenosine	BP03176000		C16427	24405				0.90341	0.12519	0.260972	Not Significant	Not Significant	1.12347	0.125604	0.313793	Not Significant	Not Significant	1.14322	0.0514782	0.747814	Not Significant	Not Significant
H-939	281.143	283.844	352.085	118.026	Tier 2	Threonolactone	AN00281000	HMDB0000940		2724794				0.966615	0.577921	0.532623	Not Significant	Not Significant	0.926378	0.362737	0.466292	Not Significant	Not Significant	0.913982	0.297676	0.767081	Not Significant	Not Significant
A-T913	281.3	284	419.093	185.032	Tier 2	2-Amino-3-Carboxymuconate Semialdehyde	AN01089000	HMDB0001330	C04409	5280673				1.42655	0.0324642	0.138814	Significant Increase	Significant Increase	1.44843	0.00282605	0.11313	Significant Increase	Significant Increase	0.776235	0.133817	0.747814	Not Significant	Not Significant
H-941	281.441	284.142	510.162	276.103	Tier 2	10-Acetoxytoxol	EF02351001	HMDB0030287		131750993				0.952358	0.535457	0.514634	Not Significant	Not Significant	0.91178	0.0495993	0.23403	Not Significant	Not Significant	0.970828	0.744487	0.871462	Not Significant	Not Significant
H-942	281.473	284.174	534.143	300.084	Tier 2	Isomer 2 of Salicylate beta-D-Glucose Ester	BP02705002			49859589				0.982362	0.77876	0.603475	Not Significant	Not Significant	1.02128	0.465509	0.51996	Not Significant	Not Significant	1.05493	0.409717	0.791468	Not Significant	Not Significant
H-T905	281.5	284.2	405.115	342.116	Tier 2	Epimelibiose	AN03286010		C05400	46173743				0.861727	0.191855	0.318441	Not Significant	Not Significant	0.957044	0.676631	0.608355	Not Significant	Not Significant	0.848596	0.165388	0.747814	Not Significant	Not Significant
H-T51919	281.5	284.2	414.087	180.03	Tier 2	Diboa	BP01018000	HMDB0033733	C15770	25203008				0.822467	0.00276575	0.0510657	Significant Decrease	Significant Decrease	1.08793	0.220364	0.383643	Not Significant	Not Significant	1.19539	0.0209983	0.747814	Not Significant	Not Significant
A-723	282.111	284.809	450.17	216.111	Tier 2	Isomer 2 of Prolyl-Threonine	AN01516001	HMDB0029027		18218237				0.337179	0.00590136	0.0671501	Significant Decrease	Significant Decrease	1.21072	0.580862	0.570127	Not Significant	Not Significant	2.21731	0.00999518	0.747814	Significant Increase	Significant Increase
H-T51044	282.7	285.4	564.149	330.095	Tier 2	1-O-Vanilloyl-beta-D-Glucose	BP03111000			14132344				1.13169	0.303843	0.397337	Not Significant	Not Significant	0.980861	0.790843	0.649967	Not Significant	Not Significant	1.03381	0.636233	0.850342	Not Significant	Not Significant
H-T51701	282.7	285.4	581.208	347.149	Tier 2	16alpha,17-Epoxy Gibberellin A4	BP03358000			135398103				1.00136	0.990892	0.66428	Not Significant	Not Significant	0.984752	0.914324	0.680286	Not Significant	Not Significant	1.19198	0.25915	0.764869	Not Significant	Not Significant
H-954	282.792	285.493	572.116	338.058	Tier 2	1-(5'-Phosphoribosyl)-5-amino-4-imidazolecarboxamide	AN03221000	HMDB0001517	C04677	65110				1.31242	0.0367561	0.146629	Significant Increase	Significant Increase	1.47849	0.000486096	0.108068	Significant Increase	Significant Increase	1.13603	0.557522	0.829723	Not Significant	Not Significant
A-726	282.844	285.542	464.185	230.126	Tier 2	Isomer 1 of Hydroxyprolyl-Valine	AN01711000	HMDB0028876		61158071				0.818274	0.0048899	0.0626165	Significant Decrease	Significant Decrease	0.951598	0.136856	0.321034	Not Significant	Not Significant	1.00681	0.905268	0.896802	Not Significant	Not Significant
A-727	282.987	285.685	420.159	186.101	Tier 2	Isomer 1 of Prolyl-Alanine	AN01106001	HMDB0029010		418041				1.04767	0.693401	0.574272	Not Significant	Not Significant	1.20053	0.15131	0.332682	Not Significant	Not Significant	1.03369	0.820165	0.881725	Not Significant	Not Significant
H-T2486	283	285.7	571.139	337.08	Tier 2	3-Indole carboxylic acid glucuronide	AN03203001	HMDB0013189		53481645				1.2451	0.302154	0.396354	Not Significant	Not Significant	1.12182	0.246537	0.400602	Not Significant	Not Significant	1.08957	0.608853	0.843514	Not Significant	Not Significant
H-T2445	283	285.7	564.673	661.232	Tier 2	Streptomycin 6-phosphate	BM05248000		C01138	11953794				1.13637	0.506438	0.502404	Not Significant	Not Significant	1.59353	0.116757	0.307031	Not Significant	Not Significant	1.07417	0.75567	0.873514	Not Significant	Not Significant
C-T1626	284.1	286.8	386.16	224.069	Tier 2	2-Benzylmalic Acid	AN01633000		C20653	11229827				1.2451	0.00835673	0.076734	Significant Increase	Significant Increase	0.971484	0.745796	0.633657	Not Significant	Not Significant	1.01899	0.768086	0.875624	Not Significant	Not Significant
H-T1562	284.1	286.8	462.168	228.111	Tier 2	Hydroxyprolyl-Proline	AN01684001	HMDB0028871		61156945				1.00181	0.979025	0.66172	Not Significant	Not Significant	0.922985	0.341084	0.455876	Not Significant	Not Significant	1.06848	0.552078	0.827489	Not Significant	Not Significant
H-T1180	284.3	287	424.052	189.994	Tier 2	3-Sulfocatechol	BM01157000		C06336	440983				0.929953	0.559906	0.525247	Not Significant	Not Significant	1.13071	0.200089	0.370155	Not Significant	Not Significant	0.984576	0.907507	0.897935	Not Significant	Not Significant
H-T507	284.7	287.4	373.131	139.075	Tier 2	4-Amino-5-hydroxymethyl-2-methylpyrimidine	AN00493001		C01279	777				0.952019	0.621399	0.549915	Not Significant	Not Significant	0.996706	0.951483	0.689827	Not Significant	Not Significant	0.847417	0.173467	0.747814	Not Significant	Not Significant
C-T1330	284.8	287.5	310.163	148.074	Tier 2	(R)-2,3-Dihydroxy-3-Methylpentanoic Acid	AN00598000	HMDB0012140	C06007	448154				0.937292	0.227202	0.344467	Not Significant	Not Significant	0.971767	0.52828	0.548809	Not Significant	Not Significant	1.018	0.703239	0.863299	Not Significant	Not Significant
A-729	284.952	287.65	424.052	189.994	Tier 2	Pyrocatechol sulfate	AN01157002	HMDB0061713, HMDB59724, HMDB61713		3083879				0.877262	0.224709	0.342819	Not Significant	Not Significant	1.20652	0.0719353	0.259217	Not Significant	Not Significant	1.06292	0.64162	0.850682	Not Significant	Not Significant
H-T441	285.1	287.8	366.076	264.03	Tier 2	3-Methoxy-4-hydroxyphenylethyleneglycol O-sulfate	PR02169000							0.99019	0.932755	0.649639	Not Significant	Not Significant	0.990106	0.901593	0.677787	Not Significant	Not Significant	1.0367	0.760498	0.874063	Not Significant	Not Significant
A-731	285.298	287.996	321.127	87.0683	Tier 2	4-Aminobutyraldehyde	AN00115001	HMDB0001080	C00555	118				0.811296	0.0512226	0.172082	Not Significant	Not Significant	0.988228	0.887435	0.674855	Not Significant	Not Significant	1.047	0.696469	0.863223	Not Significant	Not Significant
H-T2866	285.4	288.1	625.205	391.149	Tier 2	8-Demethyl-8-(methylamino)riboflavin	ED03840000		C21648	46174770				1.10302	0.387331	0.443163	Not Significant	Not Significant	1.19243	0.072427	0.259956	Not Significant	Not Significant	1.2771	0.0359982	0.747814	Significant Increase	Significant Increase
H-T5982	285.4	288.1	626.207	392.149	Tier 2	3-(Glutathion-S-Yl)-(3-Methyl)Butanol	BP03847000			87632550				1.1223	0.24257	0.355956	Not Significant	Not Significant	1.20661	0.10148	0.292567	Not Significant	Not Significant	1.22656	0.0341944	0.747814	Significant Increase	Significant Increase
H-T51811	285.5	288.2	674.259	440.205	Tier 2	10-Deacetyl-2-debenzoylbaccatin III	BP04225000		C11899	443489				0.9624	0.555391	0.522427	Not Significant	Not Significant	1.15204	0.072154	0.259625	Not Significant	Not Significant	1.13741	0.121616	0.747814	Not Significant	Not Significant
H-T51204	285.9	288.6	310.134	76.0762	Tier 2	N-Monomethylethanolamine	BP00084000			6994314				0.832216	0.0514773	0.172439	Not Significant	Not Significant	0.85211	0.174671	0.350315	Not Significant	Not Significant	0.948824	0.673812	0.859533	Not Significant	Not Significant
H-T51817	286	288.7	644.198	410.137	Tier 2	Rotenolone	BP03991002			68184				1.04243	0.726732	0.586337	Not Significant	Not Significant	1.20257	0.0926515	0.28278	Not Significant	Not Significant	1.22292	0.0267301	0.747814	Significant Increase	Significant Increase
A-734	286.087	288.786	415.118	181.06	Tier 2	8-Hydroxy-7-methylguanine	AN01035000	HMDB0006037		308075				0.881981	0.0257191	0.125889	Not Significant	Not Significant	0.963133	0.566007	0.565065	Not Significant	Not Significant	0.977263	0.803077	0.878914	Not Significant	Not Significant
A-T1169	286.1	288.8	429.112	195.053	Tier 2	Dopaquinone	AN01229001	HMDB0001229	C00822	439316				1.27828	0.0235613	0.120895	Significant Increase	Significant Increase	0.948217	0.360799	0.465464	Not Significant	Not Significant	0.771562	0.319586	0.770649	Not Significant	Not Significant
H-983	286.123	288.825	383.108	149.05	Tier 2	(R)-4-Hydroxymandelonitrile	BP00605001			14293614				1.01398	0.642405	0.557525	Not Significant	Not Significant	0.978271	0.624372	0.589047	Not Significant	Not Significant	1.01933	0.782812	0.877774	Not Significant	Not Significant
A-737	286.33	289.032	441.147	207.089	Tier 2	Isomer 3 of 3-Phenylpropionylglycine	BM01392003	HMDB0002042		1608346				0.818686	0.00317731	0.052569	Significant Decrease	Significant Decrease	0.955657	0.422715	0.497151	Not Significant	Not Significant	0.969593	0.660789	0.856069	Not Significant	Not Significant
H-T862	286.5	289.21	403.088	338.051	Tier 2	1-(5-Phosphoribosyl)imidazole-4-acetic acid	AN03219000	HMDB0006032	C04437	440341				0.96563	0.595192	0.541227	Not Significant	Not Significant	1.05875	0.555113	0.560249	Not Significant	Not Significant	1.07312	0.2309	0.755805	Not Significant	Not Significant
H-T5778	286.9	289.63	587.166	353.111	Tier 2	1-(2-Oxindole-3-Acetyl)-beta-D-Glucose	BP03433000			25202023				0.827025	0.196826	0.321541	Not Significant	Not Significant	0.953717	0.679578	0.609581	Not Significant	Not Significant	1.29166	0.183256	0.747814	Not Significant	Not Significant
A-739	286.951	289.662	321.09	87.0319	Tier 2	Isomer 1 of Aminoacrylic acid	AN00113000		C20253	46173136				0.985666	0.786819	0.605994	Not Significant	Not Significant	1.01481	0.883698	0.674212	Not Significant	Not Significant	0.909469	0.264199	0.764869	Not Significant	Not Significant
K-393	286.98	290.364	482.138	234.053	Tier 2	2-Hydroxy-6-oxo-6-(2-hydroxyphenyl)-hexa-2,4-dienoic acid	BM01752000		C07731	135398753				0.964073	0.680398	0.569423	Not Significant	Not Significant	1.02663	0.744864	0.633487	Not Significant	Not Significant	1.0597	0.553981	0.827976	Not Significant	Not Significant
A-T1448	287.1	289.81	321.09	87.032	Tier 2	Dehydroalanine	AN00113001	HMDB0003609	C02218	123991				0.970077	0.626397	0.551661	Not Significant	Not Significant	1.04005	0.720813	0.625527	Not Significant	Not Significant	0.921391	0.376322	0.786077	Not Significant	Not Significant
A-T51735	287.1	289.81	411.104	177.046	Tier 2	Cycloalliin	EF00978000	HMDB0029417		3549960				0.925954	0.221098	0.340096	Not Significant	Not Significant	0.96146	0.531961	0.550383	Not Significant	Not Significant	0.856703	0.219257	0.754528	Not Significant	Not Significant
K-T133	287.1	290.49	504.122	256.035	Tier 2	Validone 7-phosphate	BM02041002		C21218	25246169				1.05342	0.443755	0.4715	Not Significant	Not Significant	0.97945	0.846748	0.664466	Not Significant	Not Significant	1.03088	0.745739	0.871462	Not Significant	Not Significant
A-745	287.13	289.843	415.096	181.038	Tier 2	Isomer 1 of 2-Methyl-3-hydroxy-5-formylpyridine-4-carboxylic acid	AN01032000	HMDB0006954	C06050	440898				0.85462	0.0436997	0.159905	Not Significant	Not Significant	1.04115	0.575769	0.568427	Not Significant	Not Significant	1.11904	0.229572	0.755805	Not Significant	Not Significant
A-T2103	287.4	290.12	733.237	499.182	Tier 2	N-Acetyl-5,10-Methylenetetrahydrofolic acid	PR04632000							0.9182	0.100051	0.235213	Not Significant	Not Significant	1.0237	0.679417	0.609581	Not Significant	Not Significant	1.03011	0.630272	0.849729	Not Significant	Not Significant
H-T2431	287.4	290.14	563.173	329.111	Tier 2	Dopamine 4-O-glucuronide	AN03096001			3082490				0.87703	0.131616	0.267767	Not Significant	Not Significant	0.99367	0.936865	0.686863	Not Significant	Not Significant	1.11113	0.409752	0.791468	Not Significant	Not Significant
H-T2231	287.4	290.14	533.201	598.279	Tier 2	Hematoporphyrin IX	AN05072000	HMDB0000668		11103				0.84464	0.00806098	0.0754808	Not Significant	Not Significant	1.04669	0.667493	0.604887	Not Significant	Not Significant	1.00542	0.945208	0.902656	Not Significant	Not Significant
H-T51843	287.5	290.25	646.208	412.152	Tier 2	Dalcochinin	BP04011000			25203053				0.996723	0.985398	0.663191	Not Significant	Not Significant	1.21706	0.168701	0.346845	Not Significant	Not Significant	1.2219	0.250056	0.761191	Not Significant	Not Significant
H-T1798	288	290.76	484.157	250.099	Tier 2	Methionyl-Threonine	AN01971000	HMDB0028983		18218230				1.33757	0.292027	0.389499	Not Significant	Not Significant	1.33261	0.318984	0.44355	Not Significant	Not Significant	0.856515	0.398205	0.788617	Not Significant	Not Significant
C-T1202	288.1	290.86	333.181	171.089	Tier 2	N-Acetyl-Pipecolic Acid	PR00904000							0.8993	0.306898	0.399305	Not Significant	Not Significant	1.07731	0.283288	0.421769	Not Significant	Not Significant	1.08206	0.436296	0.798503	Not Significant	Not Significant
C-1254	288.145	290.911	263.603	203.024	Tier 2	Cystathionine ketimine	AN01330000	HMDB0002015		135905				0.836466	0.0910814	0.224266	Not Significant	Not Significant	1.04871	0.623436	0.588603	Not Significant	Not Significant	1.08035	0.437609	0.799152	Not Significant	Not Significant
C-1255	288.192	290.96	305.186	143.095	Tier 2	Isomer 1 of L-2-Amino-3-methylenehexanoic acid	EF00538001	HMDB0030410		76223581				0.849433	0.152554	0.286143	Not Significant	Not Significant	1.06897	0.359034	0.464586	Not Significant	Not Significant	1.08192	0.468516	0.80755	Not Significant	Not Significant
H-998	288.218	290.987	476.147	242.089	Tier 2	Thymidine	AN01849000	HMDB0000273	C00214	5789				1.0903	0.294568	0.390483	Not Significant	Not Significant	1.31685	0.09752	0.287882	Not Significant	Not Significant	1.29054	0.0409944	0.747814	Significant Increase	Significant Increase
H-1003	288.924	291.715	456.168	222.11	Tier 2	Isopropyl beta-D-glucoside	EF01613000	HMDB0032705		15613266				1.04076	0.804818	0.612228	Not Significant	Not Significant	1.29905	0.126604	0.314614	Not Significant	Not Significant	1.13214	0.486423	0.810269	Not Significant	Not Significant
K-T204	289.2	292.61	376.13	128.047	Tier 2	Dihydrophloroglucinol	BM00371002		C06719	361				1.03286	0.774637	0.602163	Not Significant	Not Significant	1.04995	0.667812	0.604887	Not Significant	Not Significant	1.05817	0.568834	0.834054	Not Significant	Not Significant
K-T307	289.2	292.61	469.124	221.036	Tier 2	S-(3-oxo-3-carboxy-n-propyl)cysteine	AN01595000	HMDB0002135		54097042				1.22795	0.0437955	0.16	Significant Increase	Significant Increase	1.00229	0.981642	0.69668	Not Significant	Not Significant	1.1669	0.114157	0.747814	Not Significant	Not Significant
K-T5215	289.2	292.61	468.12	220.037	Tier 2	2-Succinylbenzoate	BP01577000			5459922				1.19049	0.0539708	0.176552	Not Significant	Not Significant	1.02882	0.792667	0.650423	Not Significant	Not Significant	1.2844	0.0365771	0.747814	Significant Increase	Significant Increase
K-405	289.571	292.991	376.131	128.046	Tier 2	2-Ethyl-3,4-dihydroxyfuran	EF00371005	HMDB0031847		20333861				1.04471	0.72882	0.586887	Not Significant	Not Significant	1.06512	0.579307	0.569499	Not Significant	Not Significant	1.03633	0.739124	0.871198	Not Significant	Not Significant
C-T5907	289.8	292.62	378.151	216.057	Tier 2	Bisnorbiotin	AN01512001	HMDB0004821	C20384	86492				1.02233	0.634681	0.554634	Not Significant	Not Significant	1.04182	0.521211	0.546892	Not Significant	Not Significant	1.00288	0.975758	0.903371	Not Significant	Not Significant
H-T2073	289.9	292.72	513.134	279.074	Tier 2	N-[4'-hydroxy-(E)-cinnamoyl]-L-aspartic acid	AN02389000	HMDB0029234		24891369				1.01314	0.829172	0.619527	Not Significant	Not Significant	0.973612	0.589133	0.573857	Not Significant	Not Significant	1.09762	0.323154	0.77124	Not Significant	Not Significant
H-T52186	290.2	293.03	565.245	331.191	Tier 2	Gibberellin A14-Aldehyde	BP03130001			25246307				0.890646	0.661008	0.562874	Not Significant	Not Significant	1.48949	0.134174	0.320204	Not Significant	Not Significant	1.74015	0.0754856	0.747814	Not Significant	Not Significant
C-1268	291.054	293.912	371.161	209.069	Tier 2	3-Carbamoyl-2-phenylpropionic acid	ED01417000	HMDB0060367	C16591	3025746				1.07186	0.284379	0.384069	Not Significant	Not Significant	1.15485	0.00973294	0.139347	Not Significant	Not Significant	0.990066	0.866581	0.890093	Not Significant	Not Significant
A-T2120	291.2	293.97	383.109	149.048	Tier 2	(S)-4-Hydroxymandelonitrile	BM00606000	HMDB0060318	C03742	440104				0.94404	0.0844884	0.21657	Not Significant	Not Significant	0.936655	0.306018	0.434385	Not Significant	Not Significant	0.976751	0.709688	0.864217	Not Significant	Not Significant
H-T2507	291.2	294.06	573.188	339.132	Tier 2	5-Hydroxytryptophol glucuronide	AN03244000	HMDB0013200		53481648				1.20488	0.00189748	0.0463224	Significant Increase	Significant Increase	1.15092	0.140414	0.324314	Not Significant	Not Significant	1.17596	0.0129885	0.747814	Not Significant	Not Significant
A-5757	291.42	294.191	470.138	236.08	Tier 2	N-formylkynurenine	AN01778000	HMDB0001200	C02700	910				0.965283	0.58979	0.538962	Not Significant	Not Significant	1.06201	0.206839	0.37503	Not Significant	Not Significant	1.0241	0.692253	0.863195	Not Significant	Not Significant
H-T381	291.6	294.48	361.103	254.09	Tier 2	Nicotinamide-beta-riboside	AN02018000	HMDB0000855	C03150	439924				1.08876	0.2811	0.38205	Not Significant	Not Significant	0.902366	0.101666	0.292799	Not Significant	Not Significant	0.838721	0.0641786	0.747814	Not Significant	Not Significant
H-T51575	291.7	294.58	644.197	410.137	Tier 2	Amorphigenin	BP03991001			92207				1.18418	0.069674	0.198174	Not Significant	Not Significant	1.15103	0.234968	0.391886	Not Significant	Not Significant	1.17535	0.100041	0.747814	Not Significant	Not Significant
H-T51465	291.8	294.68	507.196	273.137	Tier 2	(10Br,4As)-Oxomaritinamine	BP02301000			122706585				1.16466	0.0695386	0.198174	Not Significant	Not Significant	0.888554	0.236255	0.39294	Not Significant	Not Significant	1.05718	0.66375	0.8566	Not Significant	Not Significant
H-T2661	291.8	294.68	594.133	360.069	Tier 2	3,4-Dihydroxymandelate 3-O-glucuronide	PR03520001							0.775674	0.180817	0.310449	Not Significant	Not Significant	0.770433	0.275947	0.417938	Not Significant	Not Significant	0.945474	0.750882	0.872846	Not Significant	Not Significant
H-1026	291.869	294.753	573.188	339.13	Tier 2	6-Hydroxygliclazide	ED03243001	HMDB0014028		75051323				1.20084	0.00181789	0.045941	Significant Increase	Significant Increase	1.10114	0.241701	0.39691	Not Significant	Not Significant	1.10998	0.0688747	0.747814	Not Significant	Not Significant
H-T1799	291.9	294.78	484.159	250.099	Tier 2	Threoninyl-Methionine	AN01971001	HMDB0029067		7020164				1.11905	0.157091	0.290439	Not Significant	Not Significant	1.30948	0.020204	0.173798	Significant Increase	Significant Increase	1.18513	0.0637491	0.747814	Not Significant	Not Significant
H-T832	292.6	295.51	401.151	167.095	Tier 2	p-Synephrine	AN00847001	HMDB0004826	C04548	7172				0.985958	0.792116	0.607848	Not Significant	Not Significant	1.13764	0.00407417	0.122311	Not Significant	Not Significant	1.08507	0.262817	0.764869	Not Significant	Not Significant
A-T5783	292.8	295.59	439.111	205.05	Tier 2	4-Coumaroyl-Diketide	BP01357000			46173354				1.14703	0.131424	0.267735	Not Significant	Not Significant	1.02112	0.827188	0.659652	Not Significant	Not Significant	0.919614	0.385218	0.786375	Not Significant	Not Significant
A-T1600	293.2	296	359.152	125.095	Tier 2	N-Methylhistamine	AN00337000	HMDB0000898	C05127	3614				1.03609	0.658899	0.562214	Not Significant	Not Significant	1.00932	0.90671	0.678616	Not Significant	Not Significant	0.831125	0.203847	0.751202	Not Significant	Not Significant
H-T51662	293.5	296.43	580.201	346.142	Tier 2	Gibberellin A34-catabolite	BP03347002		C11869	443462				0.978745	0.916351	0.644825	Not Significant	Not Significant	1.25451	0.265929	0.411313	Not Significant	Not Significant	1.32919	0.223896	0.754528	Not Significant	Not Significant
A-763	293.836	296.64	460.118	226.06	Tier 2	Isomer 2 of 3-Nitrotyrosine	AN01655000	HMDB0001904		65124				0.924172	0.509111	0.503888	Not Significant	Not Significant	0.820677	0.327149	0.448466	Not Significant	Not Significant	0.769657	0.20124	0.75032	Not Significant	Not Significant
H-T2423	294.2	297.16	562.169	328.109	Tier 2	Tyrosyl-Methionine sulfoxide	AN03079000			91746321				1.06644	0.329008	0.410482	Not Significant	Not Significant	1.24712	0.0513309	0.236306	Not Significant	Not Significant	1.05634	0.471135	0.808348	Not Significant	Not Significant
H-T257	294.2	297.16	340.593	213.064	Tier 2	Cetoniacytone A	BM01473000		C17699	10465793				0.900289	0.344187	0.419815	Not Significant	Not Significant	0.991252	0.937725	0.687048	Not Significant	Not Significant	1.01868	0.879852	0.894173	Not Significant	Not Significant
A-764	294.242	297.052	504.132	270.074	Tier 2	Baeocystin	BP02252000		C21779	161359				1.22036	0.274419	0.376674	Not Significant	Not Significant	1.1066	0.384429	0.479311	Not Significant	Not Significant	1.04534	0.760083	0.874063	Not Significant	Not Significant
A-767	294.419	297.231	462.122	228.064	Tier 2	2-Hydroxy-3-carboxy-6-oxo-7-methylocta-2,4-dienoic acid	BM01680000		C06581	54675778				0.924906	0.453855	0.476461	Not Significant	Not Significant	0.984734	0.875435	0.672097	Not Significant	Not Significant	1.23716	0.0524147	0.747814	Not Significant	Not Significant
H-T51475	294.9	297.88	560.159	326.1	Tier 2	cis-beta-D-Glucosyl-2-hydroxycinnamic acid	BP03048000	HMDB0060077	C05839	5316113				0.839463	0.109268	0.245556	Not Significant	Not Significant	0.906869	0.448674	0.510953	Not Significant	Not Significant	1.09622	0.583204	0.835582	Not Significant	Not Significant
H-T51616	294.9	297.88	584.222	350.163	Tier 2	Vomilenine/21-Epi-Vomilenine	BP03391001		C01761	11953806				1.15151	0.169287	0.300403	Not Significant	Not Significant	1.02597	0.566858	0.565229	Not Significant	Not Significant	1.0015	0.98035	0.903371	Not Significant	Not Significant
H-T51970	295.3	298.29	583.22	349.165	Tier 2	16, 17-Dihydro-16alpha, 17-Dihydroxy Gibberellin A9	BP03382000			135397932				1.08118	0.303659	0.397337	Not Significant	Not Significant	1.02695	0.643981	0.596908	Not Significant	Not Significant	1.02727	0.554092	0.827976	Not Significant	Not Significant
H-1053	295.592	298.593	349.12	115.062	Tier 2	Isomer 1 of (S)-(+)-5-Hydroxymethyl-2-pyrrolidinone	BP00259002			643511				0.938499	0.120256	0.255635	Not Significant	Not Significant	0.990497	0.780372	0.645707	Not Significant	Not Significant	1.04276	0.364542	0.783335	Not Significant	Not Significant
H-T757	295.8	298.81	396.11	162.053	Tier 2	3-Ethylmalic acid	AN00769009		C01989	439619				1.01156	0.725375	0.585877	Not Significant	Not Significant	1.0244	0.522024	0.54702	Not Significant	Not Significant	0.964857	0.526021	0.81785	Not Significant	Not Significant
H-T685	296	299.01	389.622	311.123	Tier 2	1,7-Dimethylguanosine	AN02865001	HMDB0001961		160130				0.975023	0.608578	0.546579	Not Significant	Not Significant	0.98799	0.815668	0.656516	Not Significant	Not Significant	0.923768	0.0973071	0.747814	Not Significant	Not Significant
A-777	296.529	299.37	335.142	101.084	Tier 2	5-Aminopentanal	AN00174001	HMDB0012815	C12455	443849				0.790691	0.00219326	0.0477647	Significant Decrease	Significant Decrease	0.837013	0.0324748	0.20403	Not Significant	Not Significant	0.961906	0.60153	0.841889	Not Significant	Not Significant
H-1061	296.687	299.722	498.177	264.119	Tier 2	S-(3-Methylbutan-3-Yl)-L-Cysteinylglycine	BP02178000			87631897				1.03666	0.643124	0.557532	Not Significant	Not Significant	1.11352	0.0148746	0.159001	Not Significant	Not Significant	1.12381	0.247599	0.761191	Not Significant	Not Significant
H-1064	297.014	300.059	457.143	223.084	Tier 2	Isomer 1 of N-Acetyl-L-Tyrosine	AN01623001							1.04312	0.314661	0.402884	Not Significant	Not Significant	1.19548	0.134561	0.320621	Not Significant	Not Significant	1.2287	0.0729736	0.747814	Not Significant	Not Significant
H-T1974	297.2	300.25	501.155	534.194	Tier 2	5''-Phosphoribostamycin	AN04796000							0.94037	0.618016	0.548788	Not Significant	Not Significant	1.17978	0.0771392	0.26546	Not Significant	Not Significant	1.15536	0.18907	0.747814	Not Significant	Not Significant
A-T1773	297.3	300.15	362.115	256.117	Tier 2	2-(3-Carboxy-3-Aminopropyl)-L-Histidine	AN02050000	HMDB0011655	C04441	440342				0.975084	0.334103	0.413106	Not Significant	Not Significant	0.975032	0.545798	0.55616	Not Significant	Not Significant	0.989709	0.839553	0.884469	Not Significant	Not Significant
A-785	297.452	300.305	539.136	72.0266	Tier 2	Luteolin-7-O-Gentiobioside	BP05106006			14032967				0.993046	0.903523	0.643619	Not Significant	Not Significant	0.959231	0.453339	0.513294	Not Significant	Not Significant	1.04602	0.468577	0.80755	Not Significant	Not Significant
A-786	297.456	300.309	539.638	72.5281	Tier 2	3,5-Di-C-Glucosyl-2,4,4',6-Tetrahydroxydibenzoylmethane	BP05112000			129320407				1.0232	0.437577	0.467918	Not Significant	Not Significant	0.976575	0.600379	0.578364	Not Significant	Not Significant	1.05574	0.321507	0.77124	Not Significant	Not Significant
H-T2092	298.1	301.18	515.169	281.112	Tier 2	N-Acetyl-7,8-Dihydrobiopterin	PR02417002							0.966396	0.642207	0.557525	Not Significant	Not Significant	1.09873	0.357873	0.46385	Not Significant	Not Significant	0.983618	0.905208	0.896802	Not Significant	Not Significant
A-T1360	298.3	301.16	432.111	198.053	Tier 2	3-(3,4-Dihydroxyphenyl)lactic acid	AN01266003	HMDB0003503	C01207	439435				0.858541	0.0440454	0.160485	Not Significant	Not Significant	1.00078	0.990166	0.698529	Not Significant	Not Significant	1.15732	0.166907	0.747814	Not Significant	Not Significant
H-T238	298.3	301.39	337.12	103.063	Tier 2	N-Acetyl-Ethanolamine	PR00189009			8880				0.925308	0.507271	0.502867	Not Significant	Not Significant	0.933702	0.0838002	0.272527	Not Significant	Not Significant	0.917209	0.43244	0.797379	Not Significant	Not Significant
H-T2698	298.3	301.39	600.174	366.114	Tier 2	16-Hydroxyestrone 16-O-sulfate	PR03580001							1.28686	0.0275331	0.13007	Significant Increase	Significant Increase	1.36515	0.0928067	0.28278	Not Significant	Not Significant	1.42414	0.0214786	0.747814	Significant Increase	Significant Increase
A-791	298.432	301.298	371.632	275.148	Tier 2	gamma-Glutamyllysine	AN02339003	HMDB0029154		65254				0.5878	0.0024247	0.0485944	Significant Decrease	Significant Decrease	0.771775	0.00496978	0.123974	Significant Decrease	Significant Decrease	1.2143	0.110295	0.747814	Not Significant	Not Significant
H-T1561	298.7	301.8	462.17	228.111	Tier 2	Prolyl-Hydroxyproline	AN01684000	HMDB0006695		11902893				0.942901	0.27645	0.378283	Not Significant	Not Significant	0.97026	0.552465	0.559537	Not Significant	Not Significant	1.07938	0.341305	0.776239	Not Significant	Not Significant
H-T746	299.1	302.21	396.079	324.036	Tier 2	3'-UMP	AN03017003	HMDB0060282	C01368	101543				0.906154	0.408182	0.453095	Not Significant	Not Significant	0.877618	0.124655	0.312722	Not Significant	Not Significant	1.04603	0.728092	0.869916	Not Significant	Not Significant
A-T5784	299.3	302.18	439.174	205.114	Tier 2	Tetrahomomethionine	BP01362000		C17225	123131545				0.91722	0.181568	0.311251	Not Significant	Not Significant	1.08764	0.273276	0.416509	Not Significant	Not Significant	0.998185	0.981379	0.903371	Not Significant	Not Significant
C-T1206	299.3	302.42	470.231	147.053	Tier 2	Threo-3-Methylaspartic Acid	AN00583005		C03618	440064				1.09542	0.408375	0.453131	Not Significant	Not Significant	0.761419	0.00515981	0.123974	Significant Decrease	Significant Decrease	0.855352	0.244074	0.760397	Not Significant	Not Significant
C-T51195	299.6	302.73	366.133	204.042	Tier 2	1,4-Dihydroxy-6-naphthoic acid	AN01344002		C17018	14278030				1.0461	0.687533	0.5719	Not Significant	Not Significant	0.935347	0.568892	0.565814	Not Significant	Not Significant	0.928531	0.489994	0.811278	Not Significant	Not Significant
A-T1481	299.8	302.69	304.113	70.0531	Tier 2	Alpha-Aminopropiononitrile	BM00055001		C05714	411840				1.22149	0.00538521	0.0649449	Significant Increase	Significant Increase	0.980437	0.766439	0.641148	Not Significant	Not Significant	0.96426	0.633535	0.84996	Not Significant	Not Significant
H-1080	299.838	302.972	512.158	278.099	Tier 2	Isomer 1 of Isovalerylglucuronide	ED02377000	HMDB0002091		137383				0.970465	0.662908	0.563266	Not Significant	Not Significant	1.08485	0.121697	0.310936	Not Significant	Not Significant	1.01832	0.81709	0.881606	Not Significant	Not Significant
A-800	299.935	302.822	344.106	110.048	Tier 2	3-Hydroxy-4-aminopyridine	ED00228001	HMDB0060741		2762419				0.984686	0.502001	0.499957	Not Significant	Not Significant	0.965435	0.265336	0.411019	Not Significant	Not Significant	1.00316	0.932788	0.901596	Not Significant	Not Significant
H-T443	300.4	303.55	366.1	132.042	Tier 2	4-Hydroxy-2-oxopentanoic acid	AN00418004							1.7401	0.0442329	0.160528	Significant Increase	Significant Increase	1.49201	0.097127	0.287665	Not Significant	Not Significant	0.941977	0.725112	0.86894	Not Significant	Not Significant
K-T332	300.4	303.97	336.136	88.0524	Tier 2	(R/S)-Acetoin	AN00119000	HMDB0003243	C01769	179				0.993082	0.864389	0.631311	Not Significant	Not Significant	1.00891	0.75604	0.637837	Not Significant	Not Significant	0.994956	0.860468	0.888429	Not Significant	Not Significant
K-T5403	300.4	303.97	560.205	312.121	Tier 2	Nivalenol	BP02877000	HMDB0004304	C06080	440908				1.29386	0.0116544	0.0886904	Significant Increase	Significant Increase	1.07967	0.288778	0.424629	Not Significant	Not Significant	0.967478	0.751517	0.872846	Not Significant	Not Significant
A-802	300.538	303.433	357.094	123.035	Tier 2	2-Hydroxy-4-imino-2,5-cyclohexadienone	EF00318004	HMDB0031713		20512798				0.985331	0.796332	0.609113	Not Significant	Not Significant	0.955676	0.28925	0.424847	Not Significant	Not Significant	0.890541	0.0492283	0.747814	Not Significant	Not Significant
H-T78	301.1	304.27	310.111	76.0524	Tier 2	Propane-1,3-diol	AN00083000		C02457	10442				0.715824	0.166054	0.298188	Not Significant	Not Significant	0.859433	0.329213	0.449779	Not Significant	Not Significant	1.10549	0.692697	0.863195	Not Significant	Not Significant
A-803	301.145	304.049	411.141	177.083	Tier 2	Isomer 2 of Dihomomethionine	BP00983000		C17217	57370983				1.17654	0.00125648	0.0409533	Not Significant	Not Significant	1.20721	0.00283138	0.11313	Significant Increase	Significant Increase	1.02823	0.791154	0.877774	Not Significant	Not Significant
C-T1317	301.4	304.58	308.128	292.073	Tier 2	N-Acetyl-Gamma-L-Glutamyl-L-Cysteine	PR02575000							0.999268	0.987536	0.663654	Not Significant	Not Significant	1.06618	0.233788	0.390433	Not Significant	Not Significant	1.04172	0.520413	0.81629	Not Significant	Not Significant
H-T1545	301.4	304.58	460.165	452.212	Tier 2	3''-Oxoribostamycin	AN04316000							0.905008	0.39415	0.445883	Not Significant	Not Significant	1.03873	0.765127	0.640862	Not Significant	Not Significant	1.02262	0.854738	0.887334	Not Significant	Not Significant
H-T1734	301.4	304.58	479.161	245.101	Tier 2	Asparaginyl-Hydroxyproline	AN01887000	HMDB0028732		61157688				0.92333	0.00601286	0.0675987	Not Significant	Not Significant	1.01377	0.790865	0.649967	Not Significant	Not Significant	1.01799	0.767079	0.875624	Not Significant	Not Significant
K-T5287	301.4	304.98	430.107	182.022	Tier 2	2-Oxo-3-Carboxy-4,5-Cyclopropylhex-5-Enoate	BP01047002			25201789				1.04162	0.260128	0.366304	Not Significant	Not Significant	1.00399	0.839407	0.661964	Not Significant	Not Significant	0.972587	0.267393	0.764869	Not Significant	Not Significant
A-T1022	301.8	304.71	457.088	446.06	Tier 2	Cdp-Ethanolamine	AN04266000	HMDB0001564	C00570	123727				1.08734	0.140546	0.276381	Not Significant	Not Significant	1.01603	0.8126	0.655396	Not Significant	Not Significant	0.979175	0.650948	0.853206	Not Significant	Not Significant
A-5808	301.951	304.866	462.168	228.11	Tier 2	Isomer 1 of Prolyl-Hydroxyproline	AN01684000	HMDB0006695		11902893				0.845569	0.0315874	0.137159	Not Significant	Not Significant	0.925488	0.211211	0.377351	Not Significant	Not Significant	0.960027	0.444341	0.80102	Not Significant	Not Significant
A-809	302.022	304.938	363.137	129.079	Tier 2	2-Pyrrolidineacetic acid	EF00385003	HMDB0029444		2761541				1.25879	0.0414168	0.155498	Significant Increase	Significant Increase	1.2768	0.00321745	0.114645	Significant Increase	Significant Increase	1.1029	0.205223	0.751202	Not Significant	Not Significant
H-T51600	302.1	305.31	507.198	273.137	Tier 2	(1S,15R,16S)-4-Methoxy-9-Azatetracyclo[7.6.1.02,7.012,16]Hexadeca-2,4,6,12-Tetraene-5,15-Diol	BP02301001			12313583				0.922708	0.275681	0.377487	Not Significant	Not Significant	0.937041	0.331613	0.450663	Not Significant	Not Significant	1.11756	0.316821	0.770204	Not Significant	Not Significant
H-1101	302.219	305.429	569.216	335.157	Tier 2	Isomer 1 of Isopentenyl adenosine	BP03176000		C16427	24405				0.946287	0.308585	0.39982	Not Significant	Not Significant	1.02767	0.565676	0.564891	Not Significant	Not Significant	1.06417	0.413917	0.792824	Not Significant	Not Significant
H-1103	302.387	305.602	407.163	173.105	Tier 2	Swainsonine	BP00929000		C10173	51683				0.969119	0.570948	0.529371	Not Significant	Not Significant	1.06189	0.367588	0.468496	Not Significant	Not Significant	1.03987	0.654066	0.8538	Not Significant	Not Significant
A-T1533	302.4	305.32	478.144	244.088	Tier 2	Carbapenem Biosynthesis Intermediate 2	BM01872001		C20818	92042761				0.928106	0.482144	0.4902	Not Significant	Not Significant	0.978548	0.885429	0.674498	Not Significant	Not Significant	0.981859	0.909778	0.898269	Not Significant	Not Significant
H-T2421	302.4	305.61	562.137	328.079	Tier 2	2-Succinyl-5-enolpyruvyl-6-hydroxy-3-cyclohexene-1-carboxylic acid	AN03075000		C16519	24883454				1.01075	0.83414	0.621346	Not Significant	Not Significant	0.96028	0.410032	0.491067	Not Significant	Not Significant	0.999646	0.996216	0.904908	Not Significant	Not Significant
H-T839	302.4	305.61	401.626	335.133	Tier 2	Aspartylglycosamine	AN03174000	HMDB0001515, HMDB00489, HMDB01515	C04540	123826				1.17277	0.0227656	0.118679	Not Significant	Not Significant	0.980261	0.790294	0.649779	Not Significant	Not Significant	0.812256	0.0293633	0.747814	Significant Decrease	Significant Decrease
H-T1431	302.4	305.61	448.153	428.191	Tier 2	Pyridinoline	AN04146000	HMDB0000851		105069				1.0174	0.742157	0.591756	Not Significant	Not Significant	0.996746	0.912287	0.679755	Not Significant	Not Significant	0.954294	0.358256	0.781938	Not Significant	Not Significant
H-T830	302.4	305.61	401.125	334.138	Tier 2	Pseudaminic acid	AN03162000		C20082	56927740				0.893063	0.646986	0.558238	Not Significant	Not Significant	1.10345	0.508939	0.541184	Not Significant	Not Significant	1.12135	0.530661	0.818905	Not Significant	Not Significant
H-1105	302.458	305.674	415.107	181.049	Tier 2	Isomer 1 of (R)-3-(4-Hydroxyphenyl)Lactate	BP01033001	HMDB0303993	C03964	9548632				0.870448	0.0576522	0.181906	Not Significant	Not Significant	0.938833	0.199206	0.369901	Not Significant	Not Significant	1.01351	0.871152	0.891451	Not Significant	Not Significant
A-813	302.897	305.825	490.117	256.058	Tier 2	(2R,3S)-Piscidic acid	EF02044000	HMDB0030809		120693				1.00393	0.869893	0.633216	Not Significant	Not Significant	1.02198	0.775274	0.644204	Not Significant	Not Significant	0.920735	0.339317	0.775397	Not Significant	Not Significant
H-T52040	303.4	306.65	580.202	346.142	Tier 2	Gibberellin A29-catabolite	BP03347000		C11855	443448				0.892817	0.392638	0.445515	Not Significant	Not Significant	1.20872	0.101339	0.292567	Not Significant	Not Significant	1.35912	0.0614909	0.747814	Not Significant	Not Significant
H-T449	303.7	306.96	366.137	132.079	Tier 2	6-Hydroxyhexanoic acid	BM00422001	HMDB0012843	C06103	14490				1.00474	0.962427	0.657881	Not Significant	Not Significant	1.03152	0.722449	0.62593	Not Significant	Not Significant	0.960537	0.638684	0.850342	Not Significant	Not Significant
H-T51341	303.9	307.16	576.154	342.095	Tier 2	3-Methoxy-4-hydroxyphenylacetaldehyde O-glucuronide	PR03283000							1.05437	0.76359	0.598192	Not Significant	Not Significant	1.29325	0.075267	0.263069	Not Significant	Not Significant	1.20063	0.0835588	0.747814	Not Significant	Not Significant
H-T504	304.2	307.47	373.124	139.063	Tier 2	3,4-Dihydroxybenzylamine	AN00492000	HMDB0012153		91623				0.903007	0.210136	0.331585	Not Significant	Not Significant	0.99146	0.904274	0.677988	Not Significant	Not Significant	0.973859	0.737234	0.871	Not Significant	Not Significant
H-T933	304.4	307.68	407.127	173.069	Tier 2	N-Acetyl-Hydroxyproline	PR00926001							1.01229	0.810223	0.614417	Not Significant	Not Significant	0.950616	0.325346	0.447296	Not Significant	Not Significant	0.8747	0.0610756	0.747814	Not Significant	Not Significant
H-1120	304.45	307.729	407.127	173.069	Tier 2	N-Acetyl-trans-3-Hydroxy-L-proline	PR00926003							1.01838	0.564828	0.527841	Not Significant	Not Significant	0.966163	0.45271	0.51297	Not Significant	Not Significant	0.923229	0.113709	0.747814	Not Significant	Not Significant
H-1122	304.649	307.934	527.232	293.174	Tier 2	N-Acetyl-3-hydroxyprocainamide	ED02595002	HMDB0060996		133158				1.17507	0.0109783	0.0862946	Not Significant	Not Significant	1.03774	0.430991	0.501152	Not Significant	Not Significant	0.978324	0.685359	0.861697	Not Significant	Not Significant
C-T1848	304.7	307.99	236.091	148.001	Tier 2	2-Hydroxy-3-Oxosuccinic Acid	AN00592000		C03459	524				0.91811	0.188386	0.316123	Not Significant	Not Significant	0.999287	0.990894	0.698584	Not Significant	Not Significant	1.01643	0.836249	0.884469	Not Significant	Not Significant
H-T1216	304.7	307.99	426.146	192.09	Tier 2	N'-Hydroxymethylnorcotinine	AN01201001	HMDB0001324		25201488				0.97686	0.634343	0.554453	Not Significant	Not Significant	1.10756	0.0547499	0.240319	Not Significant	Not Significant	0.968693	0.721923	0.867874	Not Significant	Not Significant
H-T51501	304.9	308.19	435.159	201.1	Tier 2	L-Dihydroanticapsin	ED01305000		C20940	86583396				0.65936	0.0612509	0.187053	Not Significant	Not Significant	1.33057	0.137785	0.322424	Not Significant	Not Significant	1.40249	0.096804	0.747814	Not Significant	Not Significant
H-1125	304.934	308.228	426.146	192.088	Tier 2	Hydroxycotinine	ED01201003	HMDB0001390		10219774				0.991821	0.843831	0.623543	Not Significant	Not Significant	1.06373	0.365122	0.467366	Not Significant	Not Significant	0.92457	0.428873	0.796808	Not Significant	Not Significant
H-1126	304.985	308.281	349.121	115.063	Tier 2	Isomer 2 of (S)-(+)-5-Hydroxymethyl-2-pyrrolidinone	BP00259002			643511				0.945056	0.117883	0.253225	Not Significant	Not Significant	1.04332	0.295604	0.428757	Not Significant	Not Significant	1.0339	0.479107	0.808348	Not Significant	Not Significant
A-T1637	305	307.96	364.625	261.132	Tier 2	Gamma-glutamyl-ornithine	AN02121000	HMDB0002248		189156				0.761025	0.00303283	0.051812	Significant Decrease	Significant Decrease	0.948804	0.215323	0.380749	Not Significant	Not Significant	0.99113	0.902628	0.896802	Not Significant	Not Significant
H-T51514	305	308.3	365.093	131.034	Tier 2	5-Hydroxy-2-Oxopentanoate	BP00404000			25200972				0.963931	0.673103	0.567547	Not Significant	Not Significant	1.07545	0.580664	0.570127	Not Significant	Not Significant	1.0736	0.529491	0.818706	Not Significant	Not Significant
H-T52203	305.1	308.4	582.214	348.157	Tier 2	Gibberellin A34	BP03368002		C11868	443461				0.982216	0.899778	0.642361	Not Significant	Not Significant	1.28589	0.133039	0.319697	Not Significant	Not Significant	1.29092	0.0751926	0.747814	Not Significant	Not Significant
H-T51448	305.4	308.71	580.172	346.116	Tier 2	Miraxanthin-V	BP03346000		C08557	135438594				0.898126	0.0590159	0.185009	Not Significant	Not Significant	0.961753	0.468757	0.521888	Not Significant	Not Significant	1.05232	0.491781	0.811278	Not Significant	Not Significant
H-T1591	305.7	309.02	466.063	232.004	Tier 2	3,4-Dihydroxyphenylacetaldehyde 4-O-sulfate	PR01724004							1.2475	0.0504815	0.170969	Not Significant	Not Significant	1.40118	0.00173034	0.108256	Significant Increase	Significant Increase	0.963245	0.714584	0.864557	Not Significant	Not Significant
K-T239	305.7	309.34	501.11	253.022	Tier 2	5-(3'-Carboxy-3'-oxopropenyl)-4,6-dihydroxypicolinic acid	AN02003000		C05641	54675771				1.0995	0.0745212	0.20495	Not Significant	Not Significant	1.04933	0.270189	0.414117	Not Significant	Not Significant	0.982305	0.791834	0.877774	Not Significant	Not Significant
H-1132	305.848	309.172	571.236	337.177	Tier 2	Tyrosyl-Arginine	AN03215002	HMDB0029099		2932				0.797722	0.0741744	0.204522	Not Significant	Not Significant	1.17009	0.373412	0.472291	Not Significant	Not Significant	1.35984	0.0667889	0.747814	Not Significant	Not Significant
H-T1498	306	309.33	455.163	221.101	Tier 2	1-Guanidino-1-deoxy-scyllo-inositol	BM01600000		C04280	440281				1.01344	0.860661	0.630035	Not Significant	Not Significant	1.00614	0.94958	0.689072	Not Significant	Not Significant	1.03182	0.787677	0.877774	Not Significant	Not Significant
H-T2226	306.1	309.43	532.163	298.105	Tier 2	2-Phenylethanol glucuronide	AN02672000	HMDB0010350		24862077				0.989165	0.8535	0.627439	Not Significant	Not Significant	1.11911	0.0124321	0.147626	Not Significant	Not Significant	0.997663	0.969352	0.903371	Not Significant	Not Significant
H-T52056	306.2	309.53	596.196	362.137	Tier 2	Gibberellin A8-catabolite	BP03540000		C11870	443463				1.01135	0.840401	0.622441	Not Significant	Not Significant	1.0445	0.311672	0.438718	Not Significant	Not Significant	1.05331	0.330727	0.773218	Not Significant	Not Significant
H-1137	306.456	309.798	352.087	118.029	Tier 2	4-Hydroxy-2-oxobutanoic acid	EF00281001	HMDB0031204		11963036				0.855641	0.0188252	0.109805	Not Significant	Not Significant	0.950017	0.518262	0.545856	Not Significant	Not Significant	0.974454	0.784117	0.877774	Not Significant	Not Significant
A-830	306.472	309.449	428.128	194.07	Tier 2	4-Aminohippuric acid	AN01217000	HMDB0001867		2148				0.890033	0.0291606	0.133133	Not Significant	Not Significant	1.01519	0.733134	0.630275	Not Significant	Not Significant	0.940441	0.450971	0.803581	Not Significant	Not Significant
A-T1375	306.5	309.48	429.133	195.076	Tier 2	6-(Hydroxymethyl)-7,8-Dihydropterin	AN01232000		C01300	135398568				0.803645	0.120998	0.256845	Not Significant	Not Significant	0.933184	0.354605	0.462441	Not Significant	Not Significant	0.943872	0.660918	0.856069	Not Significant	Not Significant
A-834	306.629	309.607	466.063	232.005	Tier 2	2,4-Dihydroxyacetophenone 5-sulfate	EF01724000	HMDB0041646		10657183				1.12529	0.0868626	0.21963	Not Significant	Not Significant	1.2587	0.00387083	0.121705	Significant Increase	Significant Increase	1.00665	0.932965	0.901596	Not Significant	Not Significant
H-1139	306.676	310.026	340.105	212.094	Tier 2	D-Glycero-D-galacto-heptitol	EF01459000	HMDB0033750	C08255	101748				0.907337	0.409698	0.453748	Not Significant	Not Significant	0.987316	0.891434	0.675862	Not Significant	Not Significant	0.909483	0.472397	0.808348	Not Significant	Not Significant
A-836	307.064	310.048	403.143	169.085	Tier 2	D-histidine methyl ester	BP00878000			92893				1.09152	0.449533	0.473914	Not Significant	Not Significant	1.01569	0.806822	0.653076	Not Significant	Not Significant	0.96712	0.821126	0.881864	Not Significant	Not Significant
H-T51869	307.5	310.88	576.154	342.095	Tier 2	1-O-Caffeoyl-beta-D-Glucose	BP03282001	HMDB0302440		5281761				1.39111	0.0639445	0.189968	Not Significant	Not Significant	1.25797	0.048848	0.233839	Significant Increase	Significant Increase	1.25304	0.0959378	0.747814	Not Significant	Not Significant
K-T265	307.5	311.16	413.13	165.043	Tier 2	Noradrenochrome	AN00808000	HMDB0013030		10176277				0.94021	0.615365	0.548176	Not Significant	Not Significant	0.946498	0.402535	0.487839	Not Significant	Not Significant	1.08823	0.458306	0.804969	Not Significant	Not Significant
H-1145	307.76	311.144	424.133	190.075	Tier 2	6-Hydroxy-1H-indole-3-acetamide	EF01166001	HMDB0031173		286538				1.00488	0.906924	0.643706	Not Significant	Not Significant	1.08347	0.0774723	0.26546	Not Significant	Not Significant	1.01494	0.820962	0.881864	Not Significant	Not Significant
H-1148	307.999	311.39	464.149	230.09	Tier 2	N1-Acetyl-tabtoxinine-beta-lactam	BM01708004		C20921	92042784				1.22449	0.0406899	0.153907	Significant Increase	Significant Increase	1.12431	0.0205384	0.175357	Not Significant	Not Significant	0.908586	0.382729	0.786077	Not Significant	Not Significant
H-1149	308.068	311.461	294.08	60.0212	Tier 2	Glycolaldehyde	AN00031001	HMDB0003344	C00266	756				0.961905	0.392618	0.445515	Not Significant	Not Significant	0.963395	0.510031	0.541522	Not Significant	Not Significant	1.0893	0.100962	0.747814	Not Significant	Not Significant
H-T51917	308.1	311.49	590.169	356.111	Tier 2	1-O-Feruloyl-beta-D-Glucose	BP03468000			13962928				1.21137	0.0749504	0.205693	Not Significant	Not Significant	1.00621	0.927029	0.684057	Not Significant	Not Significant	1.04414	0.519756	0.81629	Not Significant	Not Significant
H-1151	308.241	311.64	468.132	234.074	Tier 2	Isomer 1 of (-)-threo-Iso(homo)3-citric acid	BM01755001		C16600	24892805				1.04417	0.244042	0.357295	Not Significant	Not Significant	1.10457	0.0631615	0.250201	Not Significant	Not Significant	1.13974	0.0281138	0.747814	Not Significant	Not Significant
H-T52179	308.5	311.91	459.168	225.113	Tier 2	Cis-Tuberonic Acid/Trans-Tuberonic Acid	BP01649000			44123344				0.936101	0.34367	0.419333	Not Significant	Not Significant	1.09888	0.0484985	0.233379	Not Significant	Not Significant	1.1159	0.173785	0.747814	Not Significant	Not Significant
H-T85	309	312.42	312.072	78.0139	Tier 2	2-Mercaptoethanol	AN00088000	HMDB0245190	C00928	1567				0.825057	0.111953	0.247377	Not Significant	Not Significant	0.919799	0.133458	0.319803	Not Significant	Not Significant	0.898152	0.350531	0.780906	Not Significant	Not Significant
H-1159	309.181	312.609	396.108	162.05	Tier 2	Isomer 1 of 3-Ethylmalic acid	AN00769009		C01989	439619				1.01952	0.804924	0.612228	Not Significant	Not Significant	1.11261	0.123689	0.31237	Not Significant	Not Significant	1.12533	0.0842503	0.747814	Not Significant	Not Significant
H-T436	309.2	312.63	365.645	263.173	Tier 2	Hydroxyvalerylcarnitine	AN02162000	HMDB0013132		53481627				0.90916	0.305028	0.398368	Not Significant	Not Significant	0.986737	0.881796	0.673619	Not Significant	Not Significant	1.15696	0.118879	0.747814	Not Significant	Not Significant
C-T1795	309.3	312.73	367.168	205.074	Tier 2	5-Methoxyindoleacetic Acid	AN01360003	HMDB0004096	C05660	18986				0.988476	0.887984	0.63925	Not Significant	Not Significant	1.1057	0.321652	0.445449	Not Significant	Not Significant	1.06238	0.377968	0.786077	Not Significant	Not Significant
C-1391	309.421	312.857	291.134	129.043	Tier 2	N-Acetyl-Dehydroalanine	PR00381000							0.88985	0.136945	0.273332	Not Significant	Not Significant	0.889454	0.123932	0.312438	Not Significant	Not Significant	0.817245	0.0231122	0.747814	Significant Decrease	Significant Decrease
H-T853	309.5	312.94	402.112	168.054	Tier 2	2,3-Diaminosalicylic acid	AN00858000	HMDB0013159		53481637				0.853829	0.0703244	0.199223	Not Significant	Not Significant	0.747345	0.00373112	0.119935	Significant Decrease	Significant Decrease	0.923624	0.53003	0.818706	Not Significant	Not Significant
H-T122	309.5	312.94	319.111	85.0528	Tier 2	Acetone cyanohydrin	BM00107001	HMDB0060427	C02659	6406				0.959524	0.873159	0.634133	Not Significant	Not Significant	1.4236	0.242681	0.397657	Not Significant	Not Significant	1.44958	0.257025	0.764869	Not Significant	Not Significant
K-470	309.741	313.435	374.117	126.032	Tier 2	Isomer 1 of 4-Hydroxy-2H-pyran-3-carboxaldehyde	EF00344006	HMDB0031256		131751152				1.00398	0.91402	0.644454	Not Significant	Not Significant	1.03654	0.265594	0.411154	Not Significant	Not Significant	0.98905	0.741906	0.871454	Not Significant	Not Significant
A-T1255	310.5	313.53	457.108	223.048	Tier 2	4-(2-Amino-5-Hydroxyphenyl)-2,4-Dioxobutanoic Acid	AN01620000		C05652	440746				0.998328	0.965295	0.658396	Not Significant	Not Significant	1.09213	0.098393	0.289391	Not Significant	Not Significant	1.00384	0.941058	0.902656	Not Significant	Not Significant
A-T5358	310.5	313.53	449.138	215.081	Tier 2	Kinetin	AN01498000	HMDB0012245	C08272	3830				0.916562	0.326611	0.40916	Not Significant	Not Significant	0.932944	0.55246	0.559537	Not Significant	Not Significant	1.26477	0.0395592	0.747814	Significant Increase	Significant Increase
H-T2416	310.5	313.97	562.138	328.079	Tier 2	4-Hydroxyphenylacetate O-glucuronide	PR03076000							1.06112	0.461311	0.48029	Not Significant	Not Significant	0.964449	0.514375	0.543673	Not Significant	Not Significant	0.927854	0.359358	0.782277	Not Significant	Not Significant
A-853	310.586	313.618	492.122	258.063	Tier 2	Northienamycin	BM02069000		C17369	132448				0.803393	0.52646	0.510801	Not Significant	Not Significant	0.98273	0.931763	0.685658	Not Significant	Not Significant	1.20169	0.40627	0.789334	Not Significant	Not Significant
H-T52423	311.5	315	519.196	285.137	Tier 2	Morphine	BP02478001	HMDB0014440	C01516	5288826				1.1246	0.0967698	0.231208	Not Significant	Not Significant	1.00585	0.915371	0.680571	Not Significant	Not Significant	0.739658	0.00764172	0.747814	Significant Decrease	Significant Decrease
H-T51393	311.5	315	578.161	344.101	Tier 2	Miraxanthin V	BP03314001			25245691				1.17464	0.228544	0.345466	Not Significant	Not Significant	1.02961	0.789332	0.649434	Not Significant	Not Significant	1.04668	0.748856	0.872572	Not Significant	Not Significant
H-T51374	312.1	315.62	571.173	337.116	Tier 2	6-O-(Indol-3-Ylacetyl)-beta-D-Glucose	BP03209002			25203481				1.08946	0.176729	0.307179	Not Significant	Not Significant	1.20452	0.148217	0.330949	Not Significant	Not Significant	1.15215	0.148891	0.747814	Not Significant	Not Significant
A-866	312.137	315.19	571.139	337.08	Tier 2	2,8-Dihydroxyquinoline-beta-D-glucuronide	AN03203000	HMDB0011658		53481014				1.17609	0.0313226	0.137017	Not Significant	Not Significant	1.21387	0.0501875	0.234338	Not Significant	Not Significant	0.887666	0.34099	0.776239	Not Significant	Not Significant
A-T1504	312.3	315.36	430.096	196.037	Tier 2	3-(3,4-Dihydroxyphenyl)pyruvic acid	AN01241000		C04045	165198				1.07274	0.109376	0.245566	Not Significant	Not Significant	1.30886	0.00722738	0.126988	Significant Increase	Significant Increase	1.13858	0.112277	0.747814	Not Significant	Not Significant
A-T5774	312.3	315.36	431.1	197.045	Tier 2	(R)-3-(3,4-Dihydroxyphenyl)Lactate	BP01254000							0.936963	0.74833	0.593721	Not Significant	Not Significant	1.06281	0.674563	0.607638	Not Significant	Not Significant	0.980584	0.911118	0.898269	Not Significant	Not Significant
H-T51576	312.3	315.83	535.189	301.131	Tier 2	Hemanthamine	BP02723000			5281173				0.946934	0.719312	0.583454	Not Significant	Not Significant	1.10679	0.169652	0.346918	Not Significant	Not Significant	0.887782	0.373431	0.786077	Not Significant	Not Significant
K-479	312.545	316.277	467.139	219.054	Tier 2	5-Hydroxyindolepyruvic acid	AN01559000		C05646	440742				1.07159	0.104431	0.239975	Not Significant	Not Significant	1.06234	0.063741	0.250503	Not Significant	Not Significant	0.998373	0.966266	0.903371	Not Significant	Not Significant
C-1410	312.573	316.108	294.169	132.078	Tier 2	(R)-3-Hydroxyhexanoic acid	AN00422002	HMDB0010718		10197713				0.902246	0.119161	0.254153	Not Significant	Not Significant	0.987361	0.79579	0.650995	Not Significant	Not Significant	1.0105	0.905055	0.896802	Not Significant	Not Significant
[truncated: 8,876 more rows]
